# Supplementary material for: Di­chlorido­(4-methyl­aniline-κN)[N-(4-methyl­phen­yl)-1-(thio­phen-2-yl)methanimine-κN]palladium(II)
Source: Acta Crystallogr E Crystallogr Commun. 2022 May 17;78(Pt 6):629–32. doi: 10.1107/S2056989022004960 (PMC9431797; doi:10.1107/S2056989022004960)
Supplement: Supplementary file 1 [file e-78-00629-sup1.cif]

##############################################################################
#                                                                            #
# This CIF contains the data in a paper accepted for publication in          #
# Acta Crystallographica Section E. It conforms to the requirements of       #
# Notes for Authors for Acta Crystallographica Section E, and has been       #
# peer reviewed under the auspices of the IUCr Commission on Journals.       #
#                                                                            #
# Full details of the Crystallographic Information File format               #
# are given in the paper "The Crystallographic Information File (CIF):       #
# a New Standard Archive File for Crystallography" by S. R. Hall, F. H.      #
# Allen and I. D. Brown [Acta Cryst. (1991), A47, 655-685].                  #
#                                                                            #
# The current version of the core CIF dictionary is obtainable from          #
# ftp://ftp.iucr.org/pub/cif_core.dic.                                       #
#                                                                            #
# Software is freely available for graphical display of the structure(s)     #
# in this CIF. For information consult the CIF software page                 #
# http://www.iucr.org/resources/cif/software.                                #
#                                                                            #
# This file may be used for bona fide research purposes within the           #
# scientific community so long as proper attribution is given to the journal # 
# article from which it was obtained.                                        #
#                                                                            #
##############################################################################
data_I
_audit_creation_method     'SHELXL-2018/3'
_journal_date_recd_electronic     2022-04-19
_journal_date_accepted     2022-05-09
_journal_name_full     'Acta Crystallographica, Section E'
_journal_year     2022
_journal_volume     78
_journal_issue      1
_journal_page_first     0
_journal_page_last     0
_journal_paper_category     GM
_journal_paper_doi     10.1107/S2056989022004960
_journal_coeditor_code     TX2049
_publ_contact_author_name     'Ray J. Butcher'
_publ_contact_author_address
;
Department of Chemistry,
Howard University,
525 College Street NW,
Washington,
DC 20059,
USA
;
_publ_contact_author_email     'rbutcher99@yahoo.com'
_publ_contact_author_fax     '1-202-806-5442'
_publ_contact_author_phone     '1-703-585-6631'
_publ_section_title
;\
Dichlorido(4-methylaniline-\k<i>N</i>)[<i>N</i>-(4-methylphenyl)-1-(thiophen-2-\
yl)methanimine-\k<i>N</i>]palladium(II)
;
loop_
    _publ_author_name
    _publ_author_footnote
    _publ_author_address
    'Butcher, Ray J.' .
;
Department of Chemistry,
Howard University,
525 College Street NW,
Washington,
DC 20059,
USA
;
    'Singh, Puspendra' .
;
Department of Chemistry,
Dr. Shakuntala Misra National Rehabilitation University,
Lucknow, Uttar Pradesh 226017,
India
;
    'Shabbani, Gulam' .
;
Department of Chemistry,
Dr. Shakuntala Misra National Rehabilitation University,
Lucknow, Uttar Pradesh 226017,
India
;
_publ_section_synopsis
;
The structure of a mono-amine Pd^II^ complex is reported in which the Pd---NH~2~
length is slightly shorter than the observed mean value for other complexes
involving Pd attached to the nitrogen of an aniline derivative.
;
_chemical_name_systematic
;\
Dichlorido(4-methylaniline-\k<i>N</i>)[<i>N</i>-(4-methylphenyl)-1-(thiophen-\
2-yl)methanimine-\k<i>N</i>]palladium(II)
;
_chemical_name_common     ?
_chemical_formula_moiety     'C19 H20 Cl2 N2 Pd S'
_chemical_formula_sum     'C19 H20 Cl2 N2 Pd S'
_chemical_formula_iupac     '[Pd Cl2 (C7 H9 N1) (C12 H11 N1 S1)]'
_chemical_formula_weight     485.73
_chemical_melting_point     ?
_space_group_crystal_system     triclinic
_space_group_name_H-M_alt     'P -1'
_space_group_name_Hall     '-P 1'
loop_
    _space_group_symop_operation_xyz
    'x, y, z'
    '-x, -y, -z'
_cell_length_a     9.2135(4)
_cell_length_b     9.4060(4)
_cell_length_c     12.9032(5)
_cell_angle_alpha     79.866(2)
_cell_angle_beta     70.000(2)
_cell_angle_gamma     67.753(2)
_cell_volume     971.17(7)
_cell_formula_units_Z     2
_cell_measurement_reflns_used     7754
_cell_measurement_theta_min     2.56
_cell_measurement_theta_max     31.60
_cell_measurement_temperature     100(2)
_exptl_crystal_description     prism
_exptl_crystal_colour     red-orange
_exptl_crystal_size_max     0.21
_exptl_crystal_size_mid     0.16
_exptl_crystal_size_min     0.10
_exptl_crystal_density_diffrn     1.661
_exptl_crystal_density_meas     ?
_exptl_crystal_density_method     ?
_exptl_crystal_F_000     488
_exptl_absorpt_coefficient_mu     1.342
_exptl_absorpt_correction_type     multi-scan
_exptl_absorpt_process_details
;
(SADABS; Krause <i>et al.</i>,  2015)
;
_exptl_absorpt_correction_T_min     0.6220
_exptl_absorpt_correction_T_max     0.7465
_diffrn_ambient_temperature     100(2)
_diffrn_source     ?
_diffrn_radiation_type     MoK\a
_diffrn_radiation_wavelength     0.71073
_diffrn_measurement_device_type     'Bruker APEXII CCD'
_diffrn_measurement_method     '\f and \w scans'
_diffrn_detector_area_resol_mean     ?
_diffrn_reflns_number     22977
_diffrn_reflns_av_R_equivalents     0.0735
_diffrn_reflns_av_unetI/netI     0.0933
_diffrn_reflns_theta_min     2.561
_diffrn_reflns_theta_max     33.228
_diffrn_reflns_theta_full     25.242
_diffrn_measured_fraction_theta_max     0.989
_diffrn_measured_fraction_theta_full     0.999
_diffrn_reflns_limit_h_min     -14
_diffrn_reflns_limit_h_max     14
_diffrn_reflns_limit_k_min     -14
_diffrn_reflns_limit_k_max     14
_diffrn_reflns_limit_l_min     -19
_diffrn_reflns_limit_l_max     19
_refine_special_details     ?
_reflns_number_total     7379
_reflns_number_gt     5166
_reflns_threshold_expression     'I > 2\s(I)'
_refine_ls_structure_factor_coef     Fsqd
_refine_ls_matrix_type     full
_refine_ls_R_factor_all     0.0850
_refine_ls_R_factor_gt     0.0454
_refine_ls_wR_factor_gt     0.0792
_refine_ls_wR_factor_ref     0.0897
_refine_ls_goodness_of_fit_ref     1.041
_refine_ls_restrained_S_all     1.041
_refine_ls_number_reflns     7379
_refine_ls_number_parameters     236
_refine_ls_number_restraints     3
_refine_ls_hydrogen_treatment     mixed
_refine_ls_weighting_scheme     calc
_refine_ls_weighting_details
              'w=1/[\s^2^(Fo^2^)+(0.0211P)^2^+0.1526P] where P=(Fo^2^+2Fc^2^)/3'
_atom_sites_solution_hydrogens     mixed
_atom_sites_solution_primary     direct
_atom_sites_solution_secondary     difmap
_refine_ls_shift/su_max     0.001
_refine_ls_shift/su_mean     0.000
_refine_diff_density_max     0.749
_refine_diff_density_min     -1.045
_refine_ls_extinction_method     none
_refine_ls_extinction_coef     .
loop_
    _atom_type_symbol
    _atom_type_description
    _atom_type_scat_dispersion_real
    _atom_type_scat_dispersion_imag
    _atom_type_scat_source
    'C' 'C' 0.0033 0.0016
                         'International Tables Vol C Tables 4.2.6.8 and 6.1.1.4'
    'H' 'H' 0.0000 0.0000
                         'International Tables Vol C Tables 4.2.6.8 and 6.1.1.4'
    'N' 'N' 0.0061 0.0033
                         'International Tables Vol C Tables 4.2.6.8 and 6.1.1.4'
    'S' 'S' 0.1246 0.1234
                         'International Tables Vol C Tables 4.2.6.8 and 6.1.1.4'
    'Cl' 'Cl' 0.1484 0.1585
                         'International Tables Vol C Tables 4.2.6.8 and 6.1.1.4'
    'Pd' 'Pd' -0.9988 1.0072
                         'International Tables Vol C Tables 4.2.6.8 and 6.1.1.4'
_computing_data_collection
;
APEX2 (Bruker, 2005)
;
_computing_cell_refinement
;
SAINT (Bruker, 2002)
;
_computing_data_reduction
;
SAINT (Bruker, 2002)
;
_computing_structure_solution
;
SHELXT (Sheldrick, 2015a)
;
_computing_structure_refinement
;
<i>SHELXL2018/3</i> (Sheldrick, 2015b)
;
_computing_molecular_graphics
;
SHELXTL (Sheldrick, 2008)
;
_computing_publication_material
;
SHELXTL (Sheldrick, 2008)
;
loop_
    _atom_site_type_symbol
    _atom_site_label
    _atom_site_fract_x
    _atom_site_fract_y
    _atom_site_fract_z
    _atom_site_U_iso_or_equiv
    _atom_site_adp_type
    _atom_site_calc_flag
    _atom_site_occupancy
    _atom_site_disorder_assembly
    _atom_site_disorder_group
    Pd Pd1 0.53572(2) 0.53405(2) 0.70240(2) 0.01680(6) Uani d 1 . .
    Cl Cl1 0.33922(8) 0.70208(8) 0.83363(6) 0.02463(14) Uani d 1 . .
    Cl Cl2 0.71210(8) 0.36598(7) 0.56567(5) 0.02350(14) Uani d 1 . .
    S S1 0.85995(9) 0.55990(9) 0.70536(6) 0.02886(16) Uani d 1 . .
    N N1 0.6002(3) 0.3778(2) 0.82190(18) 0.0176(4) Uani d 1 . .
    N N2 0.4704(3) 0.7036(3) 0.5873(2) 0.0220(5) Uani d 1 . .
    H H2N1 0.377(3) 0.770(3) 0.622(2) 0.032(9) Uiso d 1 . .
    H H2N2 0.444(3) 0.674(3) 0.5400(19) 0.028(9) Uiso d 1 . .
    C C1 1.0173(4) 0.5879(3) 0.7297(3) 0.0305(7) Uani d 1 . .
    H H1A 1.076419 0.650381 0.682505 0.037 Uiso calc 1 . .
    C C2 1.0496(3) 0.5118(3) 0.8234(3) 0.0298(7) Uani d 1 . .
    H H2A 1.133321 0.516183 0.848589 0.036 Uiso calc 1 . .
    C C3 0.9467(3) 0.4256(3) 0.8798(2) 0.0198(5) Uani d 1 . .
    H H3A 0.952608 0.364962 0.946424 0.024 Uiso calc 1 . .
    C C4 0.8334(3) 0.4419(3) 0.8232(2) 0.0197(5) Uani d 1 . .
    C C5 0.7160(3) 0.3650(3) 0.8615(2) 0.0198(5) Uani d 1 . .
    H H5A 0.724011 0.295542 0.924122 0.024 Uiso calc 1 . .
    C C6 0.4938(3) 0.2900(3) 0.8769(2) 0.0192(5) Uani d 1 . .
    C C7 0.4335(3) 0.2799(3) 0.9911(2) 0.0227(6) Uani d 1 . .
    H H7A 0.463677 0.329462 1.034377 0.027 Uiso calc 1 . .
    C C8 0.3296(3) 0.1977(3) 1.0415(2) 0.0238(6) Uani d 1 . .
    H H8A 0.288941 0.191174 1.119823 0.029 Uiso calc 1 . .
    C C9 0.2829(3) 0.1243(3) 0.9811(2) 0.0225(6) Uani d 1 . .
    C C10 0.3476(3) 0.1323(3) 0.8664(2) 0.0258(6) Uani d 1 . .
    H H10A 0.320210 0.079781 0.823403 0.031 Uiso calc 1 . .
    C C11 0.4510(3) 0.2156(3) 0.8141(2) 0.0240(6) Uani d 1 . .
    H H11A 0.492453 0.221808 0.735826 0.029 Uiso calc 1 . .
    C C12 0.1631(3) 0.0410(3) 1.0382(3) 0.0301(7) Uani d 1 . .
    H H12A 0.190105 -0.017694 1.103815 0.045 Uiso calc 1 . .
    H H12B 0.169958 -0.029332 0.987540 0.045 Uiso calc 1 . .
    H H12C 0.051154 0.115955 1.060209 0.045 Uiso calc 1 . .
    C C13 0.5932(3) 0.7750(3) 0.5331(2) 0.0198(5) Uani d 1 . .
    C C14 0.6077(3) 0.8804(3) 0.5877(2) 0.0223(6) Uani d 1 . .
    H H14A 0.539342 0.903607 0.661152 0.027 Uiso calc 1 . .
    C C15 0.7222(3) 0.9519(3) 0.5351(2) 0.0240(6) Uani d 1 . .
    H H15A 0.731007 1.025059 0.572709 0.029 Uiso calc 1 . .
    C C16 0.8240(3) 0.9187(3) 0.4286(2) 0.0257(6) Uani d 1 . .
    C C17 0.8092(4) 0.8100(3) 0.3760(2) 0.0287(6) Uani d 1 . .
    H H17A 0.878381 0.785164 0.303024 0.034 Uiso calc 1 . .
    C C18 0.6952(3) 0.7373(3) 0.4283(2) 0.0253(6) Uani d 1 . .
    H H18A 0.687823 0.661983 0.391948 0.030 Uiso calc 1 . .
    C C19 0.9476(4) 0.9977(4) 0.3690(3) 0.0348(7) Uani d 1 . .
    H H19A 0.938923 1.073179 0.416289 0.052 Uiso calc 1 . .
    H H19B 0.925215 1.050022 0.300474 0.052 Uiso calc 1 . .
    H H19C 1.058806 0.921028 0.351413 0.052 Uiso calc 1 . .
loop_
    _atom_site_aniso_label
    _atom_site_aniso_U_11
    _atom_site_aniso_U_22
    _atom_site_aniso_U_33
    _atom_site_aniso_U_12
    _atom_site_aniso_U_13
    _atom_site_aniso_U_23
    Pd1 0.01898(10) 0.01641(10) 0.01739(10) -0.00721(7) -0.00816(8) 0.00119(7)
    Cl1 0.0253(3) 0.0249(3) 0.0226(3) -0.0071(3) -0.0069(3) -0.0032(3)
    Cl2 0.0275(3) 0.0217(3) 0.0215(3) -0.0066(3) -0.0086(3) -0.0033(2)
    S1 0.0309(4) 0.0297(4) 0.0300(4) -0.0159(3) -0.0113(3) 0.0054(3)
    N1 0.0217(11) 0.0162(10) 0.0173(11) -0.0082(9) -0.0082(9) 0.0017(8)
    N2 0.0245(12) 0.0213(12) 0.0232(13) -0.0078(10) -0.0127(11) 0.0022(9)
    C1 0.0253(15) 0.0279(15) 0.0389(18) -0.0150(12) -0.0021(14) -0.0050(13)
    C2 0.0245(15) 0.0322(16) 0.0368(18) -0.0118(12) -0.0078(14) -0.0103(13)
    C3 0.0145(12) 0.0182(12) 0.0269(14) -0.0071(10) -0.0031(11) -0.0047(10)
    C4 0.0219(13) 0.0195(12) 0.0178(13) -0.0081(10) -0.0056(11) 0.0005(10)
    C5 0.0224(13) 0.0167(12) 0.0198(13) -0.0055(10) -0.0075(11) -0.0003(10)
    C6 0.0196(13) 0.0165(12) 0.0222(14) -0.0061(10) -0.0089(11) 0.0022(10)
    C7 0.0232(14) 0.0246(14) 0.0227(14) -0.0104(11) -0.0066(12) -0.0026(11)
    C8 0.0229(14) 0.0250(14) 0.0215(14) -0.0082(11) -0.0035(12) -0.0024(11)
    C9 0.0189(13) 0.0171(12) 0.0296(15) -0.0052(10) -0.0069(12) 0.0002(11)
    C10 0.0300(15) 0.0237(14) 0.0287(16) -0.0128(12) -0.0105(13) -0.0021(11)
    C11 0.0280(15) 0.0282(14) 0.0194(14) -0.0127(12) -0.0092(12) 0.0007(11)
    C12 0.0258(15) 0.0242(14) 0.0398(18) -0.0128(12) -0.0059(14) 0.0010(13)
    C13 0.0224(13) 0.0169(12) 0.0200(13) -0.0059(10) -0.0096(11) 0.0034(10)
    C14 0.0253(14) 0.0191(13) 0.0202(14) -0.0061(11) -0.0068(12) 0.0013(10)
    C15 0.0293(15) 0.0194(13) 0.0265(15) -0.0089(11) -0.0127(13) 0.0011(11)
    C16 0.0211(13) 0.0239(14) 0.0301(16) -0.0059(11) -0.0118(13) 0.0075(11)
    C17 0.0262(15) 0.0281(15) 0.0234(15) -0.0030(12) -0.0036(13) -0.0030(12)
    C18 0.0314(15) 0.0232(14) 0.0210(14) -0.0081(12) -0.0080(13) -0.0029(11)
    C19 0.0290(16) 0.0328(17) 0.0409(19) -0.0140(13) -0.0093(15) 0.0073(14)
_geom_special_details
;
 All esds (except the esd in the dihedral angle between two l.s. planes)
 are estimated using the full covariance matrix.  The cell esds are taken
 into account individually in the estimation of esds in distances, angles
 and torsion angles; correlations between esds in cell parameters are only
 used when they are defined by crystal symmetry.  An approximate (isotropic)
 treatment of cell esds is used for estimating esds involving l.s. planes.
;
loop_
    _geom_bond_atom_site_label_1
    _geom_bond_atom_site_label_2
    _geom_bond_site_symmetry_2
    _geom_bond_distance
    _geom_bond_publ_flag
    Pd1 N1 . 2.015(2) y
    Pd1 N2 . 2.040(2) y
    Pd1 Cl1 . 2.3067(7) y
    Pd1 Cl2 . 2.3082(7) y
    S1 C1 . 1.702(3) y
    S1 C4 . 1.721(3) y
    N1 C5 . 1.291(3) ?
    N1 C6 . 1.442(3) ?
    N2 C13 . 1.446(3) ?
    N2 H2N1 . 0.868(16) ?
    N2 H2N2 . 0.848(16) ?
    C1 C2 . 1.358(4) ?
    C1 H1A . 0.9500 ?
    C2 C3 . 1.410(4) ?
    C2 H2A . 0.9500 ?
    C3 C4 . 1.417(4) ?
    C3 H3A . 0.9500 ?
    C4 C5 . 1.429(3) ?
    C5 H5A . 0.9500 ?
    C6 C7 . 1.386(4) ?
    C6 C11 . 1.388(4) ?
    C7 C8 . 1.376(4) ?
    C7 H7A . 0.9500 ?
    C8 C9 . 1.383(4) ?
    C8 H8A . 0.9500 ?
    C9 C10 . 1.394(4) ?
    C9 C12 . 1.507(4) ?
    C10 C11 . 1.384(4) ?
    C10 H10A . 0.9500 ?
    C11 H11A . 0.9500 ?
    C12 H12A . 0.9800 ?
    C12 H12B . 0.9800 ?
    C12 H12C . 0.9800 ?
    C13 C18 . 1.372(4) ?
    C13 C14 . 1.382(4) ?
    C14 C15 . 1.383(4) ?
    C14 H14A . 0.9500 ?
    C15 C16 . 1.384(4) ?
    C15 H15A . 0.9500 ?
    C16 C17 . 1.392(4) ?
    C16 C19 . 1.509(4) ?
    C17 C18 . 1.386(4) ?
    C17 H17A . 0.9500 ?
    C18 H18A . 0.9500 ?
    C19 H19A . 0.9800 ?
    C19 H19B . 0.9800 ?
    C19 H19C . 0.9800 ?
loop_
    _geom_angle_atom_site_label_1
    _geom_angle_atom_site_label_2
    _geom_angle_atom_site_label_3
    _geom_angle_site_symmetry_1
    _geom_angle_site_symmetry_3
    _geom_angle
    _geom_angle_publ_flag
    N1 Pd1 N2 . . 176.02(9) y
    N1 Pd1 Cl1 . . 90.55(6) y
    N2 Pd1 Cl1 . . 86.64(7) y
    N1 Pd1 Cl2 . . 92.04(6) y
    N2 Pd1 Cl2 . . 91.00(7) y
    Cl1 Pd1 Cl2 . . 174.53(2) y
    C1 S1 C4 . . 91.29(14) y
    C5 N1 C6 . . 118.0(2) ?
    C5 N1 Pd1 . . 124.71(18) ?
    C6 N1 Pd1 . . 116.66(15) ?
    C13 N2 Pd1 . . 113.09(16) ?
    C13 N2 H2N1 . . 112(2) ?
    Pd1 N2 H2N1 . . 106(2) ?
    C13 N2 H2N2 . . 110(2) ?
    Pd1 N2 H2N2 . . 113(2) ?
    H2N1 N2 H2N2 . . 102(2) ?
    C2 C1 S1 . . 113.1(2) ?
    C2 C1 H1A . . 123.4 ?
    S1 C1 H1A . . 123.4 ?
    C1 C2 C3 . . 113.4(3) ?
    C1 C2 H2A . . 123.3 ?
    C3 C2 H2A . . 123.3 ?
    C2 C3 C4 . . 110.5(2) ?
    C2 C3 H3A . . 124.7 ?
    C4 C3 H3A . . 124.7 ?
    C3 C4 C5 . . 122.3(2) ?
    C3 C4 S1 . . 111.66(19) ?
    C5 C4 S1 . . 126.0(2) ?
    N1 C5 C4 . . 128.2(2) ?
    N1 C5 H5A . . 115.9 ?
    C4 C5 H5A . . 115.9 ?
    C7 C6 C11 . . 119.9(2) ?
    C7 C6 N1 . . 120.8(2) ?
    C11 C6 N1 . . 119.3(2) ?
    C8 C7 C6 . . 119.6(3) ?
    C8 C7 H7A . . 120.2 ?
    C6 C7 H7A . . 120.2 ?
    C7 C8 C9 . . 121.8(3) ?
    C7 C8 H8A . . 119.1 ?
    C9 C8 H8A . . 119.1 ?
    C8 C9 C10 . . 118.0(2) ?
    C8 C9 C12 . . 120.7(3) ?
    C10 C9 C12 . . 121.3(3) ?
    C11 C10 C9 . . 121.1(3) ?
    C11 C10 H10A . . 119.5 ?
    C9 C10 H10A . . 119.5 ?
    C10 C11 C6 . . 119.6(3) ?
    C10 C11 H11A . . 120.2 ?
    C6 C11 H11A . . 120.2 ?
    C9 C12 H12A . . 109.5 ?
    C9 C12 H12B . . 109.5 ?
    H12A C12 H12B . . 109.5 ?
    C9 C12 H12C . . 109.5 ?
    H12A C12 H12C . . 109.5 ?
    H12B C12 H12C . . 109.5 ?
    C18 C13 C14 . . 120.4(3) ?
    C18 C13 N2 . . 120.1(2) ?
    C14 C13 N2 . . 119.5(2) ?
    C13 C14 C15 . . 119.7(3) ?
    C13 C14 H14A . . 120.1 ?
    C15 C14 H14A . . 120.1 ?
    C14 C15 C16 . . 121.1(3) ?
    C14 C15 H15A . . 119.4 ?
    C16 C15 H15A . . 119.4 ?
    C15 C16 C17 . . 118.1(3) ?
    C15 C16 C19 . . 121.9(3) ?
    C17 C16 C19 . . 120.0(3) ?
    C18 C17 C16 . . 121.2(3) ?
    C18 C17 H17A . . 119.4 ?
    C16 C17 H17A . . 119.4 ?
    C13 C18 C17 . . 119.5(3) ?
    C13 C18 H18A . . 120.3 ?
    C17 C18 H18A . . 120.3 ?
    C16 C19 H19A . . 109.5 ?
    C16 C19 H19B . . 109.5 ?
    H19A C19 H19B . . 109.5 ?
    C16 C19 H19C . . 109.5 ?
    H19A C19 H19C . . 109.5 ?
    H19B C19 H19C . . 109.5 ?
loop_
    _geom_torsion_atom_site_label_1
    _geom_torsion_atom_site_label_2
    _geom_torsion_atom_site_label_3
    _geom_torsion_atom_site_label_4
    _geom_torsion_site_symmetry_1
    _geom_torsion_site_symmetry_2
    _geom_torsion_site_symmetry_3
    _geom_torsion_site_symmetry_4
    _geom_torsion
    _geom_torsion_publ_flag
    C4 S1 C1 C2 . . . . -0.2(3) ?
    S1 C1 C2 C3 . . . . 0.4(3) ?
    C1 C2 C3 C4 . . . . -0.4(3) ?
    C2 C3 C4 C5 . . . . 179.1(2) ?
    C2 C3 C4 S1 . . . . 0.3(3) ?
    C1 S1 C4 C3 . . . . -0.1(2) ?
    C1 S1 C4 C5 . . . . -178.9(3) ?
    C6 N1 C5 C4 . . . . -178.6(2) ?
    Pd1 N1 C5 C4 . . . . -7.9(4) ?
    C3 C4 C5 N1 . . . . 175.2(3) ?
    S1 C4 C5 N1 . . . . -6.2(4) ?
    C5 N1 C6 C7 . . . . 43.1(3) ?
    Pd1 N1 C6 C7 . . . . -128.3(2) ?
    C5 N1 C6 C11 . . . . -137.2(3) ?
    Pd1 N1 C6 C11 . . . . 51.4(3) ?
    C11 C6 C7 C8 . . . . -0.9(4) ?
    N1 C6 C7 C8 . . . . 178.8(2) ?
    C6 C7 C8 C9 . . . . -0.1(4) ?
    C7 C8 C9 C10 . . . . 1.6(4) ?
    C7 C8 C9 C12 . . . . -177.2(2) ?
    C8 C9 C10 C11 . . . . -2.2(4) ?
    C12 C9 C10 C11 . . . . 176.6(3) ?
    C9 C10 C11 C6 . . . . 1.2(4) ?
    C7 C6 C11 C10 . . . . 0.3(4) ?
    N1 C6 C11 C10 . . . . -179.4(2) ?
    Pd1 N2 C13 C18 . . . . 102.6(2) ?
    Pd1 N2 C13 C14 . . . . -76.9(3) ?
    C18 C13 C14 C15 . . . . 2.1(4) ?
    N2 C13 C14 C15 . . . . -178.3(2) ?
    C13 C14 C15 C16 . . . . -0.6(4) ?
    C14 C15 C16 C17 . . . . -0.6(4) ?
    C14 C15 C16 C19 . . . . 178.9(2) ?
    C15 C16 C17 C18 . . . . 0.3(4) ?
    C19 C16 C17 C18 . . . . -179.1(3) ?
    C14 C13 C18 C17 . . . . -2.4(4) ?
    N2 C13 C18 C17 . . . . 178.1(2) ?
    C16 C17 C18 C13 . . . . 1.1(4) ?
loop_
    _geom_hbond_atom_site_label_D
    _geom_hbond_atom_site_label_H
    _geom_hbond_atom_site_label_A
    _geom_hbond_site_symmetry_A
    _geom_hbond_distance_DH
    _geom_hbond_distance_HA
    _geom_hbond_distance_DA
    _geom_hbond_angle_DHA
    _geom_hbond_publ_flag
    N2 H2N2 Cl2 2_666 0.848(16) 2.451(19) 3.273(2) 163(2) yes
    C2 H2A Cl1 1_655 0.95 2.97 3.779(3) 143.6 yes
    C5 H5A Cl1 2_667 0.95 2.98 3.759(3) 140.1 yes
    C7 H7A Cl1 2_667 0.95 2.80 3.629(3) 147.0 yes
    C11 H11A Cl2 . 0.95 2.96 3.711(3) 137.2 yes
_shelx_space_group_comment
;
The symmetry employed for this shelxl refinement is uniquely defined
by the following loop, which should always be used as a source of
symmetry information in preference to the above space-group names.
They are only intended as comments.
;
_shelx_estimated_absorpt_T_min     ?
_shelx_estimated_absorpt_T_max     ?
_shelx_hkl_file
;
  -2   0   0   67.34    3.84
  -2   0   0   65.23    3.99
   2   0   0   63.78    4.00
   2   0   0   66.85    3.84
  -3   0   0   19.78    1.57
  -3   0   0   21.52    1.41
   3   0   0   21.99    1.40
   3   0   0   20.34    1.62
  -4   0   0   29.73    2.09
  -4   0   0   25.99    1.79
   4   0   0   24.80    2.08
   4   0   0   26.60    1.77
  -5   0   0   71.14    4.27
  -5   0   0   69.79    5.32
  -5   0   0   72.11    4.62
   5   0   0   69.91    4.73
   5   0   0   65.22    4.21
  -6   0   0   36.35    2.55
  -6   0   0   36.36    3.44
  -6   0   0   45.16    4.06
  -6   0   0   37.60    2.98
   6   0   0   34.80    2.50
   6   0   0   41.57    3.19
  -7   0   0   15.12    1.31
  -7   0   0   14.29    2.49
  -7   0   0   11.55    1.84
  -7   0   0   13.10    2.93
   7   0   0   10.89    1.22
   7   0   0   11.86    1.91
  -8   0   0   10.16    1.30
  -8   0   0   12.27    2.65
  -8   0   0   14.35    2.15
  -8   0   0   13.64    3.11
   8   0   0   13.09    1.46
   8   0   0   11.93    2.12
  -9   0   0    1.30    3.47
  -9   0   0    0.42    1.67
  -9   0   0    0.08    0.73
   9   0   0    0.13    0.81
   9   0   0    0.54    1.21
 -10   0   0   12.42    3.34
  10   0   0    9.83    2.52
  10   0   0    8.45    1.38
 -11   0   0    7.75    3.29
  11   0   0    5.19    2.66
  11   0   0    3.66    1.00
 -12   0   0    4.77    4.20
  12   0   0    2.01    2.97
  12  -1   0    8.55    4.10
 -12   1   0   -2.41    4.37
  11  -1   0   -3.64    1.57
  11  -1   0    1.09    2.40
 -11   1   0   -0.45    3.32
  10  -1   0    6.19    2.23
 -10   1   0    7.10    3.23
 -10   1   0    5.92    1.31
   9  -1   0    2.57    1.68
  -9   1   0    4.55    2.26
  -9   1   0    0.74    0.86
  -9   1   0    3.09    4.05
   8  -1   0    0.71    0.81
   8  -1   0   -0.85    0.96
  -8   1   0    0.18    2.63
  -8   1   0   -0.20    0.61
  -8   1   0   -0.22    1.43
   7  -1   0    1.65    0.96
   7  -1   0    1.98    0.75
  -7   1   0    2.88    1.34
  -7   1   0    2.45    2.14
  -7   1   0    2.70    0.70
   6  -1   0   19.43    1.67
   6  -1   0   19.69    2.10
  -6   1   0   19.26    1.65
  -6   1   0   21.37    2.07
  -6   1   0   18.57    3.04
   5  -1   0   52.59    3.46
   5  -1   0   54.75    3.94
  -5   1   0   53.04    3.45
  -5   1   0   55.24    4.59
  -5   1   0   52.13    3.74
   4  -1   0  175.63   10.68
   4  -1   0  188.22   11.07
  -4   1   0  191.06   10.95
  -4   1   0  184.21   11.65
  -4   1   0  182.07   10.67
   3  -1   0  146.17    9.22
   3  -1   0  151.35    9.01
  -3   1   0  165.08    9.02
  -3   1   0  157.88    9.78
  -3   1   0  155.45    9.18
   2  -1   0  198.07   11.88
   2  -1   0  197.62   11.30
   2  -1   0  191.94   11.41
  -2   1   0  192.66   11.38
  -2   1   0  197.32   11.28
  -2   1   0  207.06   11.88
   1  -1   0  177.75   10.20
   1  -1   0  181.92   10.18
   1  -1   0  169.77   10.52
  -1   1   0  182.68   10.17
  -1   1   0  176.87   10.52
  -1   1   0  180.00   10.20
  -1  -1   0   93.07    5.29
  -1  -1   0   88.10    5.12
  -1  -1   0   86.55    5.15
   1   1   0   91.64    5.16
   1   1   0   94.98    5.30
   1   1   0   84.78    5.12
  -2  -1   0  282.65   15.44
  -2  -1   0  263.68   15.21
   2   1   0  259.34   15.22
   2   1   0  265.36   15.41
  -3  -1   0   23.92    1.77
  -3  -1   0   25.96    2.04
   3   1   0   25.52    1.59
   3   1   0   26.25    1.83
  -4  -1   0    7.16    1.15
  -4  -1   0    4.65    0.80
  -4  -1   0    5.17    0.56
   4   1   0    5.74    0.54
   4   1   0    5.80    0.91
  -5  -1   0   30.65    2.62
  -5  -1   0   24.31    1.84
  -5  -1   0   27.47    2.20
   5   1   0   29.90    1.84
   5   1   0   26.92    2.25
  -6  -1   0    0.50    0.77
  -6  -1   0    0.79    0.65
  -6  -1   0    1.30    0.41
   6   1   0    0.67    0.31
   6   1   0    1.04    0.83
  -7  -1   0   11.83    1.73
  -7  -1   0   14.51    3.49
   7   1   0   12.18    1.09
   7   1   0   10.25    1.93
  -8  -1   0    3.23    2.24
  -8  -1   0    1.98    1.44
   8   1   0    0.86    1.00
   8   1   0    1.14    0.58
  -9  -1   0    1.04    3.16
  -9  -1   0    6.28    2.26
   9   1   0    3.92    1.53
   9   1   0    3.98    0.85
 -10  -1   0   12.05    2.98
 -10  -1   0   12.16    5.06
  10   1   0   10.29    2.43
  10   1   0   10.61    1.23
 -11  -1   0    3.12    2.93
  11   1   0    1.14    2.14
 -12  -1   0   15.20    4.45
  12   1   0    9.83    3.19
  11  -2   0    1.19    2.64
 -11   2   0    5.50    4.05
  10  -2   0   10.29    2.24
  10  -2   0   11.20    2.83
 -10   2   0   13.18    3.51
 -10   2   0   10.82    1.79
   9  -2   0   12.38    2.04
   9  -2   0   19.20    3.22
  -9   2   0    4.30    2.48
   8  -2   0   17.60    2.72
   8  -2   0   11.97    1.85
  -8   2   0   12.86    4.37
  -8   2   0   16.71    1.94
   7  -2   0    2.34    1.11
   7  -2   0    0.51    0.82
  -7   2   0    2.03    0.78
  -7   2   0    2.57    2.35
  -7   2   0    1.24    1.16
   6  -2   0    9.60    1.34
   6  -2   0   11.24    1.84
  -6   2   0    9.62    1.63
  -6   2   0    6.82    2.23
  -6   2   0    9.86    1.28
   5  -2   0   13.36    1.37
   5  -2   0   12.53    1.89
  -5   2   0   10.87    2.31
  -5   2   0   13.22    1.27
  -5   2   0   12.83    1.69
   4  -2   0  149.51    9.01
   4  -2   0  141.15    8.69
  -4   2   0  139.98    9.68
  -4   2   0  148.70    8.86
  -4   2   0  147.91    8.65
   3  -2   0  258.36   14.84
   3  -2   0  254.51   15.00
   3  -2   0  252.06   15.76
  -3   2   0  246.52   15.64
  -3   2   0  259.45   14.79
  -3   2   0  265.69   14.93
   2  -2   0   11.04    0.96
   2  -2   0    8.84    1.53
   2  -2   0    9.79    0.97
  -2   2   0    8.97    0.93
  -2   2   0   11.28    0.93
  -2   2   0   10.22    1.60
   1  -2   0  557.04   30.52
   1  -2   0  490.71   31.02
  -1   2   0  523.19   31.03
  -1   2   0  552.18   30.55
  -1   2   0  572.40   30.50
   0  -2   0  102.04    5.82
   0  -2   0   95.26    5.95
   0  -2   0   97.91    6.31
   0   2   0   97.46    5.95
   0   2   0  110.40    6.35
   0   2   0  103.65    5.82
  -1  -2   0  104.79    6.48
  -1  -2   0  123.36    6.95
  -1  -2   0  111.45    6.67
   1   2   0  109.26    6.66
   1   2   0  125.85    6.93
  -2  -2   0  367.61   22.46
  -2  -2   0  415.85   22.82
   2   2   0  391.21   22.48
   2   2   0  419.95   22.83
  -3  -2   0   86.48    5.06
  -3  -2   0   76.41    4.64
   3   2   0   73.98    4.59
   3   2   0   71.70    4.94
   3   2   0   77.48    4.67
  -4  -2   0   17.83    1.73
  -4  -2   0   16.51    1.41
   4   2   0   18.43    1.77
   4   2   0   17.17    1.45
   4   2   0   16.72    1.22
  -5  -2   0    0.33    0.45
  -5  -2   0    0.51    0.57
   5   2   0    0.35    0.41
   5   2   0    0.42    0.23
  -6  -2   0    6.79    1.18
  -6  -2   0   11.51    1.88
   6   2   0    5.94    1.23
   6   2   0    8.28    0.77
  -7  -2   0    9.68    1.99
  -7  -2   0    5.74    1.26
   7   2   0    4.97    1.16
   7   2   0    7.32    0.77
  -8  -2   0   23.20    2.67
  -8  -2   0   27.79    3.08
   8   2   0   22.27    1.69
   8   2   0   21.26    2.75
  -9  -2   0    4.55    2.01
  -9  -2   0    2.56    1.72
   9   2   0    4.61    1.48
   9   2   0    5.62    0.84
 -10  -2   0   11.73    4.34
 -10  -2   0   11.55    2.99
  10   2   0   12.92    2.59
  10   2   0   11.06    1.06
  10   2   0    7.96    0.94
 -11  -2   0    9.75    3.06
  11   2   0    2.80    1.97
 -12  -2   0   23.97    4.63
  12   2   0   21.13    3.79
 -13  -2   0   11.94    4.93
  11  -3   0   -2.43    4.72
 -11   3   0    1.27    2.09
 -11   3   0   -1.44    4.66
  10  -3   0   -1.91    2.63
  10  -3   0    4.85    2.47
 -10   3   0    1.69    1.60
 -10   3   0    0.63    3.36
   9  -3   0    5.43    2.06
   9  -3   0    5.02    2.16
  -9   3   0    7.10    1.58
   8  -3   0   11.78    2.05
   8  -3   0   11.40    2.44
  -8   3   0   17.85    5.08
  -8   3   0   16.07    2.02
   7  -3   0   12.12    2.17
   7  -3   0   10.38    1.89
  -7   3   0   12.55    3.70
  -7   3   0   14.27    1.76
   6  -3   0   20.67    2.69
   6  -3   0   20.62    2.20
  -6   3   0   22.42    2.01
  -6   3   0   21.33    3.87
   5  -3   0    0.94    0.65
   5  -3   0    2.65    0.86
  -5   3   0    1.68    0.68
  -5   3   0    3.23    0.89
  -5   3   0    1.77    1.74
   4  -3   0   44.18    4.38
   4  -3   0   43.46    3.28
  -4   3   0   43.09    4.25
  -4   3   0   53.07    3.29
  -4   3   0   45.90    3.36
   3  -3   0  155.29    9.66
   3  -3   0  166.78   10.79
   3  -3   0  159.95    9.77
  -3   3   0  158.95   10.60
  -3   3   0  166.31    9.61
   2  -3   0  101.57    7.58
   2  -3   0  108.98    6.83
   2  -3   0  111.91    6.83
  -2   3   0  116.78    6.78
  -2   3   0  121.50    6.83
  -2   3   0  107.10    7.54
   1  -3   0   55.45    3.54
   1  -3   0   54.86    3.42
   1  -3   0   45.73    4.01
  -1   3   0   53.45    4.08
  -1   3   0   53.03    3.49
  -1   3   0   57.88    3.39
   0  -3   0   14.15    1.70
   0  -3   0   18.75    1.45
   0  -3   0   17.35    1.23
   0   3   0   16.91    1.21
   0   3   0   17.87    1.80
   0   3   0   20.03    1.45
  -1  -3   0    6.51    0.74
  -1  -3   0    8.33    1.29
  -1  -3   0    7.66    0.56
   1   3   0    6.88    0.56
   1   3   0    7.12    0.77
   1   3   0    7.21    1.14
  -2  -3   0  122.02    7.49
  -2  -3   0  124.05    7.28
  -2  -3   0  123.50    7.80
   2   3   0  128.41    7.50
   2   3   0  134.89    7.84
  -3  -3   0   76.66    4.57
  -3  -3   0   75.21    5.02
   3   3   0   78.52    4.59
   3   3   0   75.52    5.05
   3   3   0   73.65    4.66
  -4  -3   0   29.05    2.09
  -4  -3   0   34.40    2.61
   4   3   0   30.53    2.09
   4   3   0   24.95    2.08
   4   3   0   33.79    2.65
  -5  -3   0    1.60    0.77
  -5  -3   0    1.88    0.57
   5   3   0    1.85    0.81
   5   3   0    1.15    0.40
   5   3   0    1.69    0.60
   5   3   0    1.63    0.40
  -6  -3   0   22.38    2.44
  -6  -3   0   21.77    1.92
   6   3   0   22.45    1.97
   6   3   0   20.38    1.56
   6   3   0   21.26    1.65
  -7  -3   0   13.73    2.64
  -7  -3   0   15.29    1.82
   7   3   0   12.67    1.10
   7   3   0   10.88    1.71
   7   3   0   12.09    1.19
  -8  -3   0   37.75    3.10
  -8  -3   0   39.18    3.76
   8   3   0   34.82    3.10
   8   3   0   37.63    2.51
   8   3   0   31.52    2.32
  -9  -3   0   72.05    5.17
  -9  -3   0   74.44    6.02
   9   3   0   65.44    5.21
   9   3   0   63.45    4.21
   9   3   0   66.96    4.12
 -10  -3   0   24.93    3.87
  10   3   0   23.60    1.61
  10   3   0   25.85    3.35
  10   3   0   20.88    1.59
 -11  -3   0    4.43    2.60
  12   3   0    9.28    3.13
 -13  -3   0    7.65    4.54
  13   3   0    8.18    3.42
  10  -4   0    2.93    2.96
 -10   4   0    1.10    2.03
 -10   4   0   -2.36    3.80
   9  -4   0    2.31    2.14
   9  -4   0    2.64    2.62
  -9   4   0   -0.64    1.49
   8  -4   0   11.49    2.66
   8  -4   0   12.07    2.53
  -8   4   0   15.11    2.18
   7  -4   0   33.67    3.54
   7  -4   0   36.59    3.75
  -7   4   0   34.31    5.77
  -7   4   0   41.83    3.21
   6  -4   0   69.53    5.17
   6  -4   0   56.78    4.68
  -6   4   0   68.40    4.54
  -6   4   0   64.54    4.87
  -6   4   0   54.26    6.54
   5  -4   0    5.47    1.38
   5  -4   0    8.18    1.49
  -5   4   0    6.81    2.64
  -5   4   0    6.82    1.43
  -5   4   0    7.39    1.25
   4  -4   0   28.39    2.59
   4  -4   0   25.69    2.59
   4  -4   0   32.79    3.79
  -4   4   0   32.97    2.68
  -4   4   0   34.17    2.54
  -4   4   0   36.83    4.00
   3  -4   0  156.31    9.80
   3  -4   0  147.84   10.83
   3  -4   0  158.73    9.80
  -3   4   0  175.06    9.76
  -3   4   0  161.01   10.86
  -3   4   0  159.42    9.67
   2  -4   0  271.38   16.14
   2  -4   0  245.32   16.99
   2  -4   0  274.14   16.04
  -2   4   0  282.48   16.08
  -2   4   0  293.08   15.98
  -2   4   0  277.98   17.64
   1  -4   0  162.89    9.60
   1  -4   0  154.06    9.77
   1  -4   0  147.90   10.52
  -1   4   0  175.56    9.81
  -1   4   0  165.25    9.55
  -1   4   0  168.73   10.57
   0  -4   0   36.94    2.79
   0  -4   0   39.61    2.56
   0  -4   0   34.43    3.33
   0   4   0   38.54    2.78
   0   4   0   43.43    2.57
   0   4   0   42.80    3.39
  -1  -4   0   -0.37    0.33
  -1  -4   0   -0.78    0.44
  -1  -4   0    0.14    0.18
   1   4   0   -0.01    0.16
   1   4   0    0.44    0.36
   1   4   0   -0.15    0.51
  -2  -4   0   26.82    2.41
  -2  -4   0   27.86    2.05
  -2  -4   0   24.51    1.65
   2   4   0   27.14    2.38
   2   4   0   26.97    2.01
  -3  -4   0   17.55    1.82
  -3  -4   0   18.88    1.29
  -3  -4   0   15.01    1.46
   3   4   0   17.93    1.84
   3   4   0   16.28    1.45
  -4  -4   0    2.55    0.54
  -4  -4   0    4.46    1.08
   4   4   0    3.62    0.96
   4   4   0    3.57    0.67
  -5  -4   0    0.22    0.53
  -5  -4   0    0.13    0.43
   5   4   0   -0.08    0.33
   5   4   0    0.45    0.84
   5   4   0   -0.45    0.33
  -6  -4   0   35.28    2.74
  -6  -4   0   45.27    3.55
   6   4   0   37.80    2.62
   6   4   0   36.86    3.46
   6   4   0   36.09    2.83
   6   4   0   38.39    2.68
  -7  -4   0   12.73    2.26
  -7  -4   0   13.58    1.71
   7   4   0   10.16    2.26
   7   4   0   12.16    1.18
   7   4   0   13.39    1.77
   7   4   0   10.51    1.18
  -8  -4   0   95.92    6.67
  -8  -4   0   81.97    5.63
   8   4   0   79.85    5.19
   8   4   0   83.78    5.08
   8   4   0   77.56    5.73
  -9  -4   0   78.41    5.85
  -9  -4   0   93.61    6.71
   9   4   0   74.52    4.72
   9   4   0   75.36    4.85
   9   4   0   74.57    5.66
 -10  -4   0   26.26    4.14
  10   4   0   28.15    1.96
  10   4   0   30.42    3.64
  10   4   0   25.66    1.88
 -11  -4   0    3.10    2.51
  11   4   0    4.69    1.97
  12   4   0    8.15    2.72
 -13  -4   0    5.06    4.20
  13   4   0    0.06    2.95
  10  -5   0   -2.24    3.06
 -10   5   0   -1.35    2.49
   9  -5   0    2.10    2.47
  -9   5   0    0.36    1.92
   8  -5   0    2.56    1.96
   8  -5   0    8.33    2.87
  -8   5   0    1.24    1.37
   7  -5   0   26.60    3.52
   7  -5   0   28.74    3.69
  -7   5   0   32.78    3.05
   6  -5   0  110.32    7.76
   6  -5   0  105.97    7.50
  -6   5   0  108.46    9.73
  -6   5   0  111.15    7.21
   5  -5   0   45.47    5.09
   5  -5   0   37.34    3.56
   5  -5   0   49.94    3.87
  -5   5   0   43.53    5.76
  -5   5   0   41.17    3.32
  -5   5   0   40.40    3.55
   4  -5   0   38.40    4.43
   4  -5   0   37.37    3.28
   4  -5   0   37.73    3.23
  -4   5   0   38.15    4.57
  -4   5   0   43.09    3.23
  -4   5   0   35.80    2.99
   3  -5   0   26.72    2.58
   3  -5   0   29.31    2.69
   3  -5   0   24.18    3.86
  -3   5   0   34.53    2.62
  -3   5   0   36.69    3.98
  -3   5   0   33.03    2.58
   2  -5   0   61.62    5.63
   2  -5   0   65.49    4.44
   2  -5   0   61.63    4.56
  -2   5   0   64.35    5.48
  -2   5   0   72.90    4.59
  -2   5   0   66.96    4.35
   1  -5   0  234.86   15.94
   1  -5   0  252.58   14.75
   1  -5   0  243.35   15.01
  -1   5   0  251.07   14.67
  -1   5   0  265.98   15.01
  -1   5   0  269.39   16.00
   0  -5   0   30.34    2.01
   0  -5   0   27.77    2.35
   0  -5   0   19.60    2.98
   0   5   0   23.79    3.50
   0   5   0   29.59    1.98
   0   5   0   27.66    2.26
  -1  -5   0    2.84    0.48
  -1  -5   0    1.78    0.87
  -1  -5   0    2.35    0.81
   1   5   0    3.05    0.51
   1   5   0    2.59    1.03
   1   5   0    2.80    0.70
  -2  -5   0    1.41    0.64
  -2  -5   0    1.78    0.83
  -2  -5   0    1.31    0.31
   2   5   0    2.70    1.06
   2   5   0    0.63    0.44
  -3  -5   0    1.96    0.41
  -3  -5   0    1.11    0.30
  -3  -5   0    1.41    0.80
  -3  -5   0    1.10    0.56
   3   5   0    1.83    0.94
   3   5   0    1.94    0.62
  -4  -5   0   19.97    1.70
  -4  -5   0   27.75    2.60
   4   5   0   24.50    2.52
   4   5   0   28.94    2.11
  -5  -5   0    8.63    1.08
  -5  -5   0    9.93    1.85
   5   5   0    9.28    1.26
   5   5   0    8.50    1.75
  -6  -5   0   91.27    5.92
   6   5   0   94.01    6.01
   6   5   0   92.75    6.82
   6   5   0  100.87    6.04
  -7  -5   0    4.19    1.32
  -7  -5   0    3.93    0.98
   7   5   0    4.70    0.90
   7   5   0    4.94    1.08
   7   5   0    3.43    0.80
   7   5   0    1.97    1.57
  -8  -5   0    3.87    1.19
  -8  -5   0    6.83    2.03
   8   5   0    5.70    1.32
   8   5   0    4.17    0.83
   8   5   0    1.86    1.82
   8   5   0    6.26    1.01
  -9  -5   0   47.82    4.85
  -9  -5   0   47.57    3.94
   9   5   0   49.73    3.96
   9   5   0   46.52    3.33
   9   5   0   47.95    3.22
 -10  -5   0   41.16    4.67
 -10  -5   0   36.59    3.81
  10   5   0   30.35    2.39
  10   5   0   30.55    2.33
  10   5   0   41.29    3.51
 -11  -5   0   29.30    4.67
  11   5   0   26.40    3.64
 -12  -5   0   -1.70    3.60
  12   5   0    6.66    2.51
 -13  -5   0    2.77    4.12
  13   5   0   -0.84    3.03
   9  -6   0    3.12    3.13
  -9   6   0    1.00    2.26
   8  -6   0    0.61    2.31
  -8   6   0   -0.79    1.70
   7  -6   0    6.72    2.26
  -7   6   0    9.18    1.97
   6  -6   0   39.73    4.66
   6  -6   0   45.34    4.51
  -6   6   0   56.68    4.13
   5  -6   0   50.98    4.80
   5  -6   0   61.11    6.36
   5  -6   0   53.12    4.65
  -5   6   0   60.22    7.27
  -5   6   0   64.49    4.54
   4  -6   0   35.83    5.16
   4  -6   0   30.75    3.38
   4  -6   0   32.99    3.16
  -4   6   0   30.70    3.52
  -4   6   0   45.08    3.27
   3  -6   0    5.82    2.32
   3  -6   0    5.37    1.51
   3  -6   0    5.98    1.25
  -3   6   0    5.25    2.25
  -3   6   0    8.18    1.40
  -3   6   0    6.11    1.35
   2  -6   0   21.29    2.57
   2  -6   0   24.39    3.05
   2  -6   0   12.81    3.10
  -2   6   0   19.14    1.94
  -2   6   0   22.78    3.62
  -2   6   0   24.60    2.19
   1  -6   0   43.55    4.48
   1  -6   0   42.58    3.13
   1  -6   0   45.92    3.57
  -1   6   0   46.68    4.53
  -1   6   0   42.85    3.38
   0  -6   0    0.44    0.37
   0  -6   0    0.85    0.69
   0   6   0    0.37    1.06
   0   6   0    0.03    0.48
   0   6   0    0.19    0.42
  -1  -6   0    0.33    0.32
  -1  -6   0    0.67    0.95
  -1  -6   0   -0.09    0.62
   1   6   0    0.26    1.06
   1   6   0   -0.57    0.44
   1   6   0    0.11    0.32
  -2  -6   0    6.92    1.69
  -2  -6   0    9.47    0.80
  -2  -6   0    7.98    1.43
   2   6   0    7.64    1.76
   2   6   0    9.48    1.38
  -3  -6   0   25.24    2.35
  -3  -6   0   27.45    1.78
  -3  -6   0   28.92    2.93
  -3  -6   0   27.20    1.88
   3   6   0   25.56    2.26
   3   6   0   27.75    2.91
  -4  -6   0    6.61    1.65
  -4  -6   0    5.19    0.66
  -4  -6   0    4.79    0.70
  -4  -6   0    5.41    1.16
   4   6   0    6.11    1.12
   4   6   0    5.60    1.58
  -5  -6   0   32.11    2.40
  -5  -6   0   39.99    3.52
   5   6   0   33.61    2.71
   5   6   0   35.88    3.47
  -6  -6   0  103.22    6.83
  -6  -6   0  120.93    8.09
   6   6   0  109.33    7.98
   6   6   0  118.30    7.15
  -7  -6   0    0.26    0.73
  -7  -6   0    1.49    1.11
   7   6   0    1.82    0.69
   7   6   0    1.64    1.70
  -8  -6   0    9.12    2.35
  -8  -6   0    6.66    1.36
   8   6   0    8.03    2.51
   8   6   0    9.07    1.56
   8   6   0    6.79    1.25
  -9  -6   0   25.92    2.68
  -9  -6   0   25.23    3.93
   9   6   0   23.25    2.16
   9   6   0   23.25    2.23
   9   6   0   25.43    2.61
   9   6   0   22.05    4.01
 -10  -6   0   27.67    4.21
 -10  -6   0   21.70    2.89
  10   6   0   21.75    2.00
  10   6   0   18.12    1.94
  10   6   0   26.66    3.06
 -11  -6   0   36.63    5.23
  11   6   0   41.02    4.01
  11   6   0   37.36    2.54
  11   6   0   32.97    2.49
 -12  -6   0    7.69    3.61
  12   6   0    7.89    2.72
 -13  -6   0    2.99    4.42
  13   6   0   -0.87    2.94
   8  -7   0    0.07    2.58
  -8   7   0    2.68    2.28
   7  -7   0    3.42    2.27
  -7   7   0    2.06    2.02
   6  -7   0    5.58    2.00
  -6   7   0    7.47    1.90
   5  -7   0   18.57    2.90
   5  -7   0   21.92    4.60
  -5   7   0   20.74    2.63
   4  -7   0   44.53    6.26
   4  -7   0   40.57    4.33
   4  -7   0   36.51    3.66
  -4   7   0   48.64    3.76
  -4   7   0   44.88    3.91
   3  -7   0    7.17    1.52
   3  -7   0    2.17    2.18
   3  -7   0    5.05    1.82
  -3   7   0   10.48    1.76
  -3   7   0    5.97    1.54
  -3   7   0    7.73    3.18
   2  -7   0    0.79    1.39
   2  -7   0    0.88    1.64
   2  -7   0    0.93    0.72
  -2   7   0    0.31    0.81
  -2   7   0   -0.27    0.85
  -2   7   0   -0.73    2.04
   1  -7   0   11.68    1.61
   1  -7   0    9.48    1.87
   1  -7   0    8.96    2.64
  -1   7   0   13.03    3.03
  -1   7   0   11.26    1.49
  -1   7   0   10.04    1.66
   0  -7   0    3.01    0.80
   0  -7   0    1.76    1.10
   0  -7   0    3.20    1.53
   0   7   0    2.39    0.73
   0   7   0    0.10    1.63
   0   7   0    2.90    0.98
  -1  -7   0    1.11    0.45
  -1  -7   0   -0.61    0.82
  -1  -7   0    1.33    1.40
   1   7   0    1.27    0.78
   1   7   0    1.83    1.57
   1   7   0    1.32    0.52
  -2  -7   0   10.48    1.01
  -2  -7   0   11.18    2.28
  -2  -7   0   11.45    1.86
   2   7   0   10.28    2.26
   2   7   0   13.04    1.72
  -3  -7   0   24.05    1.61
  -3  -7   0   20.52    3.17
  -3  -7   0   20.12    2.22
   3   7   0   23.68    2.18
   3   7   0   24.05    3.29
  -4  -7   0   13.88    1.05
  -4  -7   0   12.11    1.86
  -4  -7   0   14.79    2.62
  -4  -7   0   11.43    1.14
   4   7   0   12.63    2.49
   4   7   0   11.83    1.70
  -5  -7   0   41.51    2.89
  -5  -7   0   47.65    4.26
  -5  -7   0   43.25    2.80
   5   7   0   43.77    3.64
   5   7   0   43.71    4.23
  -6  -7   0  159.60   10.35
  -6  -7   0  143.74    8.75
   6   7   0  138.76   10.10
  -7  -7   0   58.77    3.86
  -7  -7   0   53.49    5.03
   7   7   0   51.95    5.14
  -8  -7   0   23.95    3.67
  -8  -7   0   25.31    2.39
   8   7   0   22.04    2.45
   8   7   0   29.21    2.72
   8   7   0   23.29    3.83
  -9  -7   0   12.79    1.95
  -9  -7   0   10.28    2.73
   9   7   0    9.70    1.59
   9   7   0    8.99    1.57
   9   7   0    8.55    5.31
 -10  -7   0   -0.57    2.07
  10   7   0    1.52    1.13
  10   7   0    1.04    0.92
 -11  -7   0   26.96    4.78
  11   7   0   28.66    2.82
  11   7   0   29.02    2.50
 -12  -7   0    8.71    3.98
 -13  -7   0   -2.95    4.25
   7  -8   0    4.81    2.83
  -7   8   0    0.50    2.34
   6  -8   0    1.81    2.16
  -6   8   0    1.93    1.77
   5  -8   0    4.98    2.04
   5  -8   0    5.01    4.08
  -5   8   0    5.87    1.73
   4  -8   0   27.25    3.44
   4  -8   0   33.57    5.78
  -4   8   0   32.69    3.26
   3  -8   0    1.48    2.34
   3  -8   0   -0.32    1.08
  -3   8   0   -1.23    1.46
  -3   8   0    0.91    1.15
   2  -8   0    4.49    1.30
   2  -8   0    3.35    2.63
   2  -8   0    1.47    1.92
  -2   8   0    2.00    1.28
  -2   8   0    3.40    1.27
  -2   8   0    6.23    3.33
   1  -8   0    6.16    1.31
   1  -8   0    3.53    2.19
   1  -8   0    8.72    1.95
  -1   8   0    5.72    1.46
  -1   8   0    3.45    2.64
  -1   8   0    6.77    1.36
   0  -8   0    2.64    1.75
   0  -8   0    2.70    1.38
   0  -8   0    4.17    0.93
   0   8   0    2.69    0.97
   0   8   0    3.55    0.97
  -1  -8   0    0.81    1.31
  -1  -8   0    0.54    0.48
  -1  -8   0   -0.39    1.49
   1   8   0   -0.55    0.56
   1   8   0    2.33    1.85
   1   8   0    0.57    0.81
  -2  -8   0   32.34    3.17
  -2  -8   0   31.65    2.31
  -2  -8   0   32.10    3.92
   2   8   0   35.40    3.03
   2   8   0   36.67    4.11
  -3  -8   0  133.97    9.17
  -3  -8   0  134.23   10.14
   3   8   0  150.57    9.16
   3   8   0  144.51   10.07
  -4  -8   0   16.60    2.37
  -4  -8   0   18.55    3.31
  -4  -8   0   16.86    1.25
  -4  -8   0   14.40    1.37
   4   8   0   16.11    3.08
   4   8   0   15.11    2.11
  -5  -8   0   22.72    1.67
  -5  -8   0   22.72    1.82
  -5  -8   0   24.54    3.64
   5   8   0   26.79    2.48
   5   8   0   29.35    3.86
  -6  -8   0   93.56    7.17
  -6  -8   0   84.77    5.25
  -6  -8   0   81.34    5.34
   6   8   0   77.71    9.19
   6   8   0   96.15    6.07
  -7  -8   0   52.14    3.78
  -7  -8   0   61.12    5.47
   7   8   0   61.85    4.34
   7   8   0   53.50    5.67
  -8  -8   0   54.10    3.85
  -8  -8   0   53.56    5.41
   8   8   0   52.90    4.10
  -9  -8   0    6.64    1.62
  -9  -8   0    7.96    2.71
   9   8   0    8.31    1.68
   9   8   0    8.01    1.49
 -10  -8   0    1.34    2.28
 -10  -8   0   -2.36    1.64
  10   8   0    1.32    1.13
  10   8   0    1.16    1.48
 -11  -8   0   10.54    3.48
 -11  -8   0   10.10    2.68
  11   8   0    5.85    1.76
 -12  -8   0   12.07    4.28
   6  -9   0    3.34    2.67
  -6   9   0    7.39    2.56
   5  -9   0    3.49    4.09
   5  -9   0    2.27    2.15
  -5   9   0    4.70    2.16
   4  -9   0    7.76    3.57
   4  -9   0    8.76    2.22
  -4   9   0    5.92    2.01
   3  -9   0    4.53    3.18
   3  -9   0    5.42    1.70
  -3   9   0    4.13    1.59
   2  -9   0   -0.20    1.05
   2  -9   0    4.48    2.99
  -2   9   0    0.96    1.66
  -2   9   0    0.64    1.15
   1  -9   0    0.94    2.42
   1  -9   0   -0.55    0.88
  -1   9   0   -0.38    0.83
  -1   9   0   -0.87    1.17
   0  -9   0    4.22    1.05
   0  -9   0   -0.21    2.17
   0   9   0    3.26    1.30
   0   9   0    5.22    1.25
  -1  -9   0    0.27    0.65
  -1  -9   0    0.28    1.65
  -1  -9   0    0.47    1.75
   1   9   0    1.18    0.82
   1   9   0   -0.91    2.51
   1   9   0   -0.55    0.91
  -2  -9   0   40.11    5.58
  -2  -9   0   37.33    2.72
  -2  -9   0   34.02    3.82
   2   9   0   45.55    3.62
   2   9   0   39.48    5.27
  -3  -9   0   72.79    6.95
  -3  -9   0   72.44    5.89
  -3  -9   0   75.77    4.83
   3   9   0   83.15    7.02
   3   9   0   91.53    5.90
  -4  -9   0    5.14    0.87
  -4  -9   0    6.87    0.81
  -4  -9   0    3.72    1.73
  -4  -9   0   10.46    2.80
   4   9   0    7.25    1.57
   4   9   0    6.71    2.48
  -5  -9   0   15.11    1.44
  -5  -9   0   15.96    1.25
  -5  -9   0   16.39    3.32
   5   9   0   19.90    2.53
   5   9   0   20.35    3.57
  -6  -9   0   13.19    3.00
  -6  -9   0   12.11    1.10
  -6  -9   0   12.65    1.31
   6   9   0   12.63    3.60
   6   9   0   13.55    2.12
  -7  -9   0   23.28    1.74
  -7  -9   0   20.67    1.91
  -7  -9   0   21.61    3.86
   7   9   0   21.53    2.71
  -8  -9   0   53.72    5.61
  -8  -9   0   43.72    3.25
   8   9   0   53.53    4.12
  -9  -9   0   22.95    4.25
  -9  -9   0   26.51    2.67
   9   9   0   28.01    2.90
   9   9   0   26.73    3.30
 -10  -9   0   -1.42    2.89
 -10  -9   0   -1.27    1.64
  10   9   0   -0.39    1.96
  10   9   0    0.81    1.29
 -11  -9   0    1.00    3.26
 -11  -9   0    3.62    2.56
  11   9   0    0.86    1.52
  11   9   0   -0.36    2.18
 -12  -9   0   -7.13    3.85
   5 -10   0    2.46    4.92
   5 -10   0   -0.84    2.56
  -5  10   0   -1.69    2.23
   4 -10   0    3.72    4.58
   4 -10   0    3.97    2.21
  -4  10   0    1.53    2.13
   3 -10   0    0.72    3.23
   3 -10   0   -0.86    1.67
  -3  10   0   -3.12    1.54
   2 -10   0    1.51    3.14
   2 -10   0   -0.82    1.33
  -2  10   0    1.59    1.52
   1 -10   0    8.47    3.67
   1 -10   0    7.24    1.65
  -1  10   0    5.03    2.06
  -1  10   0    6.85    2.13
   0 -10   0    6.50    3.03
   0 -10   0    3.19    1.18
   0  10   0    4.77    1.58
   0  10   0    5.25    1.47
  -1 -10   0    0.21    0.92
  -1 -10   0    1.83    2.45
   1  10   0    0.74    0.90
   1  10   0    2.04    1.13
  -2 -10   0    0.13    0.65
  -2 -10   0    0.00    1.94
   2  10   0    1.83    1.17
  -3 -10   0   43.28    2.99
  -3 -10   0   44.26    6.27
   3  10   0   46.53    4.00
  -4 -10   0   34.28    2.53
  -4 -10   0   37.53    5.37
  -4 -10   0   35.68    2.41
   4  10   0   37.62    3.47
  -5 -10   0   43.26    2.80
  -5 -10   0   43.02    2.91
  -5 -10   0   44.65    6.09
   5  10   0   52.28    4.16
  -6 -10   0    3.64    0.60
  -6 -10   0    4.98    2.52
  -6 -10   0    2.91    0.75
   6  10   0    3.96    1.59
  -7 -10   0    2.44    2.48
  -7 -10   0    3.36    0.61
  -7 -10   0    3.67    0.85
   7  10   0    2.03    1.46
  -8 -10   0   32.99    5.08
  -8 -10   0   35.24    2.68
  -8 -10   0   35.76    2.45
   8  10   0   33.09    3.48
  -9 -10   0   20.41    4.19
  -9 -10   0   11.69    1.43
   9  10   0   13.95    2.38
 -10 -10   0    6.46    1.80
 -10 -10   0    0.23    1.16
 -10 -10   0    2.02    3.16
  10  10   0    0.56    1.63
  10  10   0    2.39    2.71
 -11 -10   0   -6.98    3.51
  11  10   0   -0.12    1.77
 -12 -10   0   -6.94    4.54
  12  10   0    3.27    2.16
   4 -11   0   -0.26    2.61
   4 -11   0   -3.76    5.28
   3 -11   0    5.68    4.74
   3 -11   0    0.00    2.15
  -3  11   0   -0.43    2.03
   2 -11   0    0.58    1.92
   2 -11   0   -1.26    3.89
  -2  11   0    0.83    1.90
   1 -11   0    8.14    1.86
   1 -11   0   10.60    4.36
  -1  11   0    9.38    2.74
  -1  11   0    8.09    2.09
   0 -11   0   18.62    4.93
   0 -11   0   17.68    2.39
   0  11   0   16.28    2.58
   0  11   0   19.65    3.00
  -1 -11   0    5.19    3.65
  -1 -11   0    5.39    1.30
   1  11   0    5.11    1.72
  -2 -11   0    6.98    3.46
  -2 -11   0    6.86    1.31
  -3 -11   0   27.03    2.26
   3  11   0   33.30    3.41
  -4 -11   0   31.09    2.21
  -4 -11   0   21.83    5.51
  -4 -11   0   32.52    2.38
   4  11   0   33.67    3.46
  -5 -11   0   58.62    8.48
  -5 -11   0   57.93    3.60
  -5 -11   0   59.17    3.56
   5  11   0   66.07    5.17
  -6 -11   0   14.19    4.29
   6  11   0    8.09    2.08
  -7 -11   0   -0.19    2.78
   7  11   0    1.87    1.51
  -8 -11   0    0.65    0.42
  -8 -11   0    1.02    0.60
  -8 -11   0    1.87    3.27
   8  11   0    2.65    1.76
  -9 -11   0    0.34    3.15
  -9 -11   0    2.12    1.00
  -9 -11   0    1.87    0.70
   9  11   0    1.85    1.84
 -10 -11   0    2.80    3.93
 -10 -11   0    3.89    1.03
  10  11   0    4.38    2.18
 -11 -11   0   -1.00    4.43
  11  11   0    2.77    2.26
   2 -12   0    1.32    2.43
   2 -12   0    1.22    4.71
  -2  12   0   -1.38    2.32
   1 -12   0   12.19    5.60
   1 -12   0   23.76    3.25
  -1  12   0   24.70    3.80
   0 -12   0   49.73    4.20
   0 -12   0   47.44    7.58
   0  12   0   40.09    4.33
   0  12   0   45.90    4.87
  -1 -12   0   23.07    6.10
  -1 -12   0   40.15    3.33
   1  12   0   32.18    4.14
  -2 -12   0    9.64    4.20
   2  12   0   11.38    2.56
  -3 -12   0    3.35    1.05
  -3 -12   0    7.72    4.05
   3  12   0   -0.26    1.58
  -4 -12   0    8.31    0.94
  -4 -12   0    9.26    1.09
  -4 -12   0   15.00    4.49
   4  12   0    9.52    2.24
  -5 -12   0   42.94    6.92
   5  12   0   44.27    4.43
  -6 -12   0    3.87    3.10
   6  12   0   14.32    2.75
  -7 -12   0   -1.53    3.04
   7  12   0   -0.04    1.80
  -8 -12   0    5.35    3.81
   8  12   0    2.36    1.96
  -9 -12   0   -3.47    3.74
   9  12   0   -3.73    2.02
 -10 -12   0    1.05    4.57
  10  12   0   -0.04    2.35
   0 -13   0    5.39    2.39
   0 -13   0    6.55    5.90
  -1 -13   0   12.30    2.25
  -1 -13   0   11.41    5.49
   1  13   0   22.26    3.46
  -2 -13   0   11.31    5.13
   2  13   0   24.29    3.59
  -3 -13   0    0.03    3.98
  -3 -13   0    1.92    1.05
  -3 -13   0    1.64    1.44
   3  13   0    7.81    2.51
  -4 -13   0    0.11    4.00
   4  13   0    2.21    1.92
  -5 -13   0    5.53    4.09
   5  13   0    6.36    2.35
  -6 -13   0    6.38    4.59
   6  13   0    1.99    2.29
  -7 -13   0    0.39    4.26
   7  13   0    6.60    2.58
  -8 -13   0   -0.56    4.23
   8  13   0    2.22    2.47
  -9 -13   0    4.27    5.13
   9  13   0   11.21    2.92
  -3 -14   0   -3.46    4.65
   3  14   0    1.60    2.52
  -4 -14   0   -3.31    5.57
  -5 -14   0   -5.85    5.26
   5  14   0    0.10    2.68
  -6 -14   0    7.14    5.51
   6  14   0    2.91    2.80
  -5 -14   1   11.21    5.80
   4  14  -1    1.13    3.64
  -4 -14   1    9.90    5.35
   3  14  -1    6.85    2.69
  -3 -14   1   -4.21    5.39
   8  13  -1    8.56    2.89
  -8 -13   1    1.89    4.48
   7  13  -1   14.10    2.98
  -7 -13   1   17.82    5.43
   6  13  -1   21.70    3.41
  -6 -13   1   16.06    5.07
   5  13  -1   10.40    2.80
  -5 -13   1   12.81    4.92
   4  13  -1    3.14    2.00
  -4 -13   1    2.31    1.62
  -4 -13   1    1.82    4.22
  -4 -13   1    0.53    1.21
   3  13  -1    6.34    2.31
  -3 -13   1    5.05    1.67
  -3 -13   1    2.59    4.11
   2  13  -1   -0.69    2.17
  -2 -13   1    2.04    4.04
  -2 -13   1    1.80    1.71
   1  13  -1   -2.86    2.08
  -1 -13   1    0.43    1.93
  -1 -13   1    5.21    4.90
   0 -13   1   -5.58    5.87
   0 -13   1    6.39    2.44
  10  12  -1    9.07    2.73
 -10 -12   1    1.26    4.95
   9  12  -1    9.06    2.54
  -9 -12   1    9.22    4.77
   8  12  -1    8.45    2.55
  -8 -12   1    8.31    4.64
   7  12  -1   -0.40    1.76
  -7 -12   1    0.10    3.66
   6  12  -1    7.03    2.12
  -6 -12   1    4.82    0.71
  -6 -12   1    7.11    0.90
  -6 -12   1    4.67    3.64
   5  12  -1   12.48    2.65
  -5 -12   1   16.16    1.51
  -5 -12   1    9.24    3.93
  -5 -12   1   14.46    1.56
   4  12  -1    3.60    1.77
  -4 -12   1    4.79    3.74
  -4 -12   1    2.28    1.02
  -4 -12   1    3.70    1.34
   3  12  -1    6.12    2.07
  -3 -12   1    4.71    1.28
  -3 -12   1    1.98    3.22
   2  12  -1    0.42    1.72
  -2 -12   1    3.38    1.39
  -2 -12   1    6.29    3.89
   1  12  -1   -2.57    1.62
  -1 -12   1    0.04    1.42
  -1 -12   1   -6.31    3.36
   0  12  -1    3.41    1.89
   0 -12   1    3.79    3.76
   0 -12   1    2.89    1.85
  -1  12  -1    3.65    2.00
   1 -12   1    6.48    2.30
   1 -12   1    8.50    4.98
  -2  12  -1    0.76    2.27
   2 -12   1   -8.22    4.89
   2 -12   1    3.74    2.47
  11  11  -1    6.48    2.41
 -11 -11   1    5.77    2.74
 -11 -11   1    9.87    5.14
  10  11  -1   10.16    2.29
 -10 -11   1    3.75    1.32
 -10 -11   1   10.66    4.28
   9  11  -1   31.82    3.60
  -9 -11   1   18.82    2.79
  -9 -11   1   27.43    2.35
  -9 -11   1   32.61    5.75
   8  11  -1   20.02    2.94
  -8 -11   1   17.53    4.30
  -8 -11   1   15.65    2.20
   7  11  -1    1.21    1.52
  -7 -11   1   -0.67    1.01
  -7 -11   1   -5.38    2.57
  -7 -11   1    1.20    0.70
   6  11  -1    8.66    2.01
  -6 -11   1   11.20    1.40
  -6 -11   1    9.67    1.13
  -6 -11   1   18.01    4.32
   5  11  -1   10.66    2.20
  -5 -11   1   12.09    3.38
  -5 -11   1    6.48    1.26
  -5 -11   1    7.84    1.04
   4  11  -1    4.61    1.63
  -4 -11   1    1.89    1.15
  -4 -11   1    1.29    0.76
  -4 -11   1   -3.93    2.55
   3  11  -1    5.96    1.81
  -3 -11   1    5.45    1.05
  -3 -11   1    9.20    3.82
   2  11  -1    0.02    1.54
  -2 -11   1   -1.01    2.66
  -2 -11   1    0.34    1.35
   1  11  -1    1.78    1.67
  -1 -11   1    5.56    3.32
  -1 -11   1    6.19    1.35
   0  11  -1    0.83    1.63
   0 -11   1    1.61    1.31
   0 -11   1   -0.16    2.80
  -1  11  -1   26.77    3.44
   1 -11   1   15.13    4.76
   1 -11   1   17.44    2.57
  -2  11  -1   17.38    3.03
   2 -11   1   21.44    3.15
   2 -11   1   21.03    5.62
  -3  11  -1    4.39    2.39
   3 -11   1    6.79    2.57
   3 -11   1    3.53    4.62
  -4  11  -1    0.58    2.52
   4 -11   1    2.38    2.80
   4 -11   1   -3.98    5.09
  11  10  -1    8.14    1.96
 -11 -10   1   -0.14    4.03
  10  10  -1   19.99    3.67
  10  10  -1   22.28    2.81
 -10 -10   1   21.83    4.92
 -10 -10   1   31.64    3.33
   9  10  -1   33.93    3.38
  -9 -10   1   31.36    5.37
  -9 -10   1   30.79    2.68
   8  10  -1   31.80    3.23
  -8 -10   1   28.64    5.06
  -8 -10   1   30.58    2.36
  -8 -10   1   24.49    2.75
   7  10  -1   10.96    2.12
  -7 -10   1   12.92    3.44
  -7 -10   1   12.87    1.43
  -7 -10   1   14.84    1.85
   6  10  -1   19.66    2.67
  -6 -10   1   13.91    1.35
  -6 -10   1   16.16    3.83
  -6 -10   1   12.46    1.55
   5  10  -1    4.04    1.45
  -5 -10   1    4.51    1.05
  -5 -10   1    4.48    0.78
  -5 -10   1    1.67    1.87
   4  10  -1   -0.20    1.04
  -4 -10   1   -0.12    1.82
  -4 -10   1    0.04    0.86
  -4 -10   1   -0.41    0.55
   3  10  -1    3.24    1.27
  -3 -10   1    4.13    0.87
  -3 -10   1    3.09    2.26
   2  10  -1   21.75    2.93
  -2 -10   1   18.19    3.82
  -2 -10   1   22.64    2.01
   1  10  -1    0.94    1.01
  -1 -10   1    0.93    0.85
  -1 -10   1   -1.46    2.37
   0  10  -1    0.91    1.50
   0  10  -1   -0.08    0.92
   0 -10   1   -0.13    0.95
   0 -10   1    0.56    2.54
  -1  10  -1   19.41    2.78
   1 -10   1   22.95    2.74
   1 -10   1   21.05    4.46
  -2  10  -1   21.54    3.11
   2 -10   1   18.33    2.75
   2 -10   1   18.01    4.71
  -3  10  -1   25.05    3.40
   3 -10   1   22.16    3.14
   3 -10   1   31.21    6.35
  -4  10  -1   11.26    2.71
   4 -10   1    8.53    4.75
   4 -10   1    7.54    2.73
  -5  10  -1   -5.37    2.13
   5 -10   1   -2.12    4.69
   5 -10   1    3.21    2.57
 -12  -9   1   26.95    6.00
  11   9  -1   11.08    2.14
 -11  -9   1   23.83    4.85
  10   9  -1    1.61    1.29
  10   9  -1    2.20    1.96
 -10  -9   1    2.39    3.00
   9   9  -1   21.71    2.57
   9   9  -1   19.94    2.89
  -9  -9   1   18.96    2.52
   8   9  -1   27.49    3.00
  -8  -9   1   24.12    2.61
  -8  -9   1   26.81    4.44
   7   9  -1    6.64    1.58
  -7  -9   1    9.73    2.93
  -7  -9   1    5.18    0.94
  -7  -9   1    5.70    1.95
   6   9  -1   13.57    2.05
  -6  -9   1   15.26    3.30
  -6  -9   1   12.60    1.29
  -6  -9   1   16.02    1.73
   5   9  -1   -0.82    0.79
  -5  -9   1    1.62    1.69
  -5  -9   1    0.72    0.74
  -5  -9   1   -0.31    0.43
   4   9  -1    3.30    2.45
   4   9  -1    0.82    1.03
  -4  -9   1    1.21    0.78
  -4  -9   1    3.48    1.56
  -4  -9   1    1.87    0.59
  -4  -9   1    0.69    1.67
   3   9  -1    2.34    1.02
   3   9  -1   -4.10    2.18
  -3  -9   1    1.22    1.28
  -3  -9   1    3.24    1.98
  -3  -9   1    1.49    0.58
   2   9  -1   14.31    2.21
   2   9  -1   17.52    3.47
  -2  -9   1   11.11    2.96
  -2  -9   1   15.52    2.62
  -2  -9   1   15.81    1.49
   1   9  -1    7.21    2.81
   1   9  -1    9.67    1.75
   1   9  -1    7.59    1.35
  -1  -9   1    6.38    2.00
  -1  -9   1    9.48    3.01
  -1  -9   1   10.54    1.40
   0   9  -1   -0.03    1.13
   0   9  -1    3.52    1.28
   0  -9   1    2.35    2.13
   0  -9   1    0.14    0.82
  -1   9  -1    9.17    1.87
  -1   9  -1    9.06    1.80
   1  -9   1    5.89    2.93
   1  -9   1    7.08    1.47
  -2   9  -1   16.97    2.56
  -2   9  -1   12.59    2.37
   2  -9   1    7.39    3.33
   2  -9   1   13.08    2.13
  -3   9  -1   59.67    5.16
   3  -9   1   48.77    7.20
   3  -9   1   58.42    4.71
  -4   9  -1   49.69    4.42
   4  -9   1   46.21    4.44
   4  -9   1   37.43    6.47
  -5   9  -1    4.30    2.14
   5  -9   1    4.66    4.36
   5  -9   1    4.93    2.19
  -6   9  -1    7.96    2.62
   6  -9   1    5.68    2.68
 -12  -8   1   12.80    4.62
  11   8  -1   -0.67    1.47
  11   8  -1   -1.33    0.99
 -11  -8   1    0.05    3.14
  10   8  -1    7.70    1.65
 -10  -8   1    8.52    2.33
   9   8  -1   14.87    2.07
   9   8  -1   18.30    2.32
  -9  -8   1   17.01    3.71
  -9  -8   1   22.31    2.70
   8   8  -1    5.55    1.27
  -8  -8   1    5.33    1.51
  -8  -8   1    3.70    2.14
   7   8  -1    4.80    2.75
   7   8  -1    2.63    1.01
  -7  -8   1    3.32    1.94
  -7  -8   1    3.12    1.09
   6   8  -1   11.12    2.65
   6   8  -1    4.54    1.12
  -6  -8   1    3.41    0.97
  -6  -8   1    7.40    2.24
  -6  -8   1    6.13    0.97
   5   8  -1    4.50    2.64
   5   8  -1    4.01    1.09
  -5  -8   1    5.69    1.02
  -5  -8   1    5.36    1.45
  -5  -8   1    3.23    0.66
  -5  -8   1    6.01    2.10
   4   8  -1    6.06    1.30
   4   8  -1    6.53    2.26
  -4  -8   1    5.55    2.09
  -4  -8   1    5.96    0.83
  -4  -8   1    8.03    1.71
  -4  -8   1    6.17    1.03
   3   8  -1    0.48    1.59
   3   8  -1    2.71    0.92
  -3  -8   1    1.26    1.14
  -3  -8   1    0.41    1.21
  -3  -8   1    0.91    0.41
   2   8  -1  106.08    6.80
   2   8  -1  106.50    7.94
  -2  -8   1   87.21    7.74
  -2  -8   1  103.43    6.11
  -2  -8   1   91.69    6.86
   1   8  -1   51.54    3.55
   1   8  -1   44.99    4.87
   1   8  -1   45.54    3.65
  -1  -8   1   36.20    5.27
  -1  -8   1   47.10    3.18
  -1  -8   1   39.38    3.85
   0   8  -1   38.50    2.81
   0   8  -1   34.10    3.10
   0  -8   1   28.91    3.31
   0  -8   1   36.91    2.72
   0  -8   1   24.44    4.38
  -1   8  -1   23.37    2.53
  -1   8  -1   32.71    2.89
  -1   8  -1   27.52    4.44
   1  -8   1   27.04    2.44
   1  -8   1   26.39    3.32
   1  -8   1   25.46    4.42
  -2   8  -1    5.44    2.87
  -2   8  -1    2.15    1.32
  -2   8  -1    4.00    1.32
   2  -8   1    2.85    2.18
   2  -8   1    3.16    1.01
  -3   8  -1   34.49    3.59
  -3   8  -1   39.51    3.53
   3  -8   1   35.35    3.33
   3  -8   1   28.75    5.34
  -4   8  -1   46.25    4.01
   4  -8   1   36.97    6.03
   4  -8   1   45.20    4.06
  -5   8  -1   11.92    2.62
   5  -8   1   13.35    4.61
   5  -8   1   10.15    2.56
  -6   8  -1    4.19    1.93
   6  -8   1   -0.85    2.03
  -7   8  -1   -0.83    2.11
   7  -8   1    0.53    2.53
 -12  -7   1    8.17    4.09
 -11  -7   1   10.51    3.43
  10   7  -1   15.65    1.68
  10   7  -1   13.38    1.53
 -10  -7   1   13.59    2.68
 -10  -7   1   13.76    3.53
   9   7  -1    7.86    1.62
   9   7  -1   12.57    1.55
  -9  -7   1   12.49    2.93
  -9  -7   1   10.52    2.12
   8   7  -1    3.23    0.96
   8   7  -1    3.12    1.11
   8   7  -1   -2.77    2.50
  -8  -7   1    2.72    1.84
  -8  -7   1    4.18    1.32
   7   7  -1    6.38    2.38
   7   7  -1    5.17    1.13
  -7  -7   1    4.91    1.23
  -7  -7   1    3.96    1.85
   6   7  -1    0.87    0.65
   6   7  -1   -0.39    1.65
  -6  -7   1   -0.13    0.68
  -6  -7   1    1.32    1.24
   5   7  -1   21.20    3.26
  -5  -7   1   18.50    1.59
  -5  -7   1   21.18    1.81
  -5  -7   1   23.54    3.29
   4   7  -1    0.04    0.53
   4   7  -1   -0.79    1.36
  -4  -7   1    0.39    0.79
  -4  -7   1    0.27    0.99
  -4  -7   1    0.58    0.34
  -4  -7   1    0.36    0.51
   3   7  -1    4.51    1.04
   3   7  -1    5.68    1.94
  -3  -7   1    5.61    0.74
  -3  -7   1    2.85    1.21
  -3  -7   1    6.64    1.79
   2   7  -1   79.11    5.21
   2   7  -1   78.38    6.08
  -2  -7   1   66.65    5.94
  -2  -7   1   76.07    4.60
  -2  -7   1   68.97    5.21
   1   7  -1   93.59    6.02
   1   7  -1   80.41    5.45
   1   7  -1   98.88    7.02
  -1  -7   1   88.98    7.01
  -1  -7   1   82.93    6.04
  -1  -7   1   88.92    5.46
   0   7  -1  178.03   10.75
   0   7  -1  193.00   11.24
   0   7  -1  178.85   12.18
   0  -7   1  165.24   11.19
   0  -7   1  191.72   10.76
   0  -7   1  167.84   12.32
  -1   7  -1   70.94    5.02
  -1   7  -1   83.24    6.68
  -1   7  -1   92.39    5.60
   1  -7   1   78.60    5.15
   1  -7   1   67.45    5.51
   1  -7   1   69.85    6.59
  -2   7  -1    2.95    2.18
  -2   7  -1    0.13    0.82
  -2   7  -1    1.96    0.96
   2  -7   1    1.34    1.82
   2  -7   1    0.05    0.93
   2  -7   1    0.83    0.73
  -3   7  -1    7.37    3.05
  -3   7  -1   10.74    1.80
  -3   7  -1    8.80    1.81
   3  -7   1    9.93    3.10
   3  -7   1    9.38    2.21
   3  -7   1   10.23    1.78
  -4   7  -1   27.55    2.76
  -4   7  -1   21.20    4.57
  -4   7  -1   20.40    2.68
   4  -7   1   23.47    3.30
   4  -7   1   29.29    3.26
   4  -7   1   27.80    4.83
  -5   7  -1   25.97    3.08
   5  -7   1   25.02    4.89
   5  -7   1   19.38    2.95
  -6   7  -1   10.46    1.95
   6  -7   1    3.74    2.43
  -7   7  -1   -1.06    2.67
   7  -7   1    1.04    2.14
  -8   7  -1    4.21    2.42
   8  -7   1    3.83    2.71
  13   6  -1   -1.29    3.15
 -13  -6   1    7.02    4.71
  12   6  -1   33.87    4.49
 -12  -6   1   36.76    5.59
  11   6  -1   -2.19    1.72
  10   6  -1   11.85    1.15
  10   6  -1    6.81    0.94
  10   6  -1    9.22    2.23
 -10  -6   1   12.74    3.13
 -10  -6   1   14.32    3.00
   9   6  -1   11.32    1.37
   9   6  -1   14.63    1.49
  -9  -6   1   13.41    3.02
  -9  -6   1   11.48    2.12
   8   6  -1    0.62    0.69
   8   6  -1    0.88    0.64
   8   6  -1    1.04    2.16
  -8  -6   1    1.21    1.14
  -8  -6   1    2.71    1.62
   7   6  -1    8.05    1.21
   7   6  -1   11.15    2.49
  -7  -6   1   11.25    2.41
  -7  -6   1    8.53    1.50
   6   6  -1    3.26    1.58
   6   6  -1    1.40    0.61
  -6  -6   1    1.15    0.98
  -6  -6   1    1.36    0.79
   5   6  -1   71.66    4.90
   5   6  -1   68.84    5.76
  -5  -6   1   76.79    4.78
  -5  -6   1   78.03    5.85
   4   6  -1   53.09    3.71
   4   6  -1   52.31    4.48
  -4  -6   1   51.98    3.33
  -4  -6   1   47.72    3.72
  -4  -6   1   49.93    4.37
  -4  -6   1   55.00    3.47
   3   6  -1   19.49    1.96
   3   6  -1   26.64    2.70
  -3  -6   1   23.08    1.63
  -3  -6   1   22.68    2.12
   2   6  -1  117.71    7.37
   2   6  -1  136.90    8.30
  -2  -6   1  113.31    8.20
  -2  -6   1  105.81    7.35
  -2  -6   1  112.81    6.86
   1   6  -1   33.54    3.40
   1   6  -1   31.20    2.63
   1   6  -1   32.25    2.30
  -1  -6   1   35.57    2.30
  -1  -6   1   29.12    2.69
  -1  -6   1   34.17    3.49
   0   6  -1  193.62   11.15
   0   6  -1  206.60   12.49
   0   6  -1  197.00   11.55
   0  -6   1  175.83   11.53
   0  -6   1  175.21   12.98
   0  -6   1  185.06   11.12
  -1   6  -1  163.62    9.73
  -1   6  -1  173.66   10.10
  -1   6  -1  175.46   11.13
   1  -6   1  162.22    9.77
   1  -6   1  148.43   11.11
   1  -6   1  147.92   10.07
  -2   6  -1   23.24    2.17
  -2   6  -1   27.77    3.85
  -2   6  -1   22.94    2.21
   2  -6   1   22.71    3.78
   2  -6   1   25.95    2.54
  -3   6  -1   33.53    4.56
  -3   6  -1   28.72    2.72
  -3   6  -1   32.76    2.67
   3  -6   1   27.83    4.27
   3  -6   1   29.88    2.66
   3  -6   1   25.48    2.85
  -4   6  -1    2.37    1.29
  -4   6  -1    2.04    0.97
  -4   6  -1   -0.57    2.37
   4  -6   1    2.14    1.82
   4  -6   1    2.89    1.11
   4  -6   1    1.99    1.49
  -5   6  -1   -0.72    0.80
  -5   6  -1   -0.81    3.32
   5  -6   1    0.54    1.18
   5  -6   1    2.63    2.27
   5  -6   1   -0.50    1.53
  -6   6  -1    0.50    1.12
   6  -6   1    1.57    1.51
  -7   6  -1   -0.23    1.32
   7  -6   1    1.33    1.72
  -8   6  -1    3.43    1.79
   8  -6   1    3.59    2.32
  -9   6  -1    0.47    2.25
   9  -6   1   -3.75    2.65
  13   5  -1    4.61    3.36
 -13  -5   1   11.57    4.94
  12   5  -1   12.77    3.11
 -12  -5   1   16.11    4.18
  11   5  -1    1.71    1.86
 -11  -5   1    3.69    2.62
  10   5  -1    3.60    1.71
 -10  -5   1    6.21    2.70
   9   5  -1   -1.12    1.13
   9   5  -1    1.16    0.53
   9   5  -1    1.52    0.57
  -9  -5   1    2.08    1.87
   8   5  -1    6.80    1.55
   8   5  -1    6.03    0.92
   8   5  -1    6.74    0.91
  -8  -5   1    8.07    1.60
  -8  -5   1    3.10    1.69
   7   5  -1    5.56    0.91
   7   5  -1    6.96    0.99
   7   5  -1    5.63    2.05
  -7  -5   1    6.32    1.29
  -7  -5   1    6.24    1.81
   6   5  -1    0.78    1.15
   6   5  -1    0.68    0.47
  -6  -5   1   -0.31    0.71
  -6  -5   1    0.12    0.90
   5   5  -1   53.20    4.60
   5   5  -1   61.08    3.89
  -5  -5   1   58.60    3.85
  -5  -5   1   54.41    5.02
   4   5  -1  118.67    8.25
   4   5  -1  128.93    7.60
  -4  -5   1  133.79    8.39
  -4  -5   1  123.89    7.44
  -4  -5   1  114.41    7.58
   3   5  -1  169.68   10.02
   3   5  -1  175.40   10.71
  -3  -5   1  164.67    9.78
  -3  -5   1  159.39    9.67
  -3  -5   1  170.80   10.73
  -3  -5   1  164.21   10.05
   2   5  -1   32.94    2.49
  -2  -5   1   34.15    2.16
  -2  -5   1   29.63    2.49
  -2  -5   1   34.05    3.07
   1   5  -1    0.46    0.30
   1   5  -1    0.23    0.32
  -1  -5   1    0.16    0.48
  -1  -5   1    0.44    0.87
  -1  -5   1    0.63    0.29
   0   5  -1  123.92    7.99
   0   5  -1  137.32    7.74
   0   5  -1  129.80    8.77
   0  -5   1  133.48    7.72
   0  -5   1  123.99    8.80
   0  -5   1  126.13    8.05
  -1   5  -1  276.09   16.94
  -1   5  -1  270.42   15.81
  -1   5  -1  288.75   16.13
   1  -5   1  259.36   17.06
   1  -5   1  284.59   15.88
   1  -5   1  255.20   16.10
  -2   5  -1   91.04    6.05
  -2   5  -1   88.95    5.56
  -2   5  -1   89.81    6.68
   2  -5   1   86.86    5.83
   2  -5   1   77.49    6.67
   2  -5   1   87.61    5.63
  -3   5  -1   24.08    2.12
  -3   5  -1   25.16    3.51
  -3   5  -1   20.67    1.98
   3  -5   1   19.51    3.30
   3  -5   1   20.45    2.06
   3  -5   1   21.07    2.18
  -4   5  -1   10.05    2.66
  -4   5  -1    8.73    1.43
  -4   5  -1    9.61    1.54
   4  -5   1    9.89    2.70
   4  -5   1    9.61    1.62
   4  -5   1    9.51    1.76
  -5   5  -1   -1.93    1.14
  -5   5  -1   -1.10    2.18
  -5   5  -1    0.09    0.68
   5  -5   1    0.10    1.72
   5  -5   1    1.20    1.19
   5  -5   1   -0.87    0.82
  -6   5  -1    6.32    1.44
  -6   5  -1   10.94    3.63
   6  -5   1    3.43    1.94
   6  -5   1    9.77    2.07
  -7   5  -1    1.34    1.11
   7  -5   1    0.26    1.38
   7  -5   1    1.86    2.03
  -8   5  -1    4.45    1.59
   8  -5   1    4.99    2.12
  -9   5  -1    5.29    2.02
   9  -5   1    4.39    2.46
  13   4  -1    6.04    3.35
 -13  -4   1   -2.07    4.32
  12   4  -1   20.09    3.73
 -12  -4   1   21.32    4.68
  11   4  -1    1.06    2.53
 -11  -4   1   -1.16    2.51
  10   4  -1    4.69    1.79
 -10  -4   1    0.38    1.96
   9   4  -1    1.84    0.30
   9   4  -1    2.92    1.33
   9   4  -1    0.64    0.28
  -9  -4   1    1.28    1.68
  -9  -4   1    1.42    1.59
   8   4  -1   36.02    2.60
   8   4  -1   45.17    3.55
   8   4  -1   43.10    2.58
  -8  -4   1   38.81    4.09
  -8  -4   1   40.84    3.47
   7   4  -1    0.01    0.36
   7   4  -1   -0.53    0.64
   7   4  -1    0.09    0.34
  -7  -4   1    0.59    0.82
  -7  -4   1   -0.62    0.95
   6   4  -1    3.54    1.37
   6   4  -1    7.26    1.18
   6   4  -1    7.33    0.92
   6   4  -1    7.33    0.88
  -6  -4   1    4.83    1.03
   5   4  -1    8.65    1.74
   5   4  -1    9.98    1.31
   5   4  -1    8.63    0.93
  -5  -4   1   10.88    1.81
  -5  -4   1    6.59    1.03
   4   4  -1   47.92    3.04
   4   4  -1   43.83    3.64
  -4  -4   1   44.62    3.04
  -4  -4   1   42.62    3.59
   3   4  -1   38.73    2.70
   3   4  -1   36.90    3.16
  -3  -4   1   38.64    2.73
  -3  -4   1   38.76    2.61
  -3  -4   1   43.61    3.29
   2   4  -1  206.93   12.10
   2   4  -1  224.35   12.67
  -2  -4   1  199.58   12.11
  -2  -4   1  195.54   11.81
  -2  -4   1  209.05   12.63
   1   4  -1   13.57    1.26
   1   4  -1   15.75    2.03
   1   4  -1   10.95    0.98
  -1  -4   1   11.22    1.23
  -1  -4   1   15.23    1.04
  -1  -4   1   15.53    2.08
   0   4  -1   72.45    4.25
   0   4  -1   71.38    5.01
   0   4  -1   70.26    4.47
   0  -4   1   64.14    4.46
   0  -4   1   70.07    5.10
   0  -4   1   66.29    4.21
  -1   4  -1   62.94    4.06
  -1   4  -1   67.91    4.93
  -1   4  -1   68.99    4.28
   1  -4   1   61.46    4.27
   1  -4   1   65.29    4.10
   1  -4   1   59.83    4.92
  -2   4  -1   51.73    3.60
  -2   4  -1   56.35    4.44
  -2   4  -1   56.13    3.54
   2  -4   1   53.15    3.57
   2  -4   1   42.81    4.27
  -3   4  -1   78.73    6.06
  -3   4  -1   80.08    5.09
  -3   4  -1   81.61    5.13
   3  -4   1   79.09    5.18
   3  -4   1   71.55    5.16
   3  -4   1   76.22    6.18
  -4   4  -1   10.03    1.48
  -4   4  -1    9.89    1.49
  -4   4  -1    8.54    2.20
   4  -4   1    9.20    1.51
   4  -4   1    4.82    1.22
   4  -4   1    9.52    2.57
  -5   4  -1   10.12    1.70
  -5   4  -1   12.48    1.66
  -5   4  -1   10.91    2.68
   5  -4   1   10.28    1.73
   5  -4   1   12.12    2.82
   5  -4   1   13.14    1.97
  -6   4  -1    1.75    0.94
  -6   4  -1    1.52    1.29
  -6   4  -1    3.55    2.61
   6  -4   1    3.23    1.34
   6  -4   1    2.80    1.22
  -7   4  -1   12.02    1.86
  -7   4  -1   19.61    4.37
   7  -4   1   12.25    2.19
   7  -4   1    9.43    2.08
  -8   4  -1    7.01    1.61
   8  -4   1    4.08    2.45
   8  -4   1    7.75    3.18
  -9   4  -1    6.62    1.76
   9  -4   1    5.52    2.81
   9  -4   1    7.93    2.58
 -10   4  -1    0.09    1.91
  10  -4   1    2.20    2.80
  12   3  -1   -1.80    2.37
 -12  -3   1    4.04    3.40
  11   3  -1   -3.85    1.82
 -11  -3   1    3.88    2.67
  10   3  -1    0.40    1.53
 -10  -3   1    0.99    2.09
   9   3  -1   -1.06    1.03
  -9  -3   1    0.08    1.61
  -9  -3   1    1.05    1.56
   8   3  -1   43.04    2.58
   8   3  -1   42.54    2.62
   8   3  -1   40.12    3.58
  -8  -3   1   39.69    4.27
  -8  -3   1   47.88    3.67
   7   3  -1   14.03    1.17
   7   3  -1   16.22    1.14
   7   3  -1   16.10    2.09
  -7  -3   1   17.63    2.82
  -7  -3   1   18.67    2.09
   6   3  -1   55.90    3.56
   6   3  -1   59.10    4.11
   6   3  -1   57.22    3.49
  -6  -3   1   60.82    4.72
  -6  -3   1   57.12    4.02
   5   3  -1    0.12    0.27
   5   3  -1   -0.27    0.37
   5   3  -1    0.24    0.26
   5   3  -1    0.89    0.94
  -5  -3   1    0.24    0.49
  -5  -3   1    0.30    0.67
   4   3  -1    2.04    0.57
   4   3  -1    3.34    0.50
   4   3  -1    2.11    0.89
  -4  -3   1    1.75    0.57
  -4  -3   1    4.34    1.03
   3   3  -1  397.54   23.82
   3   3  -1  414.64   23.28
  -3  -3   1  435.56   23.89
  -3  -3   1  410.93   23.30
  -3  -3   1  389.31   23.30
   2   3  -1  461.03   26.55
   2   3  -1  474.51   26.99
  -2  -3   1  491.49   27.04
  -2  -3   1  445.11   26.55
   1   3  -1  129.81    7.73
   1   3  -1  127.35    7.35
  -1  -3   1  119.66    7.34
  -1  -3   1  127.47    7.75
  -1  -3   1  115.79    7.12
   0   3  -1   52.97    3.84
   0   3  -1   54.78    3.47
   0   3  -1   56.83    3.32
   0  -3   1   50.83    3.84
   0  -3   1   53.90    3.29
   0  -3   1   52.53    3.48
  -1   3  -1   18.16    1.39
  -1   3  -1   21.57    2.03
  -1   3  -1   18.92    1.48
   1  -3   1   18.75    1.52
   1  -3   1   19.22    1.42
   1  -3   1   14.44    1.85
  -2   3  -1   72.26    4.48
  -2   3  -1   75.78    5.18
  -2   3  -1   74.83    4.44
   2  -3   1   66.97    4.44
   2  -3   1   67.97    4.50
   2  -3   1   62.37    5.08
  -3   3  -1  132.10    7.92
  -3   3  -1  126.48    8.72
   3  -3   1  134.43    8.91
   3  -3   1  117.78    7.92
   3  -3   1  143.74    8.10
  -4   3  -1    2.31    0.61
  -4   3  -1    0.72    0.64
   4  -3   1    0.36    0.98
   4  -3   1    0.97    0.69
  -5   3  -1   -0.52    1.38
  -5   3  -1    2.32    0.71
  -5   3  -1    2.11    0.93
   5  -3   1   -0.72    0.61
   5  -3   1    2.92    0.84
  -6   3  -1    2.90    1.21
  -6   3  -1    6.06    2.42
   6  -3   1    3.36    1.15
   6  -3   1    2.74    1.02
  -7   3  -1   19.33    2.01
  -7   3  -1   21.61    4.06
   7  -3   1   22.91    2.98
   7  -3   1   17.21    2.34
  -8   3  -1    6.69    1.44
  -8   3  -1    6.64    3.94
   8  -3   1    6.74    1.80
   8  -3   1    4.01    1.70
  -9   3  -1   26.09    2.83
   9  -3   1   23.36    3.21
   9  -3   1   27.94    3.77
 -10   3  -1    6.57    3.39
 -10   3  -1    3.69    1.78
  10  -3   1    3.83    2.45
  10  -3   1    1.73    2.97
 -11   3  -1    6.75    2.31
 -11   3  -1   -0.04    4.52
  11  -3   1    4.17    3.13
  12   2  -1   -1.24    2.55
 -12  -2   1   -0.42    3.40
  11   2  -1    0.09    1.93
 -11  -2   1    1.34    2.73
  10   2  -1    1.07    1.63
 -10  -2   1    2.95    2.29
   9   2  -1    2.04    1.33
  -9  -2   1    0.91    1.78
   8   2  -1   18.08    1.18
   8   2  -1   16.70    1.18
   8   2  -1   20.29    2.59
  -8  -2   1   24.08    3.52
   7   2  -1   53.68    3.96
   7   2  -1   48.80    2.95
   7   2  -1   46.33    2.99
  -7  -2   1   53.14    3.82
  -7  -2   1   48.82    4.37
   6   2  -1  223.71   13.46
   6   2  -1  254.20   14.34
   6   2  -1  230.48   13.40
  -6  -2   1  246.40   14.11
  -6  -2   1  233.71   14.77
   5   2  -1   78.08    5.14
   5   2  -1   78.33    4.55
   5   2  -1   75.29    4.61
  -5  -2   1   80.34    5.10
  -5  -2   1   80.19    5.65
   4   2  -1  203.68   11.74
   4   2  -1  205.34   11.31
   4   2  -1  202.41   11.34
   4   2  -1  181.16   12.08
  -4  -2   1  191.65   11.65
  -4  -2   1  204.24   12.19
   3   2  -1  109.62    6.79
   3   2  -1  113.97    7.21
   3   2  -1  113.66    6.58
  -3  -2   1  110.37    6.77
  -3  -2   1  120.91    7.24
   2   2  -1  278.50   15.49
   2   2  -1  265.49   15.00
   2   2  -1  252.90   15.07
  -2  -2   1  248.22   15.06
  -2  -2   1  257.69   15.01
  -2  -2   1  283.38   15.48
   1   2  -1  386.91   21.91
  -1  -2   1  376.17   21.89
   0   2  -1  192.88   10.70
   0   2  -1  189.83   10.80
   0   2  -1  188.26   11.08
   0  -2   1  185.89   11.08
   0  -2   1  181.85   10.80
   0  -2   1  186.10   10.69
  -1   2  -1    1.14    0.31
  -1   2  -1    1.51    0.58
  -1   2  -1    1.15    0.34
   1  -2   1    0.35    0.25
   1  -2   1    1.28    0.33
   1  -2   1    1.54    0.64
  -2   2  -1    5.30    1.11
  -2   2  -1    6.66    0.73
  -2   2  -1    7.63    0.77
   2  -2   1    5.73    1.21
   2  -2   1    7.06    0.77
   2  -2   1    7.86    0.80
  -3   2  -1    0.24    0.29
  -3   2  -1    0.91    0.45
  -3   2  -1    1.72    0.84
   3  -2   1    0.83    0.39
   3  -2   1    0.60    0.75
   3  -2   1    0.08    0.40
  -4   2  -1   64.42    4.33
  -4   2  -1   68.64    5.12
  -4   2  -1   66.13    4.23
   4  -2   1   65.94    4.46
   4  -2   1   64.34    4.25
  -5   2  -1    0.85    0.67
  -5   2  -1    0.85    0.48
   5  -2   1    1.85    0.77
   5  -2   1    1.52    0.62
  -6   2  -1   12.63    1.62
  -6   2  -1   16.20    2.83
  -6   2  -1   16.53    2.03
   6  -2   1   15.98    1.62
   6  -2   1   13.04    2.10
  -7   2  -1   19.72    2.49
  -7   2  -1   17.34    3.42
  -7   2  -1   23.98    2.06
   7  -2   1   19.22    2.12
   7  -2   1   20.69    2.78
  -8   2  -1    8.24    3.36
  -8   2  -1   12.86    1.71
   8  -2   1   14.32    2.53
   8  -2   1   11.24    1.77
  -9   2  -1   69.98    8.09
  -9   2  -1   72.52    4.59
  -9   2  -1   66.33    6.17
   9  -2   1   44.82    4.48
   9  -2   1   52.16    5.60
 -10   2  -1   33.67    5.38
 -10   2  -1   44.42    3.76
  10  -2   1   50.57    4.42
  10  -2   1   39.36    4.97
 -11   2  -1    8.16    2.09
 -11   2  -1    7.35    3.95
  11  -2   1   12.65    3.36
  12   1  -1   -0.52    2.87
 -12  -1   1   -6.54    3.88
  11   1  -1    1.37    2.12
 -11  -1   1    0.97    3.84
 -10  -1   1   -0.90    2.35
   9   1  -1    2.28    1.27
  -9  -1   1   -5.52    3.40
  -9  -1   1    0.22    1.68
   8   1  -1   11.79    1.05
   8   1  -1   21.89    2.73
  -8  -1   1   12.08    2.58
  -8  -1   1   13.62    3.36
  -8  -1   1   15.56    2.30
   7   1  -1   26.52    1.87
   7   1  -1   32.53    2.88
  -7  -1   1   31.37    2.73
  -7  -1   1   29.98    3.29
   6   1  -1  276.34   15.73
   6   1  -1  266.26   16.53
  -6  -1   1  280.43   17.19
  -6  -1   1  285.66   16.42
   5   1  -1  164.47    9.37
   5   1  -1  163.57   10.04
  -5  -1   1  164.00   10.51
  -5  -1   1  164.49    9.93
   4   1  -1   76.96    5.00
   4   1  -1   78.48    4.49
  -4  -1   1   78.72    5.40
  -4  -1   1   76.60    4.95
   3   1  -1   77.16    4.43
   3   1  -1   77.87    4.83
  -3  -1   1   74.82    4.78
  -3  -1   1   80.82    5.17
   2   1  -1   33.24    2.22
   2   1  -1   28.39    1.68
   2   1  -1   26.32    1.90
  -2  -1   1   30.71    2.19
  -2  -1   1   25.23    1.88
   1   1  -1  299.90   17.24
  -1  -1   1  290.80   17.04
  -1  -1   1  312.26   17.25
   0   1  -1   10.84    0.78
   0   1  -1   12.34    0.82
   0   1  -1   12.14    0.94
   0  -1   1   12.03    0.94
   0  -1   1   11.46    0.82
   0  -1   1   12.04    0.79
  -1   1  -1    2.67    0.39
  -1   1  -1    3.85    0.63
  -1   1  -1    3.51    0.44
   1  -1   1    3.12    0.42
   1  -1   1    3.51    0.44
   1  -1   1    2.79    0.59
  -2   1  -1    0.15    0.17
  -2   1  -1    0.21    0.34
  -2   1  -1    0.32    0.23
   2  -1   1    0.10    0.15
   2  -1   1    0.23    0.40
   2  -1   1   -0.21    0.22
  -3   1  -1   17.05    1.38
  -3   1  -1   16.97    1.75
  -3   1  -1   17.68    1.31
   3  -1   1   14.76    1.38
   3  -1   1   17.39    1.31
  -4   1  -1   56.90    4.46
  -4   1  -1   60.19    3.82
  -4   1  -1   63.27    4.00
   4  -1   1   59.82    4.05
   4  -1   1   60.35    3.82
  -5   1  -1   18.80    2.58
  -5   1  -1   16.25    1.42
  -5   1  -1   16.34    1.65
   5  -1   1   15.66    1.68
   5  -1   1   16.95    1.45
  -6   1  -1   62.25    4.44
  -6   1  -1   67.15    4.22
  -6   1  -1   64.58    5.29
   6  -1   1   57.43    4.55
   6  -1   1   64.86    4.18
  -7   1  -1   52.40    3.58
  -7   1  -1   46.57    4.90
  -7   1  -1   52.94    3.92
   7  -1   1   51.00    4.12
   7  -1   1   48.13    3.74
  -8   1  -1    4.22    1.65
  -8   1  -1    6.60    2.13
  -8   1  -1    7.98    2.63
  -8   1  -1    5.40    1.14
   8  -1   1    5.20    1.11
   8  -1   1    5.43    1.61
  -9   1  -1   63.59    4.63
  -9   1  -1   49.70    7.89
  -9   1  -1   71.55    6.02
   9  -1   1   58.56    4.44
   9  -1   1   61.20    5.28
 -10   1  -1   29.28    4.92
 -10   1  -1   43.94    3.46
  10  -1   1   37.54    4.70
  10  -1   1   34.22    3.51
 -11   1  -1    8.08    1.76
 -11   1  -1    3.86    3.45
  11  -1   1   13.05    3.23
  11  -1   1    8.72    2.39
 -12   1  -1    0.04    4.23
  12  -1   1    2.93    3.73
 -12   0   1    4.55    4.70
  11   0  -1    0.41    2.33
 -11   0   1    1.41    3.39
  10   0  -1   24.76    3.62
 -10   0   1   19.89    4.19
   9   0  -1   20.46    1.63
   9   0  -1   18.71    2.99
  -9   0   1   20.58    5.04
  -9   0   1   19.87    3.83
   8   0  -1    0.37    1.11
   8   0  -1    1.48    0.60
  -8   0   1    0.54    1.47
  -8   0   1    0.35    1.50
  -8   0   1    2.79    2.77
   7   0  -1    0.09    0.40
   7   0  -1   -1.18    0.71
  -7   0   1   -0.46    1.14
  -7   0   1   -0.56    2.00
  -7   0   1   -0.60    1.06
  -7   0   1    0.07    0.39
   6   0  -1   82.07    5.50
   6   0  -1   76.42    4.71
  -6   0   1   82.55    6.12
  -6   0   1   80.13    6.33
  -6   0   1   74.30    4.70
  -6   0   1   78.01    5.29
   5   0  -1   68.47    4.70
   5   0  -1   70.23    4.08
  -5   0   1   65.00    4.06
  -5   0   1   66.23    5.10
  -5   0   1   67.38    4.56
   4   0  -1  220.41   12.84
   4   0  -1  228.14   13.38
  -4   0   1  227.17   12.85
  -4   0   1  227.96   13.28
   3   0  -1  103.96    6.00
   3   0  -1   97.82    6.37
  -3   0   1  109.19    6.38
  -3   0   1  106.51    6.00
   2   0  -1    1.38    0.38
   2   0  -1    1.06    0.16
  -2   0   1    1.16    0.16
  -2   0   1    0.74    0.33
   1   0  -1   70.11    4.04
  -1   0   1   65.80    4.02
  -1   0  -1    2.89    0.31
  -1   0  -1    3.65    0.32
  -1   0  -1    3.79    0.32
   1   0   1    3.57    0.32
   1   0   1    3.12    0.31
   1   0   1    3.15    0.30
  -2   0  -1    0.11    0.30
  -2   0  -1    0.08    0.18
  -2   0  -1    0.37    0.23
   2   0   1   -0.11    0.16
   2   0   1    0.46    0.17
  -3   0  -1    3.16    0.47
  -3   0  -1    2.38    0.51
  -3   0  -1    2.30    0.66
   3   0   1    3.39    0.46
   3   0   1    2.92    0.59
  -4   0  -1   60.78    3.67
  -4   0  -1   61.75    4.28
  -4   0  -1   59.81    3.82
   4   0   1   57.41    3.62
   4   0   1   53.59    3.83
  -5   0  -1   29.09    2.11
  -5   0  -1   30.79    2.32
  -5   0  -1   33.02    2.90
   5   0   1   31.30    2.10
   5   0   1   25.50    2.35
  -6   0  -1  156.28    9.99
  -6   0  -1  160.43    9.47
  -6   0  -1  149.64   10.17
  -6   0  -1  155.88    9.17
   6   0   1  149.36    9.60
   6   0   1  151.73    9.10
  -7   0  -1   38.19    2.98
  -7   0  -1   37.09    3.50
  -7   0  -1   32.07    2.51
  -7   0  -1   31.15    3.80
   7   0   1   33.63    2.45
   7   0   1   31.09    2.96
  -8   0  -1    2.22    1.23
  -8   0  -1    1.37    1.31
  -8   0  -1   -2.46    2.01
  -8   0  -1    1.05    0.62
   8   0   1    0.34    0.65
   8   0   1    1.06    1.07
  -9   0  -1    9.11    3.48
  -9   0  -1    6.09    1.21
  -9   0  -1    6.99    2.25
   9   0   1    6.37    1.85
 -10   0  -1    5.35    2.58
 -10   0  -1   10.54    4.50
  10   0   1    6.53    1.52
  10   0   1   10.45    3.50
 -11   0  -1   18.35    3.85
  11   0   1   23.20    3.74
 -12   0  -1   13.04    4.16
  12   0   1   15.57    3.60
  11  -1  -1    3.61    2.73
 -11   1   1    0.35    3.78
  10  -1  -1   18.35    3.31
  10  -1  -1   16.71    1.84
 -10   1   1   16.08    4.02
   9  -1  -1   20.99    2.13
   9  -1  -1   23.40    3.47
  -9   1   1   24.27    4.30
   8  -1  -1    7.43    1.23
   8  -1  -1   12.55    2.26
  -8   1   1   11.59    4.07
  -8   1   1    7.15    2.39
  -8   1   1    9.45    1.21
   7  -1  -1    3.88    1.38
   7  -1  -1    5.65    0.94
  -7   1   1    4.15    1.33
  -7   1   1    5.11    2.60
  -7   1   1    5.87    0.91
   6  -1  -1   25.15    1.94
   6  -1  -1   23.72    2.48
  -6   1   1   25.55    1.92
  -6   1   1   23.52    3.72
  -6   1   1   27.64    2.46
   5  -1  -1   37.32    2.50
   5  -1  -1   35.59    2.99
  -5   1   1   34.53    3.69
  -5   1   1   38.40    2.92
  -5   1   1   37.10    2.47
   4  -1  -1  184.91   10.93
   4  -1  -1  180.10   11.34
  -4   1   1  189.16   11.50
  -4   1   1  196.40   10.91
  -4   1   1  193.22   12.12
   3  -1  -1  178.75   10.39
   3  -1  -1  170.62   10.04
  -3   1   1  176.42   10.01
  -3   1   1  178.26   11.01
  -3   1   1  167.91   10.28
   2  -1  -1   16.67    1.40
   2  -1  -1   16.53    1.24
  -2   1   1   20.37    1.26
  -2   1   1   19.21    1.87
  -2   1   1   19.09    1.43
   1  -1  -1  264.59   15.10
   1  -1  -1  258.04   14.65
   1  -1  -1  244.41   14.56
  -1   1   1  268.32   15.10
  -1   1   1  259.06   14.64
  -1   1   1  249.15   14.55
   0  -1  -1    1.63    0.26
   0  -1  -1    1.04    0.18
   0  -1  -1    0.98    0.35
   0   1   1    1.31    0.22
   0   1   1    1.06    0.37
   0   1   1    1.47    0.20
  -1  -1  -1   50.18    3.05
  -1  -1  -1   50.66    2.88
   1   1   1   51.00    3.04
  -2  -1  -1   17.25    1.14
  -2  -1  -1   19.82    1.26
  -2  -1  -1   14.96    1.15
   2   1   1   18.15    1.25
   2   1   1   15.97    1.14
   2   1   1   17.11    1.17
  -3  -1  -1   37.83    2.52
  -3  -1  -1   36.90    2.35
  -3  -1  -1   32.90    2.27
   3   1   1   36.76    2.38
   3   1   1   37.14    2.28
  -4  -1  -1   50.38    3.36
  -4  -1  -1   45.25    3.06
  -4  -1  -1   44.56    2.93
   4   1   1   45.48    3.12
   4   1   1   47.91    2.91
  -5  -1  -1   -0.56    0.41
  -5  -1  -1    0.51    0.52
  -5  -1  -1   -0.07    0.27
   5   1   1    0.30    0.27
   5   1   1    0.45    0.45
  -6  -1  -1   49.08    4.05
  -6  -1  -1   52.47    3.42
  -6  -1  -1   59.28    3.75
   6   1   1   50.80    3.33
   6   1   1   51.12    3.80
  -7  -1  -1   87.09    5.56
  -7  -1  -1   91.91    5.93
  -7  -1  -1   95.86    6.56
   7   1   1   87.28    5.47
   7   1   1   87.72    6.10
  -8  -1  -1   17.44    2.23
  -8  -1  -1   24.08    3.14
  -8  -1  -1   14.46    1.57
  -8  -1  -1   18.74    3.42
   8   1   1   17.02    2.42
   8   1   1   18.91    1.62
  -9  -1  -1   13.31    3.45
  -9  -1  -1    8.50    2.31
  -9  -1  -1   15.96    2.84
   9   1   1    8.44    1.96
   9   1   1   11.60    1.40
 -10  -1  -1    2.37    2.01
 -10  -1  -1    1.97    3.87
  10   1   1    3.35    1.06
  10   1   1    1.83    1.60
 -11  -1  -1    8.13    2.90
  11   1   1   12.15    2.80
  11   1   1    6.43    1.45
 -12  -1  -1   12.52    3.98
  12   1   1   10.16    3.05
 -13  -1  -1    1.81    4.24
  13   1   1   -6.44    3.79
  11  -2  -1    0.52    2.87
 -11   2   1    2.69    4.36
  10  -2  -1    9.78    2.77
 -10   2   1    4.28    1.26
 -10   2   1    5.22    3.77
   9  -2  -1   47.34    4.83
  -9   2   1   50.60    3.68
  -9   2   1   47.80    5.82
   8  -2  -1   44.77    4.26
  -8   2   1   36.51    5.96
  -8   2   1   46.93    3.33
   7  -2  -1   51.44    4.27
   7  -2  -1   44.48    3.50
  -7   2   1   50.19    3.46
  -7   2   1   47.48    5.73
  -7   2   1   54.13    4.16
   6  -2  -1   22.67    2.00
   6  -2  -1   20.35    2.66
  -6   2   1   24.43    1.91
  -6   2   1   22.94    2.59
  -6   2   1   23.55    3.89
   5  -2  -1    8.65    1.17
   5  -2  -1    9.58    1.61
  -5   2   1    8.32    2.20
  -5   2   1    7.60    1.33
  -5   2   1    9.18    1.11
   4  -2  -1   63.02    3.97
   4  -2  -1   58.87    4.26
  -4   2   1   57.98    4.13
  -4   2   1   61.71    3.88
  -4   2   1   66.39    5.64
   3  -2  -1   25.18    1.84
   3  -2  -1   21.64    1.97
  -3   2   1   24.83    1.97
  -3   2   1   25.01    2.75
  -3   2   1   26.03    1.79
   2  -2  -1    7.94    0.85
   2  -2  -1   13.84    2.00
   2  -2  -1    8.66    0.93
  -2   2   1   11.99    1.00
  -2   2   1    8.47    0.83
  -2   2   1    8.66    1.59
   1  -2  -1  191.12   10.92
   1  -2  -1  185.28   10.93
   1  -2  -1  184.08   11.55
  -1   2   1  200.75   10.91
  -1   2   1  184.11   11.51
  -1   2   1  186.53   10.91
   0  -2  -1    4.27    0.61
   0  -2  -1    3.38    0.42
   0  -2  -1    2.65    0.75
   0   2   1    4.46    0.41
   0   2   1    3.63    0.85
   0   2   1    4.71    0.59
  -1  -2  -1   56.75    3.55
  -1  -2  -1   48.13    3.25
   1   2   1   57.00    3.50
   1   2   1   51.26    3.27
  -2  -2  -1   91.76    5.47
  -2  -2  -1  102.80    5.83
   2   2   1  104.73    5.82
   2   2   1   86.96    5.47
  -3  -2  -1  302.16   17.82
  -3  -2  -1  335.90   18.14
   3   2   1  296.21   17.84
   3   2   1  323.38   18.14
  -4  -2  -1   44.12    2.92
  -4  -2  -1   48.16    3.26
   4   2   1   44.28    2.87
   4   2   1   44.74    2.98
   4   2   1   45.51    3.25
  -5  -2  -1    0.34    0.45
  -5  -2  -1   -0.71    0.35
   5   2   1    0.41    0.40
   5   2   1   -0.04    0.24
  -6  -2  -1  174.76   10.98
  -6  -2  -1  175.23   10.49
   6   2   1  175.81   10.20
   6   2   1  174.61   10.64
  -7  -2  -1  111.90    6.69
  -7  -2  -1  104.08    7.22
   7   2   1   99.90    6.78
   7   2   1   99.57    6.21
  -8  -2  -1   81.16    6.12
  -8  -2  -1   78.83    5.40
   8   2   1   77.77    4.83
   8   2   1   73.41    5.53
  -9  -2  -1   36.24    3.85
  -9  -2  -1   34.76    3.35
   9   2   1   33.04    2.48
   9   2   1   36.70    3.36
 -10  -2  -1    1.52    4.22
 -10  -2  -1    0.98    1.69
  10   2   1   -0.77    1.30
  10   2   1    0.45    0.77
 -11  -2  -1    0.55    2.22
  11   2   1    0.74    1.77
  11   2   1   -0.24    0.91
 -12  -2  -1    3.23    2.85
  12   2   1    2.10    2.55
 -13  -2  -1    1.08    3.91
  13   2   1   -2.72    3.03
  11  -3  -1    5.12    3.34
 -11   3   1   -8.13    4.82
  10  -3  -1    2.13    2.57
 -10   3   1    8.92    4.14
 -10   3   1    5.93    1.72
   9  -3  -1   17.93    2.69
   9  -3  -1   15.39    3.13
  -9   3   1   25.31    2.55
   8  -3  -1   30.64    3.07
   8  -3  -1   24.58    3.64
  -8   3   1   28.76    2.71
   7  -3  -1   68.85    5.50
   7  -3  -1   67.44    4.93
  -7   3   1   72.47    4.75
  -7   3   1   64.84    7.47
   6  -3  -1   26.58    2.76
   6  -3  -1   22.40    2.36
  -6   3   1   27.22    2.20
  -6   3   1   28.72    3.07
  -6   3   1   22.01    4.15
   5  -3  -1    0.28    0.75
   5  -3  -1    0.90    0.76
  -5   3   1    0.30    0.54
  -5   3   1    2.08    0.90
  -5   3   1   -1.72    1.70
   4  -3  -1   11.79    1.67
   4  -3  -1   13.29    1.41
  -4   3   1   13.67    2.64
  -4   3   1   12.15    1.23
  -4   3   1   13.38    1.67
   3  -3  -1   51.53    3.48
   3  -3  -1   48.68    3.59
   3  -3  -1   50.00    4.53
  -3   3   1   47.86    3.50
  -3   3   1   55.53    3.43
   2  -3  -1    5.64    1.48
   2  -3  -1    6.18    0.94
   2  -3  -1    8.41    1.13
  -2   3   1    6.37    1.57
  -2   3   1    7.27    0.98
  -2   3   1    5.91    0.90
   1  -3  -1    3.19    0.60
   1  -3  -1    2.75    0.61
   1  -3  -1    2.77    1.04
  -1   3   1    3.31    0.61
  -1   3   1    3.28    0.57
  -1   3   1    2.55    1.05
   0  -3  -1   45.48    2.70
   0  -3  -1   39.72    3.36
   0  -3  -1   41.16    2.88
   0   3   1   45.00    2.67
   0   3   1   42.07    2.87
   0   3   1   43.97    3.39
  -1  -3  -1    0.92    0.33
  -1  -3  -1    0.81    0.16
  -1  -3  -1    1.52    0.67
   1   3   1    0.61    0.30
   1   3   1    0.86    0.16
   1   3   1    0.54    0.50
  -2  -3  -1   59.48    3.62
  -2  -3  -1   58.33    3.64
  -2  -3  -1   63.43    4.02
  -2  -3  -1   73.72    4.38
   2   3   1   63.59    4.01
   2   3   1   72.03    4.31
  -3  -3  -1  349.86   20.82
  -3  -3  -1  391.67   21.39
   3   3   1  386.52   21.36
   3   3   1  342.43   20.84
   3   3   1  377.41   21.11
  -4  -3  -1  466.89   25.15
  -4  -3  -1  421.22   24.61
   4   3   1  439.67   25.12
   4   3   1  410.73   24.65
  -5  -3  -1  198.65   10.93
  -5  -3  -1  171.14   10.32
   5   3   1  172.25   10.28
   5   3   1  170.04   10.81
   5   3   1  169.82   10.39
  -6  -3  -1   59.28    4.36
  -6  -3  -1   59.78    3.85
   6   3   1   57.65    4.38
   6   3   1   52.28    3.90
   6   3   1   57.44    3.67
  -7  -3  -1   21.25    1.92
  -7  -3  -1   18.61    2.29
   7   3   1   21.59    1.66
   7   3   1   19.64    1.99
  -8  -3  -1   73.71    5.74
  -8  -3  -1   72.39    5.00
   8   3   1   70.45    4.52
   8   3   1   74.25    5.25
  -9  -3  -1   55.54    4.92
   9   3   1   51.40    3.50
   9   3   1   56.66    4.43
 -10  -3  -1    2.53    1.73
  10   3   1    1.14    0.79
  10   3   1    2.09    0.77
  10   3   1    5.77    1.71
 -11  -3  -1    0.37    2.07
 -11  -3  -1   -5.07    5.47
  11   3   1    0.22    0.85
  11   3   1    1.51    0.77
  11   3   1    1.00    1.71
 -12  -3  -1    0.26    2.95
  12   3   1    1.12    2.21
 -13  -3  -1   -3.96    3.56
  13   3   1    3.12    3.08
  10  -4  -1    6.56    3.00
 -10   4   1    6.54    2.19
 -10   4   1   11.45    4.44
   9  -4  -1    8.12    2.74
   9  -4  -1    5.04    2.83
  -9   4   1    8.43    1.91
   8  -4  -1    2.10    1.88
   8  -4  -1    2.96    1.99
  -8   4   1    8.28    1.60
   7  -4  -1   40.82    3.70
   7  -4  -1   34.95    4.27
  -7   4   1   38.49    3.15
   6  -4  -1   19.97    2.36
   6  -4  -1   10.90    2.06
  -6   4   1   12.87    2.16
  -6   4   1   14.13    1.81
  -6   4   1    8.61    3.96
   5  -4  -1    4.78    1.39
   5  -4  -1    6.91    1.44
  -5   4   1    4.27    2.62
  -5   4   1   10.51    1.64
  -5   4   1    6.90    1.38
   4  -4  -1   43.57    4.57
   4  -4  -1   37.76    3.04
   4  -4  -1   34.62    3.13
  -4   4   1   39.67    4.44
  -4   4   1   37.75    3.06
  -4   4   1   42.75    2.97
   3  -4  -1   -1.28    1.04
   3  -4  -1   -0.03    0.55
   3  -4  -1    0.26    0.57
  -3   4   1    0.97    1.53
  -3   4   1    0.20    0.42
  -3   4   1    0.53    0.59
   2  -4  -1   33.12    2.66
   2  -4  -1   32.72    3.56
   2  -4  -1   32.96    2.61
  -2   4   1   33.87    3.58
  -2   4   1   39.40    2.62
  -2   4   1   37.24    2.65
   1  -4  -1   20.15    1.80
   1  -4  -1   20.89    1.65
   1  -4  -1   21.52    2.57
  -1   4   1   21.28    1.78
  -1   4   1   20.45    2.48
  -1   4   1   20.89    1.61
   0  -4  -1   39.79    3.51
   0  -4  -1   39.20    2.85
   0  -4  -1   37.10    2.55
   0   4   1   43.03    3.51
   0   4   1   39.00    2.81
   0   4   1   41.25    2.54
  -1  -4  -1    0.17    0.16
  -1  -4  -1    0.44    0.39
  -1  -4  -1   -0.39    0.50
   1   4   1    0.39    0.36
   1   4   1    0.57    0.17
   1   4   1   -0.08    0.61
  -2  -4  -1    4.61    0.84
  -2  -4  -1    3.83    0.34
  -2  -4  -1    4.77    1.04
   2   4   1    6.95    1.24
   2   4   1    3.75    0.73
  -3  -4  -1  262.21   15.98
  -3  -4  -1  301.12   16.89
   3   4   1  290.01   16.77
  -4  -4  -1  325.93   18.61
  -4  -4  -1  301.33   17.86
   4   4   1  309.99   17.91
   4   4   1  321.82   18.58
   4   4   1  314.02   18.20
  -5  -4  -1  125.24    7.45
  -5  -4  -1  105.12    6.67
   5   4   1  114.33    6.90
   5   4   1  108.46    6.74
   5   4   1  108.88    7.33
  -6  -4  -1   81.30    5.19
  -6  -4  -1   90.64    5.94
   6   4   1   78.34    5.26
   6   4   1   78.65    5.27
   6   4   1   86.08    5.21
  -7  -4  -1    1.97    1.08
  -7  -4  -1    0.02    0.66
   7   4   1    1.93    0.68
   7   4   1    1.12    0.74
   7   4   1    1.25    0.54
   7   4   1    2.39    1.23
  -8  -4  -1   41.53    3.72
  -8  -4  -1   34.05    2.91
   8   4   1   39.14    2.61
   8   4   1   31.60    2.66
   8   4   1   33.56    2.99
  -9  -4  -1   27.86    2.82
  -9  -4  -1   30.16    3.49
   9   4   1   34.31    2.98
   9   4   1   28.43    2.19
   9   4   1   24.80    2.29
 -10  -4  -1    7.33    2.21
 -10  -4  -1   10.51    2.19
  10   4   1    6.57    1.06
  10   4   1    7.54    1.23
  10   4   1    4.69    1.73
 -11  -4  -1    0.08    2.09
  11   4   1    0.38    1.64
  11   4   1    1.62    0.83
  11   4   1    1.85    0.86
 -12  -4  -1    4.01    2.81
  12   4   1    2.66    2.12
 -13  -4  -1    8.36    3.96
  13   4   1    3.92    3.03
   9  -5  -1    2.12    2.71
  -9   5   1    2.34    1.88
   8  -5  -1   -2.02    1.97
   8  -5  -1   -6.36    2.69
  -8   5   1   -0.43    1.44
  -7   5   1   18.41    2.37
   6  -5  -1   11.75    2.28
   6  -5  -1   11.71    2.38
  -6   5   1   15.30    2.04
   5  -5  -1    5.13    1.47
   5  -5  -1    3.81    1.25
  -5   5   1    4.81    1.15
  -5   5   1    4.37    1.46
  -5   5   1    3.52    3.52
   4  -5  -1   -0.44    0.95
   4  -5  -1   -0.31    1.41
   4  -5  -1    0.32    0.81
  -4   5   1    1.02    0.97
  -4   5   1   -0.01    0.63
  -4   5   1    2.10    2.29
   3  -5  -1    0.65    0.66
   3  -5  -1   -0.17    1.13
   3  -5  -1   -1.51    0.76
  -3   5   1    0.03    0.74
  -3   5   1    2.15    1.92
  -3   5   1    0.46    0.56
   2  -5  -1    1.57    0.79
   2  -5  -1    0.98    0.65
   2  -5  -1    0.67    1.25
  -2   5   1    2.59    0.80
  -2   5   1    1.90    1.48
  -2   5   1    1.99    0.67
   1  -5  -1   18.94    1.71
   1  -5  -1   17.05    2.93
   1  -5  -1   20.14    2.00
  -1   5   1   23.48    1.75
  -1   5   1   26.25    3.46
  -1   5   1   23.34    1.99
   0  -5  -1  182.54   11.65
   0  -5  -1  188.41   10.99
   0  -5  -1  174.73   12.20
   0   5   1  193.41   12.26
   0   5   1  193.52   10.94
   0   5   1  194.59   11.36
  -1  -5  -1   67.42    4.28
  -1  -5  -1   66.49    5.43
  -1  -5  -1   72.03    4.78
   1   5   1   74.19    5.39
   1   5   1   74.07    4.78
   1   5   1   74.60    4.29
  -2  -5  -1   18.25    2.21
  -2  -5  -1   19.49    1.74
  -2  -5  -1   18.23    1.22
   2   5   1   20.46    2.16
   2   5   1   18.38    1.68
  -3  -5  -1   12.28    1.56
  -3  -5  -1   10.88    0.88
  -3  -5  -1   16.73    1.89
  -3  -5  -1   12.47    0.85
   3   5   1   16.03    1.45
   3   5   1   13.76    1.97
  -4  -5  -1   48.43    3.27
  -4  -5  -1   60.63    4.33
   4   5   1   55.22    4.17
   4   5   1   58.20    3.79
  -5  -5  -1  229.76   13.47
  -5  -5  -1  207.59   12.46
   5   5   1  216.76   12.86
   5   5   1  212.74   13.37
  -6  -5  -1   96.16    6.45
  -6  -5  -1   88.78    5.50
   6   5   1   89.89    5.76
   6   5   1   89.15    5.59
   6   5   1   80.82    6.27
  -7  -5  -1    3.25    0.89
  -7  -5  -1    3.11    1.35
   7   5   1    1.82    0.65
   7   5   1    2.36    1.35
   7   5   1    1.95    0.73
   7   5   1    2.50    0.78
  -8  -5  -1    6.78    1.67
  -8  -5  -1    6.50    1.35
   8   5   1    7.29    1.17
   8   5   1    5.02    1.93
   8   5   1    7.42    1.17
  -9  -5  -1    1.99    1.51
  -9  -5  -1    1.18    1.15
   9   5   1    0.85    1.01
   9   5   1    2.17    0.84
   9   5   1    1.24    0.76
 -10  -5  -1   -0.30    1.60
 -10  -5  -1    2.39    1.58
  10   5   1   -0.06    0.81
  10   5   1   -0.07    0.82
  10   5   1    0.75    1.20
 -11  -5  -1    5.27    2.59
  11   5   1    5.62    1.97
  11   5   1    5.59    1.14
  11   5   1    4.32    1.10
 -12  -5  -1    3.44    2.99
  12   5   1    6.98    2.44
  12   5   1    4.25    0.71
  12   5   1    5.25    0.84
 -13  -5  -1    2.79    3.72
  13   5   1    0.32    2.75
  -9   6   1    4.48    2.51
   8  -6  -1    8.99    2.74
  -8   6   1    4.74    2.03
   7  -6  -1   13.35    2.61
  -7   6   1   10.20    2.09
   6  -6  -1    3.40    1.65
   6  -6  -1    3.09    2.30
  -6   6   1    2.43    1.26
   5  -6  -1    2.27    1.28
  -5   6   1    1.75    1.05
   4  -6  -1   -0.50    0.88
   4  -6  -1    0.41    1.36
   4  -6  -1   -1.51    1.79
  -4   6   1    1.08    2.61
  -4   6   1    0.69    0.93
   3  -6  -1   11.03    1.92
   3  -6  -1    9.49    2.86
   3  -6  -1   13.07    1.86
  -3   6   1   13.21    3.36
  -3   6   1    9.99    1.58
  -3   6   1   10.52    1.65
   2  -6  -1    0.34    0.95
   2  -6  -1    1.76    1.99
   2  -6  -1   -0.16    0.64
  -2   6   1    0.61    0.68
  -2   6   1   -0.20    0.60
  -2   6   1   -0.24    1.69
   1  -6  -1   40.31    3.03
   1  -6  -1   32.02    4.09
   1  -6  -1   42.71    3.40
  -1   6   1   44.84    3.32
  -1   6   1   50.71    4.59
   0  -6  -1  177.99   11.48
   0  -6  -1  176.56   13.13
   0  -6  -1  194.98   11.08
   0   6   1  188.74   10.99
   0   6   1  197.20   12.50
  -1  -6  -1  126.68    9.39
  -1  -6  -1  133.86    8.51
  -1  -6  -1  134.95    7.92
   1   6   1  133.76    8.45
   1   6   1  140.24    7.90
   1   6   1  132.69    9.20
  -2  -6  -1   83.01    5.65
  -2  -6  -1   80.18    6.33
  -2  -6  -1   81.53    4.96
   2   6   1   87.49    5.64
   2   6   1   91.52    6.36
  -3  -6  -1   19.01    2.69
  -3  -6  -1   17.31    1.15
  -3  -6  -1   17.62    1.82
  -3  -6  -1   15.67    1.19
   3   6   1   19.34    1.78
   3   6   1   21.06    2.42
  -4  -6  -1    1.95    1.02
  -4  -6  -1    1.49    0.36
  -4  -6  -1    2.13    0.34
   4   6   1    2.57    0.80
   4   6   1    1.57    1.03
  -5  -6  -1   38.08    3.52
  -5  -6  -1   37.24    2.44
   5   6   1   38.41    3.49
   5   6   1   36.28    2.93
  -6  -6  -1   77.86    4.74
  -6  -6  -1   79.95    5.87
   6   6   1   74.08    5.82
   6   6   1   71.70    5.11
  -7  -6  -1    9.31    1.21
  -7  -6  -1    7.68    1.90
   7   6   1    7.61    1.97
   7   6   1    7.92    1.31
  -8  -6  -1    6.70    1.22
  -8  -6  -1    6.38    1.95
   8   6   1    4.22    2.06
   8   6   1    5.94    1.30
   8   6   1    7.28    1.25
   8   6   1    7.26    1.23
  -9  -6  -1    2.22    1.72
  -9  -6  -1    1.17    1.15
   9   6   1    2.26    0.97
   9   6   1    1.48    1.07
   9   6   1    1.79    0.92
   9   6   1    3.79    2.19
 -10  -6  -1    3.59    2.08
 -10  -6  -1    2.23    1.59
  10   6   1    1.80    1.05
  10   6   1    2.01    1.24
  10   6   1    3.01    1.08
 -11  -6  -1    1.16    2.29
  11   6   1   -1.37    0.98
  11   6   1    0.65    1.50
 -12  -6  -1    7.62    3.26
  12   6   1    5.12    1.20
  12   6   1    5.08    1.10
  12   6   1    6.45    2.32
 -13  -6  -1    0.87    3.75
  13   6   1    4.50    2.95
   8  -7  -1   -0.36    2.85
  -8   7   1    1.76    2.37
   7  -7  -1    3.03    2.38
  -7   7   1    1.15    1.87
   6  -7  -1    1.14    1.89
  -6   7   1    0.15    1.40
   5  -7  -1   -0.61    1.38
   5  -7  -1   -0.77    2.68
  -5   7   1    0.15    1.19
   4  -7  -1   10.32    2.61
   4  -7  -1   12.93    2.16
   4  -7  -1   16.87    3.97
  -4   7   1   15.52    2.20
  -4   7   1   12.00    2.35
   3  -7  -1   28.66    5.08
   3  -7  -1   32.24    2.98
  -3   7   1   34.94    3.03
  -3   7   1   32.76    3.06
  -3   7   1   24.36    5.05
   2  -7  -1    0.15    1.26
   2  -7  -1    0.91    1.84
   2  -7  -1    1.33    0.75
  -2   7   1    0.73    0.95
  -2   7   1    1.63    2.94
  -2   7   1    2.17    1.01
   1  -7  -1    8.11    2.42
   1  -7  -1   10.30    1.80
   1  -7  -1    9.39    1.43
  -1   7   1   11.06    1.49
  -1   7   1   10.69    2.89
  -1   7   1   12.09    1.78
   0  -7  -1   39.91    3.52
   0  -7  -1   38.64    2.99
   0  -7  -1   35.43    4.36
   0   7   1   45.04    4.62
   0   7   1   51.17    3.60
   0   7   1   45.47    3.00
  -1  -7  -1   90.03    5.61
  -1  -7  -1   90.23    7.37
  -1  -7  -1   81.39    6.16
   1   7   1  101.46    7.29
   1   7   1   93.97    5.60
   1   7   1   95.48    6.24
  -2  -7  -1  220.51   13.80
  -2  -7  -1  216.93   14.82
  -2  -7  -1  226.30   13.01
   2   7   1  228.81   13.77
   2   7   1  240.21   14.67
  -3  -7  -1   23.86    1.63
  -3  -7  -1   29.40    3.23
  -3  -7  -1   22.95    2.43
   3   7   1   28.03    2.44
   3   7   1   26.78    3.19
  -4  -7  -1    1.64    0.31
  -4  -7  -1    2.68    1.35
  -4  -7  -1    1.48    0.35
   4   7   1    1.24    1.30
   4   7   1    1.12    0.74
  -5  -7  -1   50.95    3.26
  -5  -7  -1   53.72    4.71
  -5  -7  -1   50.86    3.20
   5   7   1   59.51    4.77
   5   7   1   56.90    4.02
  -6  -7  -1   28.72    3.24
  -6  -7  -1   25.68    1.90
   6   7   1   24.66    3.44
   6   7   1   26.74    2.45
  -7  -7  -1    8.32    2.11
  -7  -7  -1   12.72    1.41
   7   7   1   13.13    1.85
   7   7   1    9.93    2.46
  -8  -7  -1   11.63    1.56
  -8  -7  -1    9.86    2.31
   8   7   1    6.94    2.30
   8   7   1   10.49    1.69
   8   7   1   12.13    1.76
  -9  -7  -1    5.92    1.41
  -9  -7  -1    5.04    2.07
   9   7   1    8.36    1.57
   9   7   1    4.61    1.26
   9   7   1    6.01    2.68
 -10  -7  -1    8.17    1.80
 -10  -7  -1   11.82    3.01
  10   7   1    8.58    1.65
  10   7   1    8.20    1.58
 -11  -7  -1   -3.49    2.31
 -11  -7  -1    3.04    2.05
  11   7   1    0.24    1.33
  11   7   1    1.75    1.58
  12   7   1   24.62    3.65
  12   7   1   27.68    2.59
 -13  -7  -1   15.95    4.86
  13   7   1   15.90    3.53
   7  -8  -1    3.89    2.98
  -7   8   1   -2.12    2.27
   6  -8  -1    0.18    2.09
  -6   8   1   -3.62    1.61
   5  -8  -1   -1.46    3.30
  -5   8   1    0.26    1.38
   4  -8  -1   -0.99    2.68
   4  -8  -1   -0.44    1.40
  -4   8   1    0.07    1.22
   3  -8  -1   30.18    3.11
   3  -8  -1   35.43    5.59
  -3   8   1   29.44    3.08
  -3   8   1   33.70    3.40
   2  -8  -1    6.52    2.40
   2  -8  -1   11.90    1.89
   2  -8  -1   12.29    2.48
  -2   8   1   13.08    2.09
  -2   8   1    9.90    1.74
   1  -8  -1   20.42    2.12
   1  -8  -1   23.82    4.38
   1  -8  -1   15.00    2.74
  -1   8   1   20.45    2.13
  -1   8   1   26.98    2.59
  -1   8   1   21.71    4.20
   0  -8  -1   12.61    1.56
   0  -8  -1   13.95    3.30
   0   8   1   11.92    1.99
   0   8   1   11.58    1.54
  -1  -8  -1   28.49    3.00
  -1  -8  -1   28.27    4.50
  -1  -8  -1   29.91    2.19
   1   8   1   25.64    2.11
   1   8   1   27.94    2.65
   1   8   1   30.54    4.30
  -2  -8  -1  141.75    8.39
  -2  -8  -1  140.68   10.47
  -2  -8  -1  131.60    9.24
   2   8   1  160.92   10.41
   2   8   1  140.92    9.19
  -3  -8  -1  112.51    6.45
  -3  -8  -1  112.54    8.52
  -3  -8  -1   94.17    7.34
   3   8   1  117.10    7.44
   3   8   1  112.93    8.35
  -4  -8  -1   63.21    3.67
  -4  -8  -1   60.16    5.58
  -4  -8  -1   58.01    4.68
  -4  -8  -1   59.65    3.72
   4   8   1   65.67    4.68
   4   8   1   67.19    5.60
  -5  -8  -1   13.25    0.97
  -5  -8  -1   13.97    1.07
  -5  -8  -1   13.27    2.70
   5   8   1   18.39    2.95
   5   8   1   12.96    1.93
  -6  -8  -1    0.67    1.41
  -6  -8  -1    0.65    0.45
  -6  -8  -1    0.12    0.28
   6   8   1   -0.08    0.87
   6   8   1    0.54    1.72
  -7  -8  -1    1.99    0.67
  -7  -8  -1    0.57    1.50
  -7  -8  -1    1.24    0.51
   7   8   1    0.99    0.90
  -8  -8  -1    3.49    1.79
  -8  -8  -1    3.87    1.03
   8   8   1    1.88    2.44
   8   8   1    2.12    1.11
  -9  -8  -1    0.96    1.89
  -9  -8  -1    4.89    1.23
   9   8   1    2.43    1.52
   9   8   1    4.99    1.38
 -10  -8  -1    0.26    1.43
 -10  -8  -1    2.48    2.32
  10   8   1    0.56    1.21
  10   8   1    2.72    1.62
 -11  -8  -1   -1.81    2.28
 -11  -8  -1   -1.16    2.52
  11   8   1    0.16    1.65
  11   8   1    0.86    1.35
 -12  -8  -1   17.61    4.32
  12   8   1   18.38    2.49
 -13  -8  -1    0.60    4.24
   6  -9  -1    1.48    2.50
  -6   9   1    2.79    2.34
   5  -9  -1    5.78    2.42
   5  -9  -1   -1.95    4.19
  -5   9   1    1.23    1.89
   4  -9  -1   -1.52    3.15
   4  -9  -1    1.89    1.70
  -4   9   1    1.14    1.58
   3  -9  -1   28.88    3.58
  -3   9   1   37.05    3.54
   2  -9  -1   27.36    2.95
   2  -9  -1   29.93    5.36
  -2   9   1   33.54    3.33
  -2   9   1   32.97    3.78
   1  -9  -1   51.19    6.43
   1  -9  -1   62.78    4.42
  -1   9   1   55.70    4.40
  -1   9   1   63.94    4.88
   0  -9  -1   11.59    3.49
   0   9   1   13.14    2.16
   0   9   1   13.99    1.76
  -1  -9  -1    2.18    1.93
  -1  -9  -1    1.49    0.73
  -1  -9  -1    2.42    1.70
   1   9   1    1.77    2.75
   1   9   1    3.75    1.20
  -2  -9  -1   96.75    8.93
  -2  -9  -1  105.30    7.88
  -2  -9  -1  112.91    6.81
   2   9   1  120.69    7.81
   2   9   1  125.97    9.19
  -3  -9  -1   63.22    6.65
  -3  -9  -1   74.78    4.64
  -3  -9  -1   76.08    5.88
   3   9   1   89.20    5.83
   3   9   1   80.73    6.96
  -4  -9  -1    9.51    0.90
  -4  -9  -1    9.80    0.83
  -4  -9  -1   10.88    2.13
  -4  -9  -1   11.67    2.87
   4   9   1   15.85    2.24
   4   9   1   11.66    2.92
  -5  -9  -1    7.39    0.58
  -5  -9  -1    6.81    2.31
  -5  -9  -1    7.16    0.64
   5   9   1   10.71    2.81
   5   9   1    9.25    1.78
  -6  -9  -1    2.44    1.91
  -6  -9  -1    2.43    0.44
  -6  -9  -1    2.65    0.39
   6   9   1    4.12    1.16
   6   9   1    3.26    2.50
  -7  -9  -1    1.65    1.76
  -7  -9  -1    0.20    0.35
  -7  -9  -1    1.35    0.54
   7   9   1    1.30    2.80
   7   9   1    0.87    1.08
  -8  -9  -1    0.00    0.67
  -8  -9  -1   -0.05    0.48
  -8  -9  -1    1.04    1.91
   8   9   1    0.82    1.08
  -9  -9  -1    7.42    2.69
   9   9   1    3.99    1.46
 -10  -9  -1    9.85    1.73
 -10  -9  -1    8.60    3.21
  10   9   1    8.93    1.83
 -11  -9  -1    0.01    1.98
 -11  -9  -1   -6.38    2.84
  11   9   1    1.50    1.55
 -12  -9  -1    0.84    3.67
  12   9   1    4.42    1.92
   5 -10  -1    4.39    2.92
  -5  10   1   12.82    2.98
   4 -10  -1    2.41    2.16
   4 -10  -1    0.62    4.52
  -4  10   1    7.18    2.38
   3 -10  -1    8.73    2.23
   3 -10  -1    2.36    3.63
  -3  10   1    6.73    2.14
   2 -10  -1   13.43    2.41
   2 -10  -1   19.34    4.54
  -2  10   1   16.55    2.73
  -2  10   1   15.74    3.30
   1 -10  -1   59.84    9.38
   1 -10  -1   63.65    4.76
  -1  10   1   63.23    5.25
  -1  10   1   60.34    4.86
   0 -10  -1   23.23    2.63
   0 -10  -1   18.25    4.67
   0  10   1   27.94    2.77
   0  10   1   24.10    3.14
  -1 -10  -1    4.47    1.05
  -1 -10  -1    2.45    2.61
   1  10   1    2.74    1.14
   1  10   1    3.96    1.32
  -2 -10  -1   11.43    3.59
  -2 -10  -1   11.78    1.44
   2  10   1   19.64    2.68
  -3 -10  -1    3.70    2.16
  -3 -10  -1   -0.25    0.49
   3  10   1    0.92    1.06
  -4 -10  -1   10.40    0.92
  -4 -10  -1   15.59    3.61
  -4 -10  -1   11.20    0.87
   4  10   1   10.06    2.01
  -5 -10  -1    9.26    2.83
   5  10   1   12.84    2.22
  -6 -10  -1    7.21    2.81
   6  10   1    6.31    1.70
  -7 -10  -1    1.42    2.17
   7  10   1    2.46    1.31
  -8 -10  -1    3.72    0.63
  -8 -10  -1    3.77    2.55
  -8 -10  -1    3.37    0.48
   8  10   1    7.51    1.91
  -9 -10  -1   28.18    2.16
  -9 -10  -1   32.82    2.34
  -9 -10  -1   41.93    5.73
   9  10   1   31.68    3.58
 -10 -10  -1   11.81    1.42
 -10 -10  -1   13.55    3.85
  10  10   1   13.32    2.45
 -11 -10  -1   11.95    4.50
  11  10   1    7.27    2.14
 -12 -10  -1    9.75    4.85
  12  10   1   17.64    2.71
   4 -11  -1    5.59    3.01
   4 -11  -1    1.10    6.18
  -4  11   1    4.22    2.69
   3 -11  -1    1.52    2.27
   3 -11  -1    1.41    4.52
  -3  11   1    3.56    2.26
   2 -11  -1    7.17    2.18
   2 -11  -1    5.09    4.71
  -2  11   1    3.47    1.85
   1 -11  -1   31.34    3.18
   1 -11  -1   25.50    5.66
  -1  11   1   19.78    3.29
  -1  11   1   24.36    3.41
   0 -11  -1   29.28    2.96
   0 -11  -1   23.71    5.52
   0  11   1   35.92    3.66
   0  11   1   23.55    3.07
  -1 -11  -1   -0.30    3.01
  -1 -11  -1    1.55    1.14
   1  11   1    1.95    1.43
   1  11   1    0.76    1.34
  -2 -11  -1    2.50    0.94
  -3 -11  -1   -2.66    2.32
  -3 -11  -1   -1.06    0.60
   3  11   1    2.22    1.47
  -4 -11  -1    5.86    2.94
   4  11   1    2.89    1.51
  -5 -11  -1   -0.50    2.38
   5  11   1    1.11    1.48
  -6 -11  -1    6.87    2.90
   6  11   1    9.20    2.24
   7  11   1    2.39    1.58
  -8 -11  -1   13.98    4.03
   8  11   1   11.92    2.49
  -9 -11  -1   12.21    3.99
   9  11   1   16.53    2.83
 -10 -11  -1   17.46    4.99
  10  11   1   21.78    3.32
 -11 -11  -1   27.39    5.68
  11  11   1   19.98    3.25
   2 -12  -1    5.05    2.74
   2 -12  -1    4.97    5.32
  -2  12   1    1.77    2.61
   1 -12  -1    4.86    2.16
   1 -12  -1    7.98    5.16
  -1  12   1    8.08    2.58
   0 -12  -1    6.28    4.23
   0 -12  -1    6.23    1.88
   0  12   1    7.55    2.27
   0  12   1    8.11    3.52
  -1 -12  -1    5.57    1.59
  -1 -12  -1   -0.33    3.58
   1  12   1    6.06    2.15
  -2 -12  -1    7.08    1.35
  -2 -12  -1    8.69    4.04
   2  12   1    6.76    2.01
  -3 -12  -1    1.02    3.31
  -3 -12  -1    0.49    0.67
   3  12   1    1.11    1.69
  -4 -12  -1   -1.98    3.29
   4  12   1    2.64    1.58
  -5 -12  -1    0.75    2.96
   5  12   1    1.28    1.55
  -6 -12  -1   12.34    4.14
   6  12   1   11.04    2.54
  -7 -12  -1    2.42    3.49
   7  12   1    1.78    1.86
  -8 -12  -1    5.44    3.86
   8  12   1   10.90    2.32
  -9 -12  -1    3.67    4.41
   9  12   1    2.24    2.22
 -10 -12  -1    9.27    4.95
  10  12   1    9.28    2.67
   0 -13  -1   10.30    2.45
   0 -13  -1    3.45    5.34
   0  13   1    5.59    2.86
  -1 -13  -1    2.70    4.31
  -1 -13  -1    5.05    1.86
   1  13   1    7.76    2.70
  -2 -13  -1    4.40    1.33
  -2 -13  -1   10.27    4.41
   2  13   1    1.65    1.94
  -3 -13  -1   -6.43    3.66
   3  13   1    2.32    2.20
  -4 -13  -1    5.30    3.95
   4  13   1    0.62    1.82
  -5 -13  -1    1.64    4.27
   5  13   1    0.53    2.06
  -6 -13  -1    7.09    4.31
   6  13   1    3.19    2.30
  -7 -13  -1    5.26    4.25
   7  13   1    2.39    2.38
  -8 -13  -1   11.27    4.78
   8  13   1   12.88    3.03
  -9 -13  -1    4.43    4.85
   9  13   1   -0.90    2.55
  -2 -14  -1   -6.24    4.92
   2  14   1   -1.41    2.45
  -3 -14  -1    9.30    5.86
   3  14   1    4.82    3.09
  -5 -14  -1    0.83    5.91
   5  14   1    0.02    2.67
   6  14   1    5.79    2.86
   7  14   1    5.58    2.83
   8  13  -2    9.59    2.90
  -8 -13   2    2.41    5.82
   7  13  -2    4.54    2.51
  -7 -13   2    3.80    4.58
   6  13  -2   -1.74    2.16
  -6 -13   2   -0.38    3.85
   5  13  -2    2.12    2.30
  -5 -13   2    7.63    4.30
   4  13  -2    2.39    2.05
  -4 -13   2    6.37    2.34
  -4 -13   2    4.14    4.28
   3  13  -2    2.33    1.99
  -3 -13   2   -0.81    4.06
  -3 -13   2   -0.75    1.50
   2  13  -2   -0.14    2.22
  -2 -13   2    2.76    1.85
  -2 -13   2    5.56    5.00
   1  13  -2   11.46    2.96
  -1 -13   2    4.97    2.21
  -1 -13   2   -2.04    5.02
   0  13  -2    5.77    2.61
   0 -13   2   12.68    2.74
   9  12  -2   12.46    2.90
  -9 -12   2   10.94    5.21
   8  12  -2    0.68    1.96
  -8 -12   2    2.86    4.19
  -8 -12   2   -1.13    1.05
   7  12  -2    3.61    1.93
  -7 -12   2   -0.54    0.91
  -7 -12   2   -2.01    3.64
   6  12  -2   -2.13    1.71
  -6 -12   2   -3.81    3.10
  -6 -12   2   -1.71    0.85
   5  12  -2    6.98    1.96
  -5 -12   2    4.48    1.15
  -5 -12   2    5.96    3.61
   4  12  -2    8.62    2.30
  -4 -12   2   12.03    2.18
  -4 -12   2   11.04    4.31
   3  12  -2    7.88    2.30
  -3 -12   2   10.20    4.45
  -3 -12   2    8.93    1.59
   2  12  -2    7.09    2.23
  -2 -12   2    4.20    3.79
  -2 -12   2    7.57    1.60
   1  12  -2    6.74    2.18
  -1 -12   2    3.88    1.63
  -1 -12   2   -0.24    3.85
   0  12  -2    6.86    2.47
   0 -12   2    9.79    2.16
   0 -12   2    5.52    4.35
  -1  12  -2   37.74    4.60
   1 -12   2   33.64    3.84
   1 -12   2   34.98    7.02
  -2  12  -2   12.11    3.20
   2 -12   2    8.08    5.58
   2 -12   2   11.59    2.94
  10  11  -2    2.10    2.02
 -10 -11   2    0.77    4.18
 -10 -11   2   -0.57    1.53
   9  11  -2   -0.80    1.79
  -9 -11   2    0.71    1.19
  -9 -11   2   -3.92    3.38
   8  11  -2    6.98    2.04
  -8 -11   2    6.18    2.00
  -8 -11   2    5.05    3.50
   7  11  -2    0.56    1.53
  -7 -11   2    1.01    0.89
  -7 -11   2    0.90    1.49
  -7 -11   2    0.76    3.04
   6  11  -2    1.08    1.44
  -6 -11   2    0.62    0.79
  -6 -11   2   -0.29    2.70
  -6 -11   2   -1.32    1.43
   5  11  -2    8.99    2.11
  -5 -11   2    7.22    1.20
  -5 -11   2    5.65    1.50
  -5 -11   2    9.29    3.46
   4  11  -2   14.04    2.45
  -4 -11   2   16.78    3.98
  -4 -11   2   16.32    1.73
  -4 -11   2   17.18    2.16
  -3 -11   2   42.29    3.68
  -3 -11   2   32.51    5.78
   2  11  -2   34.75    3.66
  -2 -11   2   36.98    6.08
  -2 -11   2   32.70    2.85
   1  11  -2   22.14    3.20
  -1 -11   2   24.69    5.12
  -1 -11   2   23.18    2.48
   0  11  -2   10.78    2.41
   0  11  -2    7.05    2.61
   0 -11   2   12.29    2.01
   0 -11   2    7.27    3.96
  -1  11  -2   29.84    3.78
   1 -11   2   28.33    3.31
   1 -11   2   28.19    5.68
  -2  11  -2   12.45    2.65
   2 -11   2   11.36    2.54
   2 -11   2   18.01    5.22
  -3  11  -2   18.69    3.35
   3 -11   2   15.99    3.16
   3 -11   2   12.92    5.23
  -4  11  -2   -3.37    2.39
   4 -11   2   -1.91    5.06
   4 -11   2    2.10    2.59
 -11 -10   2   -5.26    4.00
 -11 -10   2    1.60    1.81
  10  10  -2   -0.13    1.61
 -10 -10   2   -0.45    1.47
 -10 -10   2   -1.77    3.46
   9  10  -2    5.34    1.62
  -9 -10   2    4.35    3.44
  -9 -10   2    2.41    2.18
  -9 -10   2    1.24    1.17
   8  10  -2    4.48    1.64
  -8 -10   2    4.47    1.12
  -8 -10   2    6.04    1.84
  -8 -10   2    4.14    3.08
   7  10  -2    3.41    1.50
  -7 -10   2    8.28    3.02
  -7 -10   2    3.93    1.48
   6  10  -2    0.60    1.19
  -6 -10   2    2.85    0.78
  -6 -10   2    3.48    1.36
  -6 -10   2    2.26    2.27
   5  10  -2   10.92    2.05
  -5 -10   2    8.54    1.17
  -5 -10   2    7.62    2.84
  -5 -10   2    9.98    1.62
   4  10  -2    4.94    1.52
  -4 -10   2    5.53    1.35
  -4 -10   2    5.44    0.99
  -4 -10   2    5.93    2.41
   3  10  -2   55.12    4.38
  -3 -10   2   45.77    5.46
  -3 -10   2   48.65    3.47
   2  10  -2  101.90    6.56
  -2 -10   2   65.76    7.60
  -2 -10   2   85.03    5.56
   1  10  -2   27.54    3.42
  -1 -10   2   32.04    2.65
  -1 -10   2   21.45    4.75
   0  10  -2    4.07    1.70
   0  10  -2    2.42    1.32
   0 -10   2    2.19    1.11
   0 -10   2    2.52    2.93
  -1  10  -2   13.49    2.42
  -1  10  -2    5.33    2.12
   1 -10   2   11.83    1.92
   1 -10   2    9.70    3.88
  -2  10  -2    4.68    1.84
   2 -10   2    6.76    3.50
   2 -10   2    8.70    1.97
  -3  10  -2   22.27    3.24
   3 -10   2   19.17    2.86
   3 -10   2   16.56    4.65
  -4  10  -2    2.50    2.00
   4 -10   2    0.00    2.01
   4 -10   2    7.26    4.30
  -5  10  -2   -4.24    2.26
   5 -10   2   -1.21    2.50
   5 -10   2    0.27    4.83
 -11  -9   2    9.27    4.06
  10   9  -2    2.95    1.97
  10   9  -2    3.45    1.38
 -10  -9   2    5.60    2.91
 -10  -9   2   -1.05    3.06
   9   9  -2    0.76    1.16
   9   9  -2    5.51    1.93
  -9  -9   2    1.48    2.45
  -9  -9   2    2.02    2.03
   8   9  -2    7.57    1.62
  -8  -9   2    6.50    1.28
  -8  -9   2    6.93    2.00
  -8  -9   2    9.63    2.97
   7   9  -2   21.85    2.56
  -7  -9   2   23.33    2.73
  -7  -9   2   22.16    4.07
  -7  -9   2   21.81    2.58
   6   9  -2   23.95    2.67
  -6  -9   2   20.74    3.99
  -6  -9   2   30.55    2.61
  -6  -9   2   25.68    2.10
   5   9  -2   26.30    2.59
  -5  -9   2   25.15    2.01
  -5  -9   2   28.13    4.32
  -5  -9   2   22.18    3.62
  -5  -9   2   23.15    2.34
   4   9  -2    1.72    0.94
  -4  -9   2    1.05    1.65
  -4  -9   2    0.73    0.56
  -4  -9   2    0.37    1.59
   3   9  -2   31.67    2.91
  -3  -9   2   29.21    4.49
  -3  -9   2   24.44    3.39
  -3  -9   2   28.13    2.20
   2   9  -2   22.85    4.46
   2   9  -2   21.09    2.71
  -2  -9   2   25.79    4.32
  -2  -9   2   18.39    2.81
  -2  -9   2   21.72    1.89
   1   9  -2   31.22    3.12
  -1  -9   2   35.97    2.72
  -1  -9   2   32.28    4.97
   0   9  -2   39.27    3.32
   0   9  -2   35.51    3.50
   0  -9   2   34.97    5.56
   0  -9   2   39.05    3.05
  -1   9  -2    7.36    1.78
  -1   9  -2    7.28    1.75
   1  -9   2   11.23    3.32
   1  -9   2    7.92    1.46
  -2   9  -2   -0.59    1.09
  -2   9  -2    0.72    1.71
   2  -9   2   -0.50    1.02
   2  -9   2    0.22    2.54
   3  -9   2   14.42    3.90
   3  -9   2    9.48    2.04
  -4   9  -2    2.13    1.59
   4  -9   2    2.12    3.37
   4  -9   2    3.01    1.72
  -5   9  -2    3.77    1.91
   5  -9   2    2.29    3.68
   5  -9   2   -0.88    2.02
  -6   9  -2    2.84    2.21
   6  -9   2   -3.06    4.31
   6  -9   2    0.59    2.47
 -12  -8   2    9.78    4.75
 -11  -8   2   -1.10    3.30
  10   8  -2    0.83    1.39
  10   8  -2    0.18    0.92
 -10  -8   2   -1.94    2.66
   9   8  -2    2.05    1.33
  -9  -8   2    4.01    2.65
   8   8  -2    5.37    1.24
  -8  -8   2    3.55    2.24
  -8  -8   2    6.56    1.76
   7   8  -2    9.52    1.52
  -7  -8   2    7.00    1.63
  -7  -8   2    9.02    2.64
   6   8  -2   44.78    5.50
   6   8  -2   56.08    3.96
  -6  -8   2   46.22    3.47
  -6  -8   2   59.58    5.37
  -6  -8   2   52.00    3.80
   5   8  -2   84.57    5.32
   5   8  -2   75.43    6.47
  -5  -8   2   72.75    6.38
  -5  -8   2   60.26    5.31
  -5  -8   2   74.78    4.71
   4   8  -2   10.80    1.77
   4   8  -2   11.52    2.82
  -4  -8   2   16.55    3.15
  -4  -8   2   11.73    1.60
  -4  -8   2   15.25    2.25
  -4  -8   2   13.40    1.26
   3   8  -2   19.24    2.13
  -3  -8   2   20.81    1.67
  -3  -8   2   16.75    3.21
  -3  -8   2   23.32    2.84
   2   8  -2   20.36    3.80
   2   8  -2   17.14    2.27
  -2  -8   2   17.17    2.43
  -2  -8   2   13.04    2.84
  -2  -8   2   18.26    1.56
   1   8  -2   57.46    4.36
  -1  -8   2   56.10    3.81
  -1  -8   2   54.36    5.50
   0   8  -2   42.94    3.51
   0   8  -2   48.43    5.43
   0   8  -2   50.56    3.93
   0  -8   2   40.69    4.06
   0  -8   2   52.63    3.49
   0  -8   2   43.99    5.03
  -1   8  -2    2.35    2.49
  -1   8  -2    2.13    0.95
  -1   8  -2    2.18    1.14
   1  -8   2    3.73    1.77
   1  -8   2    3.35    0.93
   1  -8   2    1.00    1.83
  -2   8  -2    0.26    1.01
  -2   8  -2    0.76    1.26
  -2   8  -2    0.72    2.70
   2  -8   2    0.43    1.92
   2  -8   2   -0.54    0.85
  -3   8  -2   -2.59    1.48
  -3   8  -2   -1.39    0.88
   3  -8   2   -0.25    0.99
   3  -8   2    1.75    2.33
  -4   8  -2    6.19    1.70
   4  -8   2    4.52    1.70
   4  -8   2    7.93    3.11
   5  -8   2    0.63    1.95
   5  -8   2    1.40    3.13
  -6   8  -2    6.70    1.96
   6  -8   2    8.96    2.48
   6  -8   2   -4.95    3.67
  -7   8  -2   18.64    3.20
   7  -8   2   18.98    3.58
 -12  -7   2    1.14    3.97
 -11  -7   2   10.35    3.77
  10   7  -2    3.53    0.73
  10   7  -2    3.28    0.63
   9   7  -2    7.31    1.27
   9   7  -2    8.20    1.13
  -9  -7   2   11.21    2.23
  -9  -7   2    4.81    2.52
   8   7  -2   10.66    1.67
   8   7  -2    8.45    1.29
  -8  -7   2    3.86    2.24
  -8  -7   2    8.51    1.85
   7   7  -2    1.32    2.16
   7   7  -2    2.67    0.89
  -7  -7   2    1.49    1.15
  -7  -7   2    0.84    1.44
   6   7  -2   84.20    7.58
   6   7  -2   84.03    5.50
  -6  -7   2   73.96    5.44
  -6  -7   2   95.03    6.98
   5   7  -2  213.31   13.81
  -5  -7   2  207.35   12.16
  -5  -7   2  210.21   12.63
  -5  -7   2  215.32   13.73
  -5  -7   2  189.22   12.52
   4   7  -2   56.88    5.10
   4   7  -2   61.80    4.16
  -4  -7   2   55.75    4.21
  -4  -7   2   56.94    3.69
  -4  -7   2   54.95    4.96
  -4  -7   2   52.04    3.81
   3   7  -2   93.21    6.06
   3   7  -2   84.01    6.88
  -3  -7   2   97.65    7.14
  -3  -7   2   95.29    5.58
  -3  -7   2   81.04    6.08
   2   7  -2    3.61    1.00
   2   7  -2    3.94    1.86
  -2  -7   2    1.80    1.31
  -2  -7   2    4.10    0.75
  -2  -7   2    2.94    1.08
   1   7  -2    2.55    1.43
   1   7  -2    1.87    0.82
   1   7  -2    1.97    0.80
  -1  -7   2    3.49    1.44
  -1  -7   2    2.20    1.03
  -1  -7   2    1.60    0.57
   0   7  -2   40.18    4.17
   0   7  -2   33.26    2.77
   0   7  -2   39.68    3.14
   0  -7   2   37.33    3.29
   0  -7   2   32.88    4.05
   0  -7   2   37.63    2.74
  -1   7  -2   -0.51    1.69
  -1   7  -2    2.86    0.98
  -1   7  -2    0.92    0.76
   1  -7   2    1.66    1.29
   1  -7   2    2.10    0.80
   1  -7   2    6.59    1.96
  -2   7  -2    1.30    0.89
  -2   7  -2   -0.87    0.91
  -2   7  -2   -0.07    1.86
   2  -7   2    0.73    1.51
   2  -7   2    2.17    0.87
   2  -7   2    2.73    1.61
  -3   7  -2    0.74    1.19
  -3   7  -2    0.23    0.97
  -3   7  -2    3.13    2.71
   3  -7   2    0.29    0.90
   3  -7   2    0.08    1.79
   3  -7   2    3.16    1.60
  -4   7  -2    4.59    1.70
  -4   7  -2    2.94    1.34
  -4   7  -2    8.08    3.37
   4  -7   2    2.78    2.36
   4  -7   2    8.38    1.76
  -5   7  -2   16.69    2.47
   5  -7   2   19.13    2.77
   5  -7   2   18.38    4.31
  -6   7  -2    8.50    1.96
   6  -7   2    5.47    2.25
   6  -7   2    4.79    3.18
  -7   7  -2   22.68    3.14
   7  -7   2   17.42    3.22
  -8   7  -2    1.92    2.15
   8  -7   2    1.73    2.66
 -12  -6   2   -3.70    3.65
 -11  -6   2   -1.36    2.88
 -10  -6   2    2.86    2.54
   9   6  -2   37.61    2.42
   9   6  -2   35.14    2.41
  -9  -6   2   36.49    3.89
  -9  -6   2   32.25    4.79
   8   6  -2   37.79    2.60
   8   6  -2   31.93    4.99
   8   6  -2   34.63    2.55
  -8  -6   2   30.58    3.26
  -8  -6   2   35.95    4.24
   7   6  -2    4.79    3.60
   7   6  -2   10.43    1.30
  -7  -6   2    9.71    2.37
  -7  -6   2   10.44    1.72
   6   6  -2   69.25    4.46
   6   6  -2   55.03    5.47
  -6  -6   2   70.80    4.65
  -6  -6   2   70.20    5.68
   5   6  -2   58.77    4.06
   5   6  -2   55.40    5.08
  -5  -6   2   65.93    5.20
  -5  -6   2   58.97    4.09
   4   6  -2   90.97    5.78
   4   6  -2   86.71    6.68
  -4  -6   2   82.55    5.63
  -4  -6   2   88.39    5.87
  -4  -6   2   90.00    5.53
  -4  -6   2   99.24    6.84
   3   6  -2  180.00   10.78
   3   6  -2  180.84   11.66
  -3  -6   2  178.38   10.42
  -3  -6   2  192.00   11.81
  -3  -6   2  161.46   10.79
   2   6  -2   13.64    1.42
   2   6  -2   11.65    2.17
  -2  -6   2   16.32    1.92
  -2  -6   2    9.97    1.05
  -2  -6   2   12.01    2.18
   1   6  -2    6.45    0.97
   1   6  -2    7.93    1.87
  -1  -6   2    5.52    1.80
  -1  -6   2    6.98    0.89
  -1  -6   2    6.13    1.32
   0   6  -2   36.97    2.70
   0   6  -2   41.29    3.86
   0   6  -2   37.96    2.95
   0  -6   2   38.22    2.65
   0  -6   2   35.20    3.04
   0  -6   2   31.34    3.65
  -1   6  -2    2.49    1.38
  -1   6  -2    0.30    0.55
  -1   6  -2    1.06    0.62
   1  -6   2    4.10    1.46
   1  -6   2    1.84    0.69
   1  -6   2    0.70    0.71
  -2   6  -2    0.17    0.68
  -2   6  -2    0.28    0.72
  -2   6  -2   -1.21    1.49
   2  -6   2   -1.32    1.17
   2  -6   2   -0.77    0.71
   2  -6   2   -0.13    0.56
  -3   6  -2   -1.23    0.63
  -3   6  -2    0.37    1.76
  -3   6  -2   -1.00    0.78
   3  -6   2   -0.11    0.63
   3  -6   2    0.98    1.47
   3  -6   2   -2.23    1.03
  -4   6  -2    8.65    3.06
  -4   6  -2   12.08    1.78
   4  -6   2    9.78    1.78
   4  -6   2   10.03    2.87
  -5   6  -2    2.69    1.08
  -5   6  -2    3.87    2.92
   5  -6   2    0.60    1.71
   5  -6   2    1.79    2.23
   5  -6   2    1.55    1.23
  -6   6  -2   -0.45    4.35
  -6   6  -2    6.79    1.61
   6  -6   2    6.25    1.92
   6  -6   2    4.13    2.96
  -7   6  -2   28.64    3.44
   7  -6   2   32.48    4.12
   8  -6   2    5.53    2.55
  -9   6  -2   10.68    2.58
   9  -6   2    5.69    2.86
  12   5  -2    1.35    2.79
 -12  -5   2    1.03    3.83
  11   5  -2   -0.76    2.00
 -11  -5   2    1.63    2.86
  10   5  -2    1.36    1.53
 -10  -5   2   -0.59    2.12
   9   5  -2   50.67    4.36
  -9  -5   2   50.63    5.35
  -9  -5   2   51.69    4.46
   8   5  -2   64.15    4.84
   8   5  -2   61.79    3.88
   8   5  -2   65.54    3.92
  -8  -5   2   64.85    5.76
  -8  -5   2   65.74    4.91
   7   5  -2   10.09    1.16
   7   5  -2    9.88    1.06
   7   5  -2    7.07    2.44
  -7  -5   2   10.29    2.28
  -7  -5   2   10.77    1.77
   6   5  -2    9.36    1.04
   6   5  -2    9.59    2.14
  -6  -5   2   11.57    2.31
  -6  -5   2   10.41    1.59
   5   5  -2   22.74    3.08
   5   5  -2   19.01    1.63
  -5  -5   2   14.28    1.83
  -5  -5   2   23.38    2.54
   4   5  -2   54.78    4.58
   4   5  -2   57.50    3.77
  -4  -5   2   56.48    3.84
  -4  -5   2   54.36    3.78
  -4  -5   2   58.89    4.91
   3   5  -2  297.63   16.78
   3   5  -2  303.29   17.64
  -3  -5   2  274.97   16.80
  -3  -5   2  325.02   17.74
  -3  -5   2  260.19   16.62
  -3  -5   2  275.51   16.54
   2   5  -2   59.81    4.67
   2   5  -2   59.73    4.05
  -2  -5   2   57.76    4.09
  -2  -5   2   59.70    3.79
  -2  -5   2   68.23    4.84
   1   5  -2   11.71    1.91
   1   5  -2   10.69    1.33
  -1  -5   2   10.26    0.97
  -1  -5   2    9.84    1.75
   0   5  -2   16.83    1.59
   0   5  -2   16.99    2.50
   0   5  -2   15.92    1.40
   0  -5   2   16.01    1.35
   0  -5   2   15.06    1.59
   0  -5   2   13.30    2.23
  -1   5  -2   15.26    1.54
  -1   5  -2   19.42    1.75
  -1   5  -2   19.87    2.82
   1  -5   2   17.50    1.53
   1  -5   2   15.70    1.69
   1  -5   2   20.29    3.00
  -2   5  -2    1.22    0.65
  -2   5  -2    0.52    1.14
  -2   5  -2    1.63    0.69
   2  -5   2    0.15    0.57
   2  -5   2    2.02    0.60
   2  -5   2    2.78    1.36
  -3   5  -2   10.11    1.59
  -3   5  -2   16.58    1.94
  -3   5  -2   13.67    2.60
   3  -5   2    9.88    2.69
   3  -5   2   14.12    1.77
   3  -5   2   16.38    2.10
  -4   5  -2    5.50    1.20
  -4   5  -2    4.45    1.08
  -4   5  -2    5.20    2.08
   4  -5   2    5.56    1.35
   4  -5   2    4.55    1.42
   4  -5   2    7.21    2.24
  -5   5  -2   11.49    1.73
  -5   5  -2    6.91    1.41
  -5   5  -2    7.53    2.65
   5  -5   2    7.23    1.73
   5  -5   2    2.75    2.02
   5  -5   2    7.53    1.61
  -6   5  -2    5.15    3.72
  -6   5  -2    7.73    1.55
   6  -5   2    8.07    1.86
   6  -5   2    9.42    2.10
  -7   5  -2   47.98    6.57
  -7   5  -2   48.74    3.99
   7  -5   2   41.89    4.71
   7  -5   2   51.36    4.50
  -8   5  -2   23.14    2.95
   8  -5   2   24.36    3.65
  -9   5  -2   14.70    2.62
   9  -5   2   10.16    3.04
 -10   5  -2    1.11    2.53
  12   4  -2   13.24    3.18
 -12  -4   2    4.93    3.99
  11   4  -2    1.37    2.08
 -11  -4   2    4.65    2.97
  10   4  -2    1.85    1.72
 -10  -4   2   -1.77    2.19
   9   4  -2   28.06    3.29
  -9  -4   2   22.00    3.81
  -9  -4   2   20.91    3.10
   8   4  -2   37.81    3.37
  -8  -4   2   32.33    3.28
  -8  -4   2   35.88    4.01
   7   4  -2   34.40    2.23
   7   4  -2   35.16    2.21
   7   4  -2   36.90    3.12
  -7  -4   2   37.32    3.84
  -7  -4   2   34.52    3.06
   6   4  -2   92.99    6.23
   6   4  -2   97.06    5.65
   6   4  -2   82.21    6.85
   6   4  -2   98.55    5.65
  -6  -4   2   92.91    6.14
  -6  -4   2   98.39    7.05
   5   4  -2    3.57    0.58
   5   4  -2    3.54    1.35
  -5  -4   2    3.98    1.47
   4   4  -2   15.17    1.29
   4   4  -2   16.08    2.31
  -4  -4   2   15.46    1.37
  -4  -4   2   17.03    2.00
  -4  -4   2   15.06    1.43
   3   4  -2   76.56    5.09
   3   4  -2   67.99    4.25
  -3  -4   2   68.97    4.95
  -3  -4   2   66.84    4.30
  -3  -4   2   59.10    4.23
   2   4  -2    2.93    0.99
   2   4  -2    1.38    0.47
  -2  -4   2    0.92    0.31
  -2  -4   2    1.10    0.46
  -2  -4   2    1.73    0.77
   1   4  -2    2.99    0.62
   1   4  -2    2.58    1.03
  -1  -4   2    2.68    0.50
  -1  -4   2    3.50    0.94
  -1  -4   2    1.77    0.60
   0   4  -2    5.02    0.76
   0   4  -2    5.79    1.23
   0   4  -2    5.62    0.86
   0  -4   2    5.50    0.78
   0  -4   2    5.58    1.25
   0  -4   2    4.04    0.85
  -1   4  -2   49.40    3.81
  -1   4  -2   46.42    3.09
  -1   4  -2   47.36    3.23
   1  -4   2   48.60    3.10
   1  -4   2   42.28    3.23
   1  -4   2   41.92    3.80
  -2   4  -2    5.49    0.96
  -2   4  -2    6.64    1.02
  -2   4  -2    5.90    1.60
   2  -4   2    7.41    1.06
   2  -4   2    4.67    1.45
   2  -4   2    5.41    1.08
  -3   4  -2   94.48    6.13
  -3   4  -2   98.05    6.99
  -3   4  -2  100.28    6.11
   3  -4   2   88.33    6.98
   3  -4   2   91.92    6.20
   3  -4   2  101.14    6.21
  -4   4  -2  184.65   11.02
  -4   4  -2  193.74   11.06
  -4   4  -2  190.39   12.07
   4  -4   2  188.89   11.21
   4  -4   2  170.90   11.09
   4  -4   2  159.03   11.99
  -5   4  -2   48.39    3.50
  -5   4  -2   42.52    4.67
  -5   4  -2   50.56    3.68
   5  -4   2   41.12    3.61
   5  -4   2   43.87    4.59
   5  -4   2   45.89    3.67
  -6   4  -2   23.41    2.81
  -6   4  -2   22.80    2.33
  -6   4  -2   26.64    4.09
   6  -4   2   20.41    2.78
   6  -4   2   23.87    2.85
  -7   4  -2   34.72    5.04
  -7   4  -2   35.20    3.04
   7  -4   2   32.00    3.54
   7  -4   2   31.69    3.48
  -8   4  -2   22.71    5.19
  -8   4  -2   24.82    2.65
   8  -4   2   19.74    3.03
  -9   4  -2   23.36    2.98
   9  -4   2   23.82    3.78
 -10   4  -2    1.07    2.04
  10  -4   2    5.08    2.86
 -11   4  -2   -3.98    4.81
  11  -4   2    4.07    3.50
  12   3  -2   30.36    4.59
 -12  -3   2   20.73    5.01
  11   3  -2   21.45    3.60
 -11  -3   2   20.69    4.29
  10   3  -2    5.51    2.08
 -10  -3   2    1.95    2.47
   9   3  -2   16.48    2.71
  -9  -3   2   20.41    3.71
   8   3  -2   29.60    2.94
  -8  -3   2   29.50    3.62
   7   3  -2   61.58    4.54
  -7  -3   2   60.10    4.48
  -7  -3   2   58.42    5.19
   6   3  -2   91.96    5.15
   6   3  -2   84.26    5.12
  -6  -3   2  100.90    6.83
  -6  -3   2   84.89    5.88
   5   3  -2   19.85    1.81
   5   3  -2   18.29    1.28
   5   3  -2   17.49    2.63
   5   3  -2   19.92    1.30
  -5  -3   2   18.36    2.23
  -5  -3   2   15.15    1.65
   4   3  -2    0.52    0.25
   4   3  -2   -0.75    0.66
   4   3  -2    0.18    0.39
  -4  -3   2    0.47    0.47
  -4  -3   2    0.76    0.75
   3   3  -2    2.48    0.43
   3   3  -2    2.46    0.87
  -3  -3   2    1.32    0.47
  -3  -3   2    1.16    0.37
  -3  -3   2    2.23    0.76
   2   3  -2    1.06    0.58
   2   3  -2    1.05    0.35
  -2  -3   2    1.70    0.64
  -2  -3   2    1.53    0.43
  -2  -3   2    1.99    0.50
   1   3  -2    0.66    0.47
   1   3  -2    0.63    0.32
  -1  -3   2    0.62    0.27
  -1  -3   2    0.33    0.32
  -1  -3   2   -0.23    0.31
   0   3  -2    4.11    0.92
   0   3  -2    4.05    0.68
   0   3  -2    4.06    0.60
   0  -3   2    4.33    0.96
   0  -3   2    5.71    0.82
   0  -3   2    4.99    0.65
  -1   3  -2   53.05    3.38
  -1   3  -2   54.38    3.89
  -1   3  -2   52.83    3.47
   1  -3   2   48.23    3.88
   1  -3   2   56.49    3.53
   1  -3   2   51.64    3.35
  -2   3  -2  108.20    6.25
  -2   3  -2  106.12    6.31
  -2   3  -2  103.74    6.82
   2  -3   2   96.58    6.89
   2  -3   2  100.32    6.26
   2  -3   2   96.97    6.30
  -3   3  -2  421.52   25.01
  -3   3  -2  457.48   24.39
   3  -3   2  417.34   24.39
   3  -3   2  388.67   25.07
   3  -3   2  429.02   24.40
  -4   3  -2  212.77   11.87
  -4   3  -2  195.40   12.59
  -4   3  -2  193.07   11.76
   4  -3   2  183.29   11.79
   4  -3   2  187.36   12.72
   4  -3   2  216.43   12.41
  -5   3  -2   86.47    6.80
  -5   3  -2   89.33    5.79
  -5   3  -2   97.81    5.97
   5  -3   2   82.80    6.00
   5  -3   2   87.20    5.88
   5  -3   2   93.71    7.05
  -6   3  -2   38.06    4.53
  -6   3  -2   42.51    3.21
  -6   3  -2   44.52    3.51
   6  -3   2   40.33    3.55
   6  -3   2   42.42    3.36
  -7   3  -2    0.74    2.36
  -7   3  -2    3.48    1.11
  -7   3  -2    1.15    1.43
   7  -3   2    4.32    1.49
   7  -3   2    3.95    1.35
  -8   3  -2    9.69    1.71
  -8   3  -2   10.78    3.88
   8  -3   2    7.72    2.21
   8  -3   2    9.36    2.06
  -9   3  -2   26.43    5.68
  -9   3  -2   28.92    2.93
   9  -3   2   21.84    3.20
   9  -3   2   22.19    3.58
 -10   3  -2    2.52    3.16
 -10   3  -2    2.90    1.78
  10  -3   2    4.61    2.49
  10  -3   2    4.07    2.96
 -11   3  -2   -1.91    3.90
 -11   3  -2    0.53    2.19
  11  -3   2   -2.68    2.92
  12   2  -2   20.52    3.87
 -12  -2   2   12.25    4.47
  11   2  -2   23.66    3.73
 -11  -2   2   17.31    4.19
 -10  -2   2   18.89    3.91
   9   2  -2   37.62    3.75
  -9  -2   2   32.27    4.74
   8   2  -2    3.18    1.32
  -8  -2   2    8.11    2.34
  -8  -2   2    9.18    1.84
   7   2  -2   36.98    3.19
  -7  -2   2   35.57    3.13
  -7  -2   2   33.81    3.71
   6   2  -2  128.30    8.75
  -6  -2   2  133.63    8.69
  -6  -2   2  158.30    9.71
   5   2  -2    9.60    1.44
  -5  -2   2   10.81    1.91
  -5  -2   2   11.11    1.50
   4   2  -2   21.45    1.22
   4   2  -2   17.83    1.19
   4   2  -2   18.33    1.69
   4   2  -2   21.94    2.22
  -4  -2   2   17.01    1.64
  -4  -2   2   20.90    2.15
   3   2  -2   10.14    1.08
   3   2  -2   11.78    0.81
   3   2  -2   12.56    1.51
  -3  -2   2   11.20    1.57
  -3  -2   2   10.69    1.11
   2   2  -2   12.26    1.43
   2   2  -2   15.65    1.05
  -2  -2   2   15.37    1.24
  -2  -2   2   16.70    1.57
  -2  -2   2   14.21    1.06
   1   2  -2   14.19    1.04
   1   2  -2   14.16    1.35
  -1  -2   2   14.12    1.33
  -1  -2   2   12.96    1.03
   0   2  -2  124.25    7.33
   0   2  -2  107.52    6.97
   0   2  -2  125.22    7.07
   0  -2   2  119.57    6.99
   0  -2   2  122.70    7.33
   0  -2   2  123.57    7.08
  -1   2  -2  421.99   23.78
  -1   2  -2  421.80   24.06
  -1   2  -2  416.73   23.73
   1  -2   2  431.89   23.73
   1  -2   2  406.34   23.78
   1  -2   2  409.51   24.09
  -2   2  -2   33.51    2.29
  -2   2  -2   33.12    2.60
  -2   2  -2   35.56    2.28
   2  -2   2   34.14    2.29
   2  -2   2   27.37    2.57
   2  -2   2   32.73    2.29
  -3   2  -2    1.00    0.48
  -3   2  -2    1.28    0.46
  -3   2  -2    0.56    0.68
   3  -2   2    1.37    0.44
   3  -2   2    0.85    0.66
   3  -2   2    0.44    0.40
  -4   2  -2   61.00    5.07
  -4   2  -2   76.64    4.60
  -4   2  -2   67.33    4.58
   4  -2   2   75.50    4.76
   4  -2   2   73.91    5.34
   4  -2   2   69.56    4.57
  -5   2  -2  115.28    8.13
  -5   2  -2  118.36    7.32
  -5   2  -2  128.39    7.48
   5  -2   2  110.87    7.53
  -6   2  -2  110.38    8.51
  -6   2  -2  134.90    7.62
  -6   2  -2  126.75    7.73
   6  -2   2  124.52    7.96
   6  -2   2  106.17    7.47
  -7   2  -2    4.01    2.27
  -7   2  -2    5.10    1.39
  -7   2  -2    6.76    1.26
   7  -2   2    4.91    1.48
   7  -2   2    7.06    1.34
  -8   2  -2    0.45    2.58
  -8   2  -2    2.02    1.02
   8  -2   2    4.27    1.61
   8  -2   2    1.29    1.10
  -9   2  -2    2.41    1.20
   9  -2   2    2.87    1.63
   9  -2   2    1.74    1.58
 -10   2  -2    6.24    2.88
 -10   2  -2   10.42    2.00
  10  -2   2    8.79    2.51
  10  -2   2    8.66    2.44
 -11   2  -2    9.67    3.98
 -11   2  -2    8.58    2.18
  11  -2   2    5.85    2.93
 -12   2  -2   -5.96    2.38
 -12   2  -2   -3.51    4.36
  12  -2   2    1.98    3.24
  12   1  -2    5.59    3.30
 -12  -1   2   -2.13    4.45
  11   1  -2   10.80    3.07
 -11  -1   2   17.13    4.43
  10   1  -2   25.55    3.74
 -10  -1   2   33.40    5.25
   9   1  -2   39.94    3.92
  -9  -1   2   32.43    4.99
   8   1  -2   26.11    3.29
  -8  -1   2   29.48    3.33
  -8  -1   2   33.16    4.46
   7   1  -2   40.89    3.59
  -7  -1   2   47.59    4.35
  -7  -1   2   40.69    3.50
   6   1  -2    6.48    1.39
  -6  -1   2    6.92    1.39
  -6  -1   2   10.32    2.06
   5   1  -2    7.95    1.36
  -5  -1   2    9.78    1.45
  -5  -1   2   13.01    2.11
   4   1  -2   26.93    2.31
  -4  -1   2   27.99    2.29
  -4  -1   2   35.89    2.95
   3   1  -2    0.43    0.37
  -3  -1   2    0.46    0.51
  -3  -1   2    0.81    0.38
   2   1  -2   11.47    1.35
   2   1  -2   15.49    0.85
   2   1  -2   16.35    1.23
  -2  -1   2   13.58    0.86
  -2  -1   2   12.24    1.36
  -2  -1   2   12.32    1.14
   1   1  -2    0.68    0.17
   1   1  -2    0.72    0.38
  -1  -1   2    1.36    0.22
  -1  -1   2    0.50    0.36
  -1  -1   2    0.57    0.29
   0  -1   2  449.96   25.56
  -1   1  -2    1.14    0.27
  -1   1  -2    0.97    0.33
  -1   1  -2    1.39    0.31
   1  -1   2    0.35    0.25
   1  -1   2    0.57    0.23
   1  -1   2    0.89    0.27
  -2   1  -2  132.99    7.80
  -2   1  -2  129.67    7.60
  -2   1  -2  134.03    7.63
   2  -1   2  134.00    7.63
   2  -1   2  132.79    7.63
   2  -1   2  115.53    7.79
  -3   1  -2   31.21    2.56
  -3   1  -2   34.91    2.34
  -3   1  -2   35.21    2.32
   3  -1   2   31.66    2.33
   3  -1   2   36.00    2.32
   3  -1   2   31.22    2.60
  -4   1  -2   35.66    2.52
  -4   1  -2   30.96    2.88
  -4   1  -2   37.42    2.59
   4  -1   2   36.16    2.50
   4  -1   2   39.59    2.72
  -5   1  -2   80.11    4.98
  -5   1  -2   71.88    5.44
  -5   1  -2   72.03    4.82
   5  -1   2   72.48    4.80
   5  -1   2   85.00    5.19
  -6   1  -2  208.43   13.37
  -6   1  -2  216.49   12.63
  -6   1  -2  209.74   12.45
   6  -1   2  200.33   12.40
   6  -1   2  216.09   12.85
  -7   1  -2   24.39    2.10
  -7   1  -2   20.92    3.29
  -7   1  -2   21.68    2.30
   7  -1   2   21.55    2.73
   7  -1   2   22.31    2.03
  -8   1  -2    1.86    2.30
  -8   1  -2    1.29    1.33
   8  -1   2    3.62    1.07
   8  -1   2    2.82    1.19
  -9   1  -2    2.42    1.73
  -9   1  -2    5.32    1.27
  -9   1  -2    2.65    3.02
   9  -1   2    7.39    1.98
   9  -1   2    5.25    1.34
 -10   1  -2    2.49    4.30
 -10   1  -2    1.98    2.19
 -10   1  -2   -0.16    1.29
  10  -1   2    2.49    1.76
  10  -1   2    2.57    1.63
 -11   1  -2    3.02    3.02
 -11   1  -2    3.37    1.63
  11  -1   2   -2.86    2.11
  11  -1   2    0.58    2.28
 -12   1  -2   -3.18    4.19
  12  -1   2   -0.25    2.80
  12   0  -2   11.18    3.64
 -12   0   2    1.02    4.71
  11   0  -2    6.30    2.53
 -11   0   2    0.24    3.80
  10   0  -2   18.54    3.32
 -10   0   2   16.55    3.95
   9   0  -2   49.18    4.50
  -9   0   2   41.50    5.65
   8   0  -2    9.41    2.03
  -8   0   2    5.72    3.31
  -8   0   2   13.28    3.01
   7   0  -2    1.07    0.91
   7   0  -2    0.25    0.30
  -7   0   2    2.66    1.56
  -7   0   2   -1.95    2.18
   6   0  -2    7.44    0.67
   6   0  -2    6.39    1.38
  -6   0   2    6.93    0.63
  -6   0   2    8.80    2.35
  -6   0   2    7.13    1.84
  -6   0   2    7.11    1.39
   5   0  -2    0.60    0.23
  -5   0   2    0.39    0.21
  -5   0   2    0.19    0.67
  -5   0   2    0.56    0.84
   4   0  -2   -0.30    0.39
   4   0  -2    0.28    0.15
  -4   0   2    0.34    0.73
  -4   0   2    0.18    0.14
   3   0  -2   32.11    2.02
   3   0  -2   36.54    2.56
  -3   0   2   36.94    2.54
  -3   0   2   35.50    2.02
   2   0  -2   24.30    1.74
  -2   0   2   21.94    1.68
  -2   0   2   22.50    1.32
   1   0  -2    0.36    0.22
  -1   0   2    0.49    0.25
  -1   0   2    0.14    0.09
   0   0  -2   61.85    3.61
   0   0   2   63.84    3.61
   0   0   2   59.90    3.78
  -1   0  -2   73.48    4.18
  -1   0  -2   73.54    4.28
  -1   0  -2   71.45    4.23
   1   0   2   70.79    4.23
   1   0   2   73.51    4.27
  -2   0  -2  978.73   56.11
   2   0   2 1000.00   56.09
  -3   0  -2  225.14   13.07
  -3   0  -2  232.95   13.08
  -3   0  -2  228.43   13.23
   3   0   2  230.42   13.05
   3   0   2  218.46   13.10
  -4   0  -2    4.50    0.72
  -4   0  -2    6.15    1.09
  -4   0  -2    5.19    0.80
   4   0   2    5.66    0.77
   4   0   2    5.18    0.87
  -5   0  -2    9.70    1.40
  -5   0  -2    6.90    1.41
  -5   0  -2   10.75    1.06
   5   0   2   11.85    1.53
   5   0   2   10.18    1.03
  -6   0  -2  139.44    8.32
  -6   0  -2  127.66    8.85
  -6   0  -2  139.66    8.17
   6   0   2  129.91    8.04
  -7   0  -2   24.50    2.04
  -7   0  -2   22.91    2.28
  -7   0  -2   21.76    2.59
   7   0   2   22.76    1.95
   7   0   2   22.06    2.34
  -8   0  -2   31.08    4.00
  -8   0  -2   29.47    2.69
  -8   0  -2   25.52    2.27
   8   0   2   23.17    2.21
   8   0   2   25.15    3.05
  -9   0  -2    1.20    0.86
  -9   0  -2   -1.47    2.49
  -9   0  -2   -0.02    1.47
   9   0   2    0.09    1.27
   9   0   2   -0.76    0.93
 -10   0  -2   13.40    2.83
 -10   0  -2    5.24    3.83
 -10   0  -2   14.23    1.94
  10   0   2   13.52    2.64
  10   0   2   10.18    1.83
 -11   0  -2    3.55    2.70
 -11   0  -2   -0.58    6.53
  11   0   2    0.47    1.98
  11   0   2   -1.56    1.78
 -12   0  -2   -1.08    3.22
  12   0   2    3.21    2.65
  11  -1  -2    2.27    2.74
 -11   1   2   -1.44    3.78
  10  -1  -2    7.32    2.43
 -10   1   2    1.21    3.26
   9  -1  -2    2.21    1.66
  -9   1   2   -0.06    2.47
   8  -1  -2   -0.01    0.59
   8  -1  -2   -1.51    1.16
  -8   1   2    0.93    3.48
  -8   1   2   -0.02    1.79
  -8   1   2    0.99    0.51
   7  -1  -2   28.23    2.17
   7  -1  -2   32.64    3.11
  -7   1   2   30.02    2.13
  -7   1   2   35.08    5.01
  -7   1   2   32.53    3.12
  -7   1   2   29.44    4.17
   6  -1  -2    0.65    0.45
   6  -1  -2   -0.43    0.69
  -6   1   2    0.86    0.41
  -6   1   2   -0.03    0.96
  -6   1   2    2.05    1.76
   5  -1  -2   -0.12    0.30
   5  -1  -2    0.07    0.55
  -5   1   2    0.16    0.29
  -5   1   2    1.10    1.45
  -5   1   2    0.10    0.69
   4  -1  -2    4.47    0.62
   4  -1  -2    6.76    1.12
  -4   1   2    6.63    1.08
  -4   1   2    7.05    1.91
  -4   1   2    4.74    0.60
   3  -1  -2  117.00    7.30
   3  -1  -2  125.53    7.72
  -3   1   2  131.09    8.47
  -3   1   2  128.80    7.27
  -3   1   2  128.72    7.67
   2  -1  -2  230.28   13.76
   2  -1  -2  248.85   14.07
  -2   1   2  258.04   14.76
  -2   1   2  234.42   14.00
  -2   1   2  242.19   13.75
   1  -1  -2    5.30    0.69
   1  -1  -2    5.70    0.53
  -1   1   2    7.28    1.27
  -1   1   2    6.50    0.54
  -1   1   2    5.74    0.71
   0  -1  -2  732.41   41.12
  -1  -1  -2  451.45   25.33
   1   1   2  447.17   25.31
   2   1   2  579.11   32.86
  -3  -1  -2  496.98   29.30
  -3  -1  -2  538.55   29.30
  -4  -1  -2   31.96    2.28
  -4  -1  -2   31.09    2.15
  -4  -1  -2   31.40    2.14
   4   1   2   27.44    2.16
   4   1   2   32.65    2.11
  -5  -1  -2    0.84    0.51
  -5  -1  -2   -0.18    0.39
  -5  -1  -2   -0.12    0.29
   5   1   2    1.02    0.36
   5   1   2    0.51    0.41
  -6  -1  -2   11.04    1.17
  -6  -1  -2   13.21    1.37
  -6  -1  -2   13.21    1.81
   6   1   2   13.05    1.19
   6   1   2    9.78    1.54
  -7  -1  -2    6.21    1.68
  -7  -1  -2    6.09    1.04
  -7  -1  -2    4.38    1.32
  -7  -1  -2    6.16    1.29
   7   1   2    7.70    1.44
   7   1   2    7.70    1.02
  -8  -1  -2   19.22    3.04
  -8  -1  -2   13.05    1.62
  -8  -1  -2   19.66    2.27
  -8  -1  -2   17.09    2.59
   8   1   2   13.84    1.52
   8   1   2   14.84    2.21
  -9  -1  -2    2.01    1.44
  -9  -1  -2    1.86    1.35
  -9  -1  -2    0.48    2.38
  -9  -1  -2    2.25    0.87
   9   1   2    2.20    1.20
   9   1   2    2.19    0.86
 -10  -1  -2   13.39    2.84
 -10  -1  -2   13.92    3.88
  10   1   2   12.42    1.68
  10   1   2   16.33    2.81
 -11  -1  -2    5.76    2.46
 -11  -1  -2    6.82    5.14
  11   1   2    6.25    2.09
  11   1   2    3.91    1.53
 -12  -1  -2    4.50    3.25
  12   1   2    6.73    2.03
  12   1   2    7.73    2.86
 -13  -1  -2    8.89    4.10
  13   1   2    6.60    5.48
 -11   2   2    0.41    4.54
  10  -2  -2    3.02    2.37
 -10   2   2   -2.43    3.50
   9  -2  -2    1.42    1.13
   9  -2  -2    4.05    2.09
  -9   2   2    2.53    0.90
  -9   2   2    2.14    2.58
   8  -2  -2    4.32    1.85
   8  -2  -2    7.28    1.24
  -8   2   2    8.66    2.60
  -8   2   2    7.04    1.10
   7  -2  -2    1.48    1.39
   7  -2  -2    2.98    0.91
  -7   2   2    1.65    0.69
  -7   2   2   -1.77    3.03
   6  -2  -2    3.18    1.11
   6  -2  -2    2.38    0.72
  -6   2   2    2.04    0.60
  -6   2   2    3.86    1.45
  -6   2   2    3.43    2.43
   5  -2  -2    0.15    0.62
   5  -2  -2    0.47    0.50
  -5   2   2    1.49    1.66
  -5   2   2    0.54    0.83
  -5   2   2    1.05    0.43
   4  -2  -2    4.06    1.03
   4  -2  -2    3.08    0.68
  -4   2   2    2.00    0.82
  -4   2   2    3.06    0.56
  -4   2   2    1.91    1.40
   3  -2  -2  163.36    9.88
   3  -2  -2  160.60    9.56
  -3   2   2  163.18    9.78
  -3   2   2  168.75   10.82
  -3   2   2  160.00    9.48
   2  -2  -2  232.30   13.86
   2  -2  -2  230.36   14.02
  -2   2   2  241.79   13.99
  -2   2   2  251.66   13.84
  -2   2   2  247.29   14.88
   1  -2  -2  153.79    9.71
   1  -2  -2  152.26    8.94
   1  -2  -2  156.24    8.98
  -1   2   2  153.22    8.93
  -1   2   2  155.35    9.68
  -1   2   2  148.76    8.94
   0  -2  -2  394.76   22.15
   0  -2  -2  375.94   22.03
   0  -2  -2  372.77   22.63
   0   2   2  381.54   22.63
   0   2   2  400.16   22.03
   0   2   2  410.44   22.17
  -1  -2  -2    1.66    0.56
   1   2   2    0.45    0.27
   1   2   2    1.24    0.18
   1   2   2    1.31    0.51
   2   2   2  477.08   27.13
  -3  -2  -2  550.50   31.14
   3   2   2  548.00   31.14
  -4  -2  -2  117.61    6.92
  -4  -2  -2  113.22    6.71
   4   2   2  118.41    6.79
   4   2   2  109.53    6.75
   4   2   2  109.16    6.91
  -5  -2  -2   21.26    1.79
  -5  -2  -2   21.14    1.58
   5   2   2   16.01    1.55
   5   2   2   18.71    1.48
  -6  -2  -2    2.95    0.86
   6   2   2    3.64    0.70
   6   2   2    3.02    0.76
  -7  -2  -2    4.75    1.24
  -7  -2  -2    7.66    1.24
   7   2   2    4.98    0.87
  -8  -2  -2    3.20    1.20
  -8  -2  -2    2.74    1.22
   8   2   2    3.38    0.79
   8   2   2    2.33    0.91
  -9  -2  -2    0.92    1.30
  -9  -2  -2    1.95    2.04
  -9  -2  -2    0.33    1.25
   9   2   2    1.41    1.08
 -10  -2  -2   14.04    2.80
 -10  -2  -2   13.97    3.85
  10   2   2   13.52    1.63
  10   2   2   12.14    2.36
 -11  -2  -2   -0.03    1.78
 -11  -2  -2    2.06    4.32
  11   2   2   -1.01    1.77
  11   2   2   -0.09    1.13
 -12  -2  -2   10.75    3.21
  12   2   2   11.54    2.85
  13   2   2   10.53    3.42
  10  -3  -2   13.03    3.54
 -10   3   2    9.62    4.77
 -10   3   2   11.41    1.68
   9  -3  -2    5.02    2.32
   9  -3  -2    3.50    1.79
  -9   3   2    3.17    1.21
  -9   3   2    9.61    3.67
   8  -3  -2   -1.93    1.33
  -8   3   2   -0.24    0.88
   7  -3  -2   -0.24    1.32
   7  -3  -2    0.84    1.15
  -7   3   2    5.59    3.56
  -7   3   2   -0.10    0.69
   6  -3  -2   22.55    2.89
  -6   3   2   12.80    3.61
  -6   3   2   20.52    1.81
  -6   3   2   15.97    2.44
   5  -3  -2   -0.05    0.63
   5  -3  -2   -0.25    0.82
  -5   3   2   -0.15    0.87
  -5   3   2   -1.55    1.70
  -5   3   2    0.21    0.45
   4  -3  -2    0.08    0.57
   4  -3  -2    0.53    0.66
  -4   3   2    0.44    1.35
  -4   3   2   -0.14    0.74
  -4   3   2   -0.15    0.35
   3  -3  -2   16.01    1.92
   3  -3  -2   15.79    1.48
  -3   3   2   19.70    1.69
  -3   3   2   15.04    1.37
  -3   3   2   13.16    2.52
   2  -3  -2   98.05    6.33
   2  -3  -2   97.61    6.39
   2  -3  -2  107.23    7.50
  -2   3   2  101.51    6.30
  -2   3   2  107.20    7.43
  -2   3   2  111.01    6.39
   1  -3  -2  130.57    8.06
   1  -3  -2  132.26    8.92
   1  -3  -2  134.89    8.01
  -1   3   2  138.04    7.97
  -1   3   2  139.97    8.97
  -1   3   2  132.69    8.05
   0  -3  -2  475.10   29.73
   0  -3  -2  511.64   29.13
   0  -3  -2  505.43   28.91
   0   3   2  501.83   29.76
   0   3   2  533.49   29.14
   0   3   2  537.26   28.90
  -1  -3  -2   24.93    2.15
  -1  -3  -2   21.89    1.67
  -1  -3  -2   18.48    1.31
   1   3   2   22.32    2.02
   1   3   2   22.14    1.32
   1   3   2   21.41    1.65
  -2  -3  -2   15.11    1.55
   2   3   2   16.63    1.52
   2   3   2   15.21    1.32
  -3  -3  -2  224.19   12.55
  -3  -3  -2  222.61   13.10
   3   3   2  207.87   12.57
   3   3   2  235.12   13.07
  -4  -3  -2   69.12    3.96
  -4  -3  -2   70.04    4.38
   4   3   2   63.11    3.99
   4   3   2   65.63    4.16
   4   3   2   59.57    4.28
  -5  -3  -2  134.53    7.83
  -5  -3  -2  124.71    7.37
   5   3   2  116.64    7.75
   5   3   2  121.40    7.46
   5   3   2  124.04    7.46
  -6  -3  -2   -0.33    0.43
  -6  -3  -2    0.35    0.59
   6   3   2    0.15    0.43
   6   3   2   -0.07    0.69
   6   3   2   -0.28    0.39
  -7  -3  -2   15.54    1.59
  -7  -3  -2   14.73    2.10
   7   3   2   14.60    1.40
   7   3   2   12.33    1.73
  -8  -3  -2   13.86    1.83
  -8  -3  -2   15.03    2.25
   8   3   2   12.56    1.87
   8   3   2   13.56    1.41
  -9  -3  -2    3.85    1.51
  -9  -3  -2    1.68    1.23
   9   3   2    1.40    1.03
   9   3   2    1.86    0.84
 -10  -3  -2    8.99    2.32
 -10  -3  -2    8.85    2.12
  10   3   2    6.91    1.90
  10   3   2    9.92    1.54
 -11  -3  -2   -1.66    4.58
 -11  -3  -2    2.09    1.97
  11   3   2    4.17    1.84
  11   3   2    3.62    1.28
 -12  -3  -2   16.32    3.50
  12   3   2   15.64    3.07
  12   3   2    8.43    1.56
 -13  -3  -2    5.61    3.63
  13   3   2    7.91    3.12
 -10   4   2    7.79    4.98
 -10   4   2    5.01    1.96
   9  -4  -2    1.73    2.42
   9  -4  -2    2.75    2.67
  -9   4   2    1.70    1.52
   8  -4  -2    0.64    1.81
   8  -4  -2   -1.56    1.83
  -8   4   2    2.55    1.25
   7  -4  -2   -1.72    1.49
   7  -4  -2    1.26    1.40
  -7   4   2    0.54    0.93
   6  -4  -2   32.24    3.45
   6  -4  -2   33.56    3.25
  -6   4   2   43.16    3.30
  -6   4   2   36.11    5.83
   5  -4  -2   16.53    2.39
   5  -4  -2   18.43    2.17
  -5   4   2   17.64    2.54
  -5   4   2   17.39    1.77
  -5   4   2   19.64    3.74
   4  -4  -2    9.56    1.48
   4  -4  -2   12.74    1.83
  -4   4   2   12.38    1.76
  -4   4   2    9.27    2.77
  -4   4   2    9.54    1.36
   3  -4  -2   13.94    1.80
   3  -4  -2   11.53    2.58
  -3   4   2   12.43    2.80
  -3   4   2   12.88    1.62
  -3   4   2   14.52    1.41
   2  -4  -2   20.12    1.88
   2  -4  -2   25.76    3.58
   2  -4  -2   20.50    1.84
  -2   4   2   21.17    1.80
  -2   4   2   15.83    2.89
  -2   4   2   22.73    1.84
   1  -4  -2  140.84   10.06
   1  -4  -2  145.78    9.13
   1  -4  -2  150.18    8.99
  -1   4   2  151.73    8.91
  -1   4   2  158.81   10.18
  -1   4   2  156.42    9.13
   0  -4  -2  255.30   17.38
   0  -4  -2  280.35   16.37
   0  -4  -2  278.55   16.66
   0   4   2  301.72   16.69
   0   4   2  313.01   16.35
   0   4   2  279.08   17.39
  -1  -4  -2    0.90    0.51
  -1  -4  -2    1.28    0.82
  -1  -4  -2    0.69    0.22
   1   4   2    1.86    0.79
   1   4   2    1.18    0.24
   1   4   2    1.19    0.47
  -2  -4  -2   17.98    2.12
   2   4   2   24.06    2.21
   2   4   2   26.80    1.95
  -3  -4  -2   21.94    2.13
   3   4   2   21.72    1.82
   3   4   2   23.28    2.07
  -4  -4  -2    2.74    0.80
  -4  -4  -2    2.64    0.37
   4   4   2    3.10    0.45
   4   4   2    1.53    0.53
   4   4   2    2.71    0.77
  -5  -4  -2   66.65    4.67
  -5  -4  -2   68.52    4.08
   5   4   2   71.52    4.18
   5   4   2   59.93    4.61
   5   4   2   63.28    4.38
  -6  -4  -2    1.45    0.53
  -6  -4  -2    3.65    1.01
   6   4   2    3.34    1.10
   6   4   2    1.99    0.61
   6   4   2    2.86    0.71
  -7  -4  -2   16.52    2.25
   7   4   2   14.41    1.49
   7   4   2   14.80    1.60
   7   4   2   15.05    2.23
  -8  -4  -2   10.45    2.00
  -8  -4  -2   13.45    1.73
   8   4   2   11.74    1.73
   8   4   2   11.62    1.42
  -9  -4  -2   14.78    2.50
  -9  -4  -2   17.34    2.14
   9   4   2   18.81    2.37
 -10  -4  -2   50.07    4.05
 -10  -4  -2   53.04    4.62
  10   4   2   41.95    3.93
  10   4   2   37.91    3.41
  10   4   2   49.13    3.36
 -11  -4  -2   10.92    2.87
  11   4   2   12.31    1.68
  11   4   2   14.80    1.82
  11   4   2   11.54    2.53
 -12  -4  -2   17.85    3.58
  12   4   2   13.92    1.88
  12   4   2   22.06    3.52
 -13  -4  -2    2.94    3.62
  13   4   2    0.63    2.70
   9  -5  -2    1.47    2.72
  -9   5   2    2.26    1.96
   8  -5  -2    0.85    2.13
  -8   5   2    0.49    1.36
   7  -5  -2    0.92    1.98
   7  -5  -2   -1.21    1.50
  -7   5   2   -1.81    1.03
   6  -5  -2   37.99    3.84
   6  -5  -2   34.54    3.65
  -6   5   2   41.48    3.27
   5  -5  -2   50.89    4.14
   5  -5  -2   42.71    3.87
  -5   5   2   47.73    3.56
  -5   5   2   43.89    3.94
  -5   5   2   46.88    6.47
   4  -5  -2   84.02    7.53
   4  -5  -2   73.36    5.61
   4  -5  -2   78.49    5.75
  -4   5   2   83.56    5.50
  -4   5   2   88.92    5.69
  -4   5   2   85.06    7.58
   3  -5  -2   28.00    2.84
   3  -5  -2   38.03    2.97
   3  -5  -2   34.04    4.81
  -3   5   2   35.22    4.84
  -3   5   2   37.83    2.85
   2  -5  -2    8.36    1.27
   2  -5  -2    7.98    1.32
   2  -5  -2    3.33    1.72
  -2   5   2    8.60    2.39
  -2   5   2    7.99    1.26
  -2   5   2    7.38    1.16
   1  -5  -2    7.60    2.05
   1  -5  -2    9.29    1.27
   1  -5  -2    9.91    1.49
  -1   5   2   10.69    2.39
  -1   5   2    8.88    1.32
  -1   5   2   12.55    1.20
   0  -5  -2  100.46    7.48
   0  -5  -2   98.46    6.52
   0  -5  -2   98.30    6.12
   0   5   2  103.89    6.07
   0   5   2   98.26    7.30
   0   5   2  106.90    6.52
  -1  -5  -2  155.30    9.15
  -1  -5  -2  157.37   10.54
  -1  -5  -2  160.06    9.71
   1   5   2  152.48    9.63
   1   5   2  158.52    9.11
   1   5   2  168.63   10.46
  -2  -5  -2   55.21    3.19
  -2  -5  -2   52.01    3.81
  -2  -5  -2   54.42    4.45
   2   5   2   56.92    3.83
   2   5   2   60.97    4.38
   2   5   2   52.07    3.16
  -3  -5  -2    7.54    1.59
   3   5   2    9.79    1.30
   3   5   2   10.55    1.68
  -4  -5  -2   15.04    2.14
  -4  -5  -2   12.14    0.88
   4   5   2   16.28    1.54
   4   5   2   16.79    1.82
  -5  -5  -2   11.35    1.76
  -5  -5  -2    8.54    0.81
   5   5   2   12.85    1.57
   5   5   2    9.84    0.88
   5   5   2    7.34    1.47
  -6  -5  -2   29.88    2.15
  -6  -5  -2   37.01    3.05
   6   5   2   29.08    2.24
   6   5   2   33.35    3.03
   6   5   2   27.10    2.40
   6   5   2   34.84    2.63
  -7  -5  -2    0.24    0.80
  -7  -5  -2    0.43    0.48
   7   5   2   -0.81    0.65
   7   5   2   -0.33    0.50
   7   5   2    0.76    0.62
   7   5   2    1.30    1.15
  -8  -5  -2   27.97    3.08
  -8  -5  -2   23.14    2.21
   8   5   2   24.75    2.36
   8   5   2   29.54    2.34
   8   5   2   28.89    3.20
   8   5   2   25.51    2.32
  -9  -5  -2   36.90    3.72
  -9  -5  -2   35.66    3.05
   9   5   2   38.33    3.19
   9   5   2   35.18    2.85
   9   5   2   35.00    2.95
 -10  -5  -2   28.90    3.17
 -10  -5  -2   29.38    3.84
  10   5   2   25.97    2.54
  10   5   2   29.85    3.01
  10   5   2   24.39    2.42
 -11  -5  -2   24.03    3.85
  11   5   2   25.55    3.33
  11   5   2   22.04    2.30
  11   5   2   22.75    2.43
 -12  -5  -2   24.01    3.98
  12   5   2   25.24    3.51
  12   5   2   15.62    2.04
 -13  -5  -2    1.21    3.33
  13   5   2    9.19    2.89
   9  -6  -2    9.12    3.55
  -9   6   2   10.05    2.77
   8  -6  -2   -1.11    2.45
  -8   6   2   -0.20    1.79
   7  -6  -2    0.00    3.15
   7  -6  -2   -0.36    2.00
  -7   6   2   -0.24    1.49
   6  -6  -2    7.99    2.19
   6  -6  -2   12.37    2.66
  -6   6   2    9.44    1.76
   5  -6  -2   11.37    2.43
   5  -6  -2   20.47    2.86
   4  -6  -2   85.23    6.48
   4  -6  -2   93.96    8.39
   4  -6  -2   88.18    6.61
  -4   6   2   87.72    8.51
  -4   6   2  103.84    6.70
  -4   6   2   99.23    6.37
   3  -6  -2   96.89    6.99
   3  -6  -2  103.44    6.93
   3  -6  -2  104.76    8.73
  -3   6   2   97.65    8.57
  -3   6   2  106.75    6.87
  -3   6   2  109.32    6.80
   2  -6  -2   15.02    2.17
   2  -6  -2   15.28    3.17
  -2   6   2   13.73    3.02
  -2   6   2   17.02    1.84
  -2   6   2   18.32    1.99
   1  -6  -2   35.19    4.74
   1  -6  -2   26.28    2.67
   1  -6  -2   30.33    2.44
  -1   6   2   36.31    4.04
  -1   6   2   31.26    2.65
   0  -6  -2   66.65    5.88
   0  -6  -2   73.92    4.95
   0  -6  -2   63.21    4.40
   0   6   2   72.09    5.87
   0   6   2   72.54    4.38
  -1  -6  -2   61.65    4.02
  -1  -6  -2   64.61    4.63
  -1  -6  -2   61.91    5.44
   1   6   2   68.98    4.62
   1   6   2   66.78    4.00
   1   6   2   69.45    5.43
  -2  -6  -2   44.00    4.33
  -2  -6  -2   46.86    2.99
  -2  -6  -2   51.15    3.76
   2   6   2   49.06    2.97
   2   6   2   53.63    3.72
   2   6   2   60.30    4.53
  -3  -6  -2    6.62    1.77
   3   6   2    8.34    1.81
   3   6   2    5.35    1.05
  -4  -6  -2    9.19    1.84
   4   6   2   16.16    2.31
   4   6   2   12.91    1.70
  -5  -6  -2    0.54    0.90
  -5  -6  -2    0.64    0.25
   5   6   2    1.59    1.10
   5   6   2    1.36    0.59
  -6  -6  -2   19.64    2.32
  -6  -6  -2   16.45    1.33
   6   6   2   17.34    1.85
   6   6   2   17.55    2.44
  -7  -6  -2    5.20    0.86
  -7  -6  -2    3.50    1.40
   7   6   2    4.26    0.88
   7   6   2    5.65    1.68
   7   6   2    6.21    1.26
   7   6   2    2.37    0.89
  -8  -6  -2   27.00    2.42
  -8  -6  -2   29.03    3.27
   8   6   2   27.71    3.32
   8   6   2   26.01    2.41
   8   6   2   23.62    2.24
   8   6   2   25.57    2.43
  -9  -6  -2   22.01    2.32
  -9  -6  -2   21.09    3.33
   9   6   2   21.42    2.24
   9   6   2   22.12    2.27
   9   6   2   18.36    3.35
 -10  -6  -2   10.41    2.40
 -10  -6  -2   12.82    1.95
  10   6   2   11.32    1.72
  10   6   2    9.57    1.88
  10   6   2    7.84    1.74
 -11  -6  -2   20.72    2.93
 -11  -6  -2   22.38    3.99
  11   6   2   19.98    2.28
  11   6   2   22.27    3.46
  11   6   2   17.34    2.83
 -12  -6  -2   29.56    4.74
  12   6   2   29.91    3.11
  12   6   2   31.72    3.91
  13   6   2    8.78    2.93
   8  -7  -2    6.24    3.25
  -8   7   2    4.60    2.43
   7  -7  -2    2.85    2.32
  -7   7   2    0.86    1.86
   6  -7  -2    3.30    2.10
  -6   7   2   -1.98    1.36
   5  -7  -2    4.87    1.76
  -5   7   2    4.72    1.52
   4  -7  -2   79.41    7.85
   4  -7  -2   73.35    5.70
   4  -7  -2   64.29    5.86
  -4   7   2   85.95    5.60
  -4   7   2   72.28    5.58
   3  -7  -2   73.49    7.35
   3  -7  -2   69.09    5.29
  -3   7   2   68.57    5.25
  -3   7   2   78.34    7.83
  -3   7   2   81.81    5.45
   2  -7  -2   70.16    5.19
   2  -7  -2   62.39    6.81
   2  -7  -2   77.94    5.62
  -2   7   2   75.41    7.20
  -2   7   2   72.74    5.05
  -2   7   2   86.39    5.50
   1  -7  -2   47.44    3.43
   1  -7  -2   38.25    3.74
   1  -7  -2   44.80    4.98
  -1   7   2   50.49    3.38
  -1   7   2   47.42    5.24
   0  -7  -2    0.27    0.72
   0  -7  -2    0.02    0.47
   0  -7  -2   -1.06    1.27
   0   7   2    0.75    1.80
   0   7   2    0.01    0.62
   0   7   2   -0.41    0.49
  -1  -7  -2    7.78    1.01
  -1  -7  -2    7.93    2.19
  -1  -7  -2   10.12    1.73
   1   7   2    8.15    0.99
   1   7   2    8.41    2.19
   1   7   2    9.82    1.65
  -2  -7  -2   12.98    1.90
  -2  -7  -2   11.36    2.60
  -2  -7  -2   11.02    0.98
   2   7   2   13.52    1.84
   2   7   2   16.26    2.69
   2   7   2   12.05    0.97
  -3  -7  -2    1.34    1.20
  -3  -7  -2    1.42    0.23
  -3  -7  -2    2.30    0.94
   3   7   2    3.83    1.50
   3   7   2    0.43    0.55
  -4  -7  -2   -0.18    1.01
   4   7   2   -1.49    1.19
   4   7   2    0.18    0.65
  -5  -7  -2    6.92    1.81
   5   7   2    7.91    1.88
   5   7   2    8.90    1.45
  -6  -7  -2   49.27    2.93
  -6  -7  -2   51.17    4.49
   6   7   2   44.91    4.28
   6   7   2   43.98    3.70
  -7  -7  -2   14.54    2.62
  -7  -7  -2   11.14    1.11
   7   7   2   10.47    2.36
   7   7   2   11.43    1.82
  -8  -7  -2   48.78    3.24
  -8  -7  -2   51.59    4.69
   8   7   2   44.18    4.77
   8   7   2   43.68    3.73
   8   7   2   45.83    3.73
  -9  -7  -2   41.90    3.10
  -9  -7  -2   48.58    4.50
   9   7   2   36.36    5.14
   9   7   2   37.18    3.42
   9   7   2   39.41    3.50
 -10  -7  -2    8.85    2.29
 -10  -7  -2    4.64    1.54
  10   7   2    6.27    3.14
  10   7   2    3.44    1.30
  10   7   2    5.04    1.52
  10   7   2    5.00    1.34
 -11  -7  -2   24.25    3.28
 -11  -7  -2   22.69    3.91
  11   7   2   29.89    3.38
  11   7   2   24.33    2.73
  11   7   2   24.60    2.71
 -12  -7  -2   29.19    4.69
  12   7   2   22.21    2.68
  12   7   2   17.06    2.51
  12   7   2   26.30    3.52
 -13  -7  -2   12.08    4.45
  13   7   2   17.12    3.35
   7  -8  -2    6.93    3.07
  -7   8   2   12.40    2.92
   6  -8  -2   13.13    3.15
  -6   8   2   14.74    2.62
   5  -8  -2    4.23    2.23
  -5   8   2    3.02    1.61
   4  -8  -2    4.65    1.67
   4  -8  -2    8.85    3.47
  -4   8   2    6.30    1.75
   3  -8  -2    8.32    3.62
   3  -8  -2   15.81    2.48
  -3   8   2   24.39    2.77
  -3   8   2   22.04    2.69
   2  -8  -2   31.32    3.99
   2  -8  -2   36.53    3.26
   2  -8  -2   37.17    5.76
  -2   8   2   39.14    3.29
  -2   8   2   44.04    3.58
   1  -8  -2   23.07    4.46
   1  -8  -2   29.85    2.57
   1  -8  -2   30.99    3.32
  -1   8   2   26.49    2.54
  -1   8   2   31.79    2.95
  -1   8   2   27.31    4.88
   0  -8  -2    0.17    0.58
   0  -8  -2    0.65    1.76
   0   8   2    1.04    0.70
   0   8   2    0.06    0.81
   0   8   2   -1.02    2.27
  -1  -8  -2    0.32    1.31
  -1  -8  -2    2.82    0.73
  -1  -8  -2    3.26    2.04
   1   8   2    1.81    1.00
   1   8   2    2.40    0.66
   1   8   2   -1.40    2.01
  -2  -8  -2   -0.17    1.54
  -2  -8  -2    1.60    1.14
  -2  -8  -2   -0.14    0.36
   2   8   2   -1.69    1.56
   2   8   2    0.04    0.58
   2   8   2   -0.41    0.34
  -3  -8  -2   11.32    2.66
  -3  -8  -2    8.74    0.69
  -3  -8  -2    6.47    1.66
   3   8   2    6.47    1.48
   3   8   2    6.77    2.34
  -4  -8  -2   10.18    2.51
   4   8   2   13.21    2.57
   4   8   2    9.46    1.70
  -5  -8  -2   27.49    3.92
   5   8   2   33.68    4.08
   5   8   2   26.86    2.70
  -6  -8  -2   63.64    5.71
   6   8   2   62.04    4.82
   6   8   2   70.61    5.72
  -7  -8  -2   12.87    2.71
  -7  -8  -2    8.85    0.84
  -7  -8  -2   10.87    0.94
   7   8   2    9.91    2.51
   7   8   2   13.06    1.96
  -8  -8  -2   49.35    3.31
  -8  -8  -2   51.30    5.13
   8   8   2   48.92    5.99
   8   8   2   55.41    4.17
  -9  -8  -2   77.60    6.44
   9   8   2   71.66    5.18
   9   8   2   66.21    5.17
   9   8   2   56.32    6.40
 -10  -8  -2    7.51    1.55
 -10  -8  -2   10.50    2.94
  10   8   2    8.06    1.99
  10   8   2    7.33    1.69
 -11  -8  -2    9.51    3.42
 -11  -8  -2    8.72    2.09
  11   8   2   12.40    2.29
  11   8   2   11.69    2.06
 -12  -8  -2    0.17    2.99
  12   8   2   -0.55    2.12
  12   8   2   -0.21    1.68
 -13  -8  -2   -0.53    4.12
  13   8   2    4.32    2.67
   6  -9  -2    9.41    3.33
  -6   9   2    9.51    2.71
   5  -9  -2   -1.75    2.13
  -5   9   2    0.17    1.88
   4  -9  -2   13.39    4.39
   4  -9  -2    3.33    1.90
  -4   9   2    3.23    1.81
   3  -9  -2    1.37    1.33
   3  -9  -2   -5.72    2.96
  -3   9   2    1.91    1.36
   2  -9  -2   11.64    2.10
   2  -9  -2   17.55    4.25
  -2   9   2   15.42    2.37
  -2   9   2    8.26    2.37
   1  -9  -2   27.09    2.63
   1  -9  -2   25.75    5.00
  -1   9   2   25.37    2.72
  -1   9   2   28.19    3.02
   0  -9  -2    0.57    0.76
   0  -9  -2   -1.28    1.95
   0   9   2    2.00    1.24
   0   9   2   -1.49    0.85
  -1  -9  -2    1.12    1.30
  -1  -9  -2   -2.83    1.73
  -1  -9  -2    1.87    0.70
   1   9   2    3.23    2.84
   1   9   2   -0.47    0.62
   1   9   2    1.66    0.74
  -2  -9  -2    7.83    2.65
  -2  -9  -2   14.64    2.44
  -2  -9  -2   11.66    1.19
   2   9   2   11.08    1.17
   2   9   2   12.60    3.47
   2   9   2   12.63    2.13
  -3  -9  -2   40.28    2.55
  -3  -9  -2   40.00    4.84
  -3  -9  -2   37.32    3.90
   3   9   2   39.84    5.16
   3   9   2   48.98    3.82
  -4  -9  -2   36.04    5.23
   4   9   2   48.43    5.07
   4   9   2   51.04    4.04
  -5  -9  -2   35.19    4.99
   5   9   2   39.14    4.70
   5   9   2   37.22    3.40
  -6  -9  -2   38.47    4.47
   6   9   2   37.57    3.47
   6   9   2   36.00    4.75
  -7  -9  -2    1.11    1.73
   7   9   2    3.65    2.37
   7   9   2    1.49    1.08
  -8  -9  -2   29.99    1.92
  -8  -9  -2   30.26    1.96
  -8  -9  -2   36.36    4.97
   8   9   2   23.98    4.73
   8   9   2   26.97    3.07
  -9  -9  -2   49.50    5.23
   9   9   2   37.40    4.16
   9   9   2   38.82    3.84
 -10  -9  -2    1.66    2.49
  10   9   2    3.15    2.15
  10   9   2    1.99    1.53
 -11  -9  -2   15.69    3.93
 -11  -9  -2   17.40    2.41
  11   9   2   17.28    2.62
  11   9   2   16.96    2.89
 -12  -9  -2   -3.99    3.63
  12   9   2    2.63    1.93
 -13  -9  -2    1.14    4.83
  13   9   2    0.30    2.25
   5 -10  -2   10.52    3.47
  -5  10   2   20.63    3.34
   4 -10  -2    8.08    4.72
   4 -10  -2    4.74    2.53
  -4  10   2   11.20    2.56
   3 -10  -2    0.00    3.69
   3 -10  -2    2.60    1.95
  -3  10   2   -1.69    1.66
   2 -10  -2    3.73    1.58
   2 -10  -2    3.73    3.53
  -2  10   2    2.17    2.54
  -2  10   2    3.95    1.70
   1 -10  -2    6.47    1.53
  -1  10   2    6.16    1.79
  -1  10   2    2.78    1.71
   0 -10  -2    3.00    1.18
   0 -10  -2   -0.17    2.48
   0  10   2    3.31    1.51
   0  10   2    0.08    1.29
  -1 -10  -2   -0.31    0.76
  -1 -10  -2    1.51    1.84
   1  10   2    0.22    1.13
   1  10   2   -1.18    0.93
  -2 -10  -2    0.63    2.26
  -2 -10  -2    1.26    0.63
   2  10   2    3.02    1.06
  -3 -10  -2    6.81    2.87
  -3 -10  -2    8.03    0.85
   3  10   2   15.93    2.29
  -4 -10  -2    5.39    2.45
   4  10   2    3.87    1.51
  -5 -10  -2   43.21    5.98
   5  10   2   43.92    4.01
  -6 -10  -2   50.23    5.71
   6  10   2   51.50    4.44
  -7 -10  -2    8.27    2.90
   7  10   2   12.00    2.25
  -8 -10  -2    7.91    2.84
   8  10   2    3.24    1.59
  -9 -10  -2   12.14    3.72
   9  10   2   20.34    2.93
 -10 -10  -2   10.48    1.23
 -10 -10  -2    8.10    0.97
  10  10   2   11.58    2.33
 -11 -10  -2   26.14    2.28
 -11 -10  -2   29.23    5.23
  11  10   2   22.57    3.14
 -12 -10  -2    7.89    4.38
  12  10   2   -0.61    2.22
   4 -11  -2    7.92    3.25
  -4  11   2    6.23    3.00
   3 -11  -2   -1.41    4.93
   3 -11  -2   -2.85    2.22
  -3  11   2   -3.88    2.08
   2 -11  -2   -1.83    3.96
   2 -11  -2    0.75    1.82
  -2  11   2    1.16    1.73
   1 -11  -2   -2.98    3.38
   1 -11  -2   -1.35    1.44
  -1  11   2    3.21    1.68
  -1  11   2    4.67    2.34
   0 -11  -2    2.83    1.29
   0 -11  -2    2.50    3.13
   0  11   2   -2.20    1.70
   0  11   2    2.48    1.68
  -1 -11  -2    2.65    3.33
  -1 -11  -2    4.42    1.23
   1  11   2    2.98    1.68
   1  11   2    1.24    1.39
  -2 -11  -2   -0.19    0.70
  -3 -11  -2    5.39    2.96
  -3 -11  -2    4.70    0.62
   3  11   2    5.61    1.86
  -4 -11  -2    6.58    2.91
   4  11   2    4.00    1.61
  -5 -11  -2   31.76    5.43
   5  11   2   33.88    3.55
  -6 -11  -2   47.82    6.74
   6  11   2   54.06    4.75
  -7 -11  -2   19.91    4.16
   7  11   2   16.28    2.81
   8  11   2   15.05    2.71
  -9 -11  -2   11.31    3.98
   9  11   2   13.88    2.72
 -10 -11  -2    5.06    3.73
  10  11   2    3.08    2.14
 -11 -11  -2    8.73    4.56
 -12 -11  -2    4.15    5.12
  12  11   2   -1.37    2.93
   2 -12  -2   -0.82    5.39
  -2  12   2   -0.89    2.48
   1 -12  -2   -0.96    4.28
   1 -12  -2   -3.49    1.94
  -1  12   2    0.13    1.96
   0 -12  -2    0.55    1.59
   0 -12  -2   -1.20    3.58
   0  12   2   -0.74    2.70
   0  12   2   -0.73    1.99
  -1 -12  -2    0.08    3.47
  -1 -12  -2    6.80    1.75
   1  12   2    7.27    2.38
  -2 -12  -2   17.21    4.69
  -2 -12  -2   26.38    2.24
   2  12   2   23.92    3.54
  -3 -12  -2   12.75    4.25
   3  12   2   19.54    3.14
  -4 -12  -2    3.44    3.44
   4  12   2    2.55    1.64
  -5 -12  -2   11.25    4.07
   5  12   2   18.50    3.12
  -6 -12  -2   16.46    4.34
   6  12   2   22.86    3.38
  -7 -12  -2   28.48    5.56
   7  12   2   44.42    4.47
  -8 -12  -2   15.11    4.71
   8  12   2   31.38    3.94
  -9 -12  -2   -0.13    3.69
   9  12   2   -2.73    2.02
 -10 -12  -2   -3.33    3.99
  10  12   2   -6.33    2.15
 -11 -12  -2   -6.05    4.79
  11  12   2    2.41    2.73
   0 -13  -2    8.67    2.43
   0  13   2    9.18    3.29
  -1 -13  -2    6.74    5.04
  -1 -13  -2    6.43    1.73
   1  13   2    7.61    2.68
  -2 -13  -2   11.48    5.32
  -2 -13  -2   13.93    1.96
   2  13   2   16.99    3.23
  -3 -13  -2   17.10    5.17
   3  13   2   18.47    3.31
  -4 -13  -2   -4.32    3.76
   4  13   2   10.34    2.66
  -5 -13  -2   12.13    4.38
   5  13   2   11.40    2.76
  -6 -13  -2    8.65    4.34
   6  13   2    7.44    2.66
  -7 -13  -2   12.53    4.50
   7  13   2    6.38    2.57
  -8 -13  -2   16.79    5.33
   8  13   2   15.00    3.26
  -9 -13  -2    1.37    4.68
   9  13   2    0.75    2.48
 -10 -13  -2    6.48    5.30
  10  13   2    2.16    2.95
  -2 -14  -2    4.67    6.28
   2  14   2    6.77    3.19
  -3 -14  -2   22.92    8.64
  -4 -14  -2   17.44    6.81
   4  14   2    8.27    3.40
  -5 -14  -2   -1.17    4.96
   5  14   2    8.23    3.00
  -6 -14  -2   -2.66    4.89
   6  14   2   -2.37    2.57
  -7 -14  -2   -0.55    6.09
   7  14   2   -1.62    2.59
   8  14   2    5.96    3.13
   7  13  -3    6.18    2.76
  -7 -13   3   10.26    5.30
   6  13  -3   -0.96    2.23
  -6 -13   3    2.91    4.85
   5  13  -3   47.35    4.95
  -5 -13   3   40.04    3.71
  -5 -13   3   32.22    6.86
   4  13  -3   24.10    3.54
  -4 -13   3   22.05    5.70
  -4 -13   3   14.41    2.13
   3  13  -3    6.32    2.61
  -3 -13   3   11.15    5.31
  -3 -13   3   11.38    2.15
   2  13  -3    2.36    2.22
  -2 -13   3   11.19    5.03
  -2 -13   3    3.90    1.96
  -1 -13   3    2.19    2.18
  -1 -13   3   -2.82    5.14
   0  13  -3    3.59    2.76
   0 -13   3   -2.59    6.60
   9  12  -3   10.03    2.82
  -9 -12   3   13.31    5.87
   8  12  -3   21.19    3.26
  -8 -12   3   27.54    6.15
  -8 -12   3   23.21    2.49
   7  12  -3    3.17    2.05
  -7 -12   3    1.88    3.70
  -7 -12   3    2.91    1.29
   6  12  -3    3.42    2.06
  -6 -12   3    1.94    3.47
  -6 -12   3    3.77    2.23
  -6 -12   3    2.15    1.18
   5  12  -3   19.95    3.07
  -5 -12   3   14.88    2.66
  -5 -12   3   21.77    2.26
  -5 -12   3   20.96    4.77
   4  12  -3   12.66    2.55
  -4 -12   3   12.28    2.61
  -4 -12   3   11.30    1.71
  -4 -12   3   11.12    4.56
   3  12  -3   28.76    3.75
  -3 -12   3   26.84    5.88
   2  12  -3    6.91    2.31
  -2 -12   3    6.37    4.06
  -2 -12   3    4.38    1.55
   1  12  -3    2.31    1.80
  -1 -12   3    2.64    1.60
  -1 -12   3   -0.79    3.63
   0  12  -3    4.91    2.19
   0 -12   3    0.82    4.17
   0 -12   3    1.70    1.77
  -1  12  -3    4.37    2.23
   1 -12   3    5.41    4.71
   2 -12   3    5.27    5.05
   2 -12   3    5.21    2.66
  10  11  -3    0.32    2.13
 -10 -11   3   -0.50    4.97
 -10 -11   3   -0.69    1.76
   9  11  -3    2.25    1.90
  -9 -11   3    2.50    4.06
  -9 -11   3    1.09    1.40
   8  11  -3    9.87    2.21
  -8 -11   3   11.35    1.74
  -8 -11   3   12.60    4.24
  -8 -11   3    9.88    2.84
   7  11  -3   21.83    2.93
  -7 -11   3   22.05    2.26
  -7 -11   3   19.65    4.74
  -7 -11   3   19.66    2.76
   6  11  -3    4.70    1.82
  -6 -11   3    8.76    3.53
  -6 -11   3    7.60    2.05
  -6 -11   3    5.30    1.20
   5  11  -3    9.14    2.06
  -5 -11   3    7.28    1.19
  -5 -11   3    5.68    3.20
  -5 -11   3    8.76    1.98
   4  11  -3    0.11    1.61
  -4 -11   3    7.18    3.29
  -4 -11   3    3.59    1.79
  -4 -11   3    3.52    1.00
   3  11  -3   29.58    3.45
  -3 -11   3   22.31    2.24
  -3 -11   3   20.00    4.53
   2  11  -3   18.60    2.93
  -2 -11   3   16.44    4.53
  -2 -11   3   18.33    2.18
   1  11  -3    5.80    1.96
  -1 -11   3    1.46    3.45
  -1 -11   3    5.39    1.42
   0  11  -3    3.16    1.74
   0 -11   3    2.60    1.38
   0 -11   3    4.14    3.23
  -1  11  -3    3.00    1.82
   1 -11   3    1.88    1.58
   1 -11   3   -0.28    3.63
  -2  11  -3    1.17    2.03
   2 -11   3    2.85    3.78
  -3  11  -3    3.10    2.24
   3 -11   3    3.22    2.27
   3 -11   3    4.24    4.59
   4 -11   3    5.38    5.64
   4 -11   3   11.06    3.13
  10  10  -3   -2.28    1.59
 -10 -10   3   -0.46    3.82
 -10 -10   3    0.31    1.67
   9  10  -3    0.68    1.52
  -9 -10   3    3.38    2.89
  -9 -10   3   -0.08    1.40
  -9 -10   3   -0.39    3.19
   8  10  -3   39.51    3.62
  -8 -10   3   38.47    4.03
  -8 -10   3   34.45    5.77
   7  10  -3   34.81    3.21
  -7 -10   3   31.08    5.28
  -7 -10   3   29.11    3.32
   6  10  -3   32.36    3.21
  -6 -10   3   26.95    2.40
  -6 -10   3   30.22    4.97
  -6 -10   3   27.87    3.18
   5  10  -3   15.23    2.30
  -5 -10   3   14.83    1.73
  -5 -10   3   14.72    3.50
  -5 -10   3   11.82    2.03
   4  10  -3    3.45    1.47
  -4 -10   3    1.49    0.82
  -4 -10   3    1.94    1.40
  -4 -10   3   -0.96    2.13
   3  10  -3   27.91    2.93
  -3 -10   3   25.66    2.19
  -3 -10   3   16.85    4.16
   2  10  -3   30.35    3.12
  -2 -10   3   26.17    2.41
  -2 -10   3   26.64    4.88
   1  10  -3    0.43    1.21
  -1 -10   3    1.02    0.92
  -1 -10   3    2.72    2.50
   0  10  -3    1.53    1.29
   0 -10   3   -1.84    2.53
   0 -10   3   -0.87    1.05
  -1  10  -3    4.92    1.77
  -1  10  -3    6.13    2.27
   1 -10   3    5.31    1.59
  -2  10  -3    9.79    2.21
   2 -10   3    5.14    1.68
   2 -10   3    6.63    3.24
  -3  10  -3   12.99    2.63
   3 -10   3    9.98    2.79
   3 -10   3   12.09    4.52
  -4  10  -3   15.87    3.13
   4 -10   3   14.87    4.90
   4 -10   3   12.20    2.87
  -5  10  -3    8.41    2.64
   5 -10   3   -2.89    4.67
   5 -10   3   13.81    3.12
 -11  -9   3   19.39    5.08
  10   9  -3   22.10    2.17
  10   9  -3    3.31    2.23
 -10  -9   3   11.92    4.55
   9   9  -3   30.91    2.81
  -9  -9   3   23.92    3.64
  -9  -9   3   26.16    4.89
   8   9  -3   10.41    1.71
  -8  -9   3    8.24    1.47
  -8  -9   3    3.93    2.56
  -8  -9   3    9.82    2.31
   7   9  -3   19.90    2.50
  -7  -9   3   16.89    2.50
  -7  -9   3   19.47    2.04
  -7  -9   3   27.15    4.45
   6   9  -3   68.48    4.65
  -6  -9   3   53.34    4.43
  -6  -9   3   54.79    4.02
  -6  -9   3   61.38    6.16
   5   9  -3   18.74    2.43
  -5  -9   3   16.28    3.45
  -5  -9   3   17.47    2.27
  -5  -9   3   18.57    2.90
  -5  -9   3   20.58    2.44
   4   9  -3    4.03    1.28
  -4  -9   3   -0.39    1.11
  -4  -9   3    1.98    1.84
  -4  -9   3    3.16    0.95
  -4  -9   3   -0.92    1.59
   3   9  -3    2.79    1.04
  -3  -9   3    2.36    1.96
  -3  -9   3    3.42    1.70
   2   9  -3    0.77    0.87
  -2  -9   3    0.50    1.75
  -2  -9   3    1.50    0.71
  -2  -9   3    1.18    1.92
   1   9  -3    8.01    1.66
  -1  -9   3    3.87    2.53
  -1  -9   3    7.00    1.24
   0   9  -3   -0.23    0.80
   0   9  -3    4.22    1.32
   0  -9   3    2.82    2.19
   0  -9   3    0.94    0.85
  -1   9  -3   24.86    3.10
   1  -9   3   20.46    4.18
   1  -9   3   25.39    2.51
  -2   9  -3   -0.26    1.07
  -2   9  -3    0.69    1.84
   2  -9   3   -1.70    2.39
  -3   9  -3    3.03    1.60
   3  -9   3    1.99    1.46
   3  -9   3    6.06    3.35
  -4   9  -3   26.12    3.33
   4  -9   3   14.72    3.51
   4  -9   3   18.11    4.84
  -5   9  -3   30.77    3.73
   5  -9   3   28.34    3.70
   5  -9   3   18.61    5.24
  -6   9  -3   11.23    2.81
   6  -9   3   14.47    5.49
   6  -9   3   12.07    3.18
 -11  -8   3   35.51    6.19
  10   8  -3   33.52    2.33
 -10  -8   3   25.67    5.01
   9   8  -3   18.28    1.93
  -9  -8   3   21.81    3.29
  -9  -8   3   13.35    3.65
  -8  -8   3   11.68    2.38
  -8  -8   3    7.57    2.90
   7   8  -3    7.23    1.29
  -7  -8   3    5.55    2.18
  -7  -8   3    6.84    1.81
   6   8  -3   41.90    3.22
  -6  -8   3   32.10    3.26
  -6  -8   3   43.48    4.67
  -6  -8   3   39.73    2.99
   5   8  -3    3.59    1.09
   5   8  -3    3.04    2.54
  -5  -8   3    5.15    1.49
  -5  -8   3    4.90    1.35
  -5  -8   3    8.67    2.37
  -5  -8   3    6.45    1.09
   4   8  -3    1.66    0.83
   4   8  -3    2.87    2.28
  -4  -8   3    1.97    0.67
  -4  -8   3    4.16    1.20
  -4  -8   3    0.08    1.27
  -4  -8   3    0.29    1.42
   3   8  -3    0.18    1.97
   3   8  -3    0.03    0.67
  -3  -8   3    1.09    0.58
  -3  -8   3    0.58    1.22
  -3  -8   3    0.34    1.18
   2   8  -3    0.69    2.02
   2   8  -3    1.77    0.81
  -2  -8   3    0.15    0.52
  -2  -8   3    0.16    1.16
  -2  -8   3    3.35    1.79
   1   8  -3    3.24    2.00
   1   8  -3    0.85    0.81
  -1  -8   3    1.95    1.70
  -1  -8   3    1.36    1.41
   0   8  -3    5.43    1.32
   0   8  -3    5.52    1.41
   0   8  -3    7.93    2.49
   0  -8   3    5.57    1.67
   0  -8   3    4.83    2.16
   0  -8   3    8.50    1.29
  -1   8  -3   40.24    5.06
  -1   8  -3   32.48    3.04
  -1   8  -3   34.17    3.15
   1  -8   3   34.09    4.93
   1  -8   3   36.74    2.91
   1  -8   3   29.04    3.33
  -2   8  -3    3.67    3.20
  -2   8  -3    4.64    1.43
   2  -8   3    7.54    1.47
   2  -8   3    0.55    1.77
  -3   8  -3   10.85    2.07
  -3   8  -3    7.82    1.98
   3  -8   3   10.12    3.12
   3  -8   3    9.12    1.85
  -4   8  -3   35.54    3.50
   4  -8   3   33.01    3.44
   4  -8   3   32.31    5.38
  -5   8  -3   28.23    3.53
   5  -8   3   23.19    5.08
  -6   8  -3   39.05    4.17
   6  -8   3   32.69    5.98
   6  -8   3   36.35    4.36
  -7   8  -3    9.15    2.69
   7  -8   3    7.53    2.70
 -12  -7   3   -1.16    4.44
 -11  -7   3    5.50    3.73
 -10  -7   3   13.22    3.86
   9   7  -3   50.07    3.42
  -9  -7   3   58.11    4.99
  -9  -7   3   56.73    6.01
   8   7  -3    9.99    1.28
   8   7  -3   10.11    1.42
  -8  -7   3   11.25    2.24
  -8  -7   3   13.46    3.06
   7   7  -3    3.43    0.93
  -7  -7   3    2.47    1.70
  -7  -7   3    2.43    1.41
   6   7  -3   24.56    2.08
   6   7  -3   17.37    3.63
  -6  -7   3   19.36    3.36
  -6  -7   3   20.00    2.41
   5   7  -3   -1.41    2.20
  -5  -7   3    2.75    1.14
  -5  -7   3    3.09    1.47
  -5  -7   3    1.31    0.89
  -5  -7   3    1.19    0.64
   4   7  -3    9.30    2.18
   4   7  -3    7.76    1.35
  -4  -7   3    8.18    2.03
  -4  -7   3    7.10    1.44
  -4  -7   3    5.55    1.27
  -4  -7   3    5.49    0.99
   3   7  -3   -0.65    1.52
   3   7  -3    0.39    0.54
  -3  -7   3   -0.03    0.41
  -3  -7   3   -0.20    1.02
  -3  -7   3    0.51    0.91
   2   7  -3    8.51    1.44
   2   7  -3    9.08    2.35
  -2  -7   3    8.45    2.12
  -2  -7   3    7.80    1.08
  -2  -7   3    8.55    1.62
   1   7  -3    2.29    1.62
   1   7  -3    0.74    0.66
  -1  -7   3   -0.61    0.93
  -1  -7   3   -0.07    0.47
  -1  -7   3    0.02    1.19
   0   7  -3    5.31    1.16
   0   7  -3    4.28    1.08
   0   7  -3    4.17    1.88
   0  -7   3    4.10    1.33
   0  -7   3    3.05    1.72
   0  -7   3    4.69    0.96
  -1   7  -3  123.41    7.74
  -1   7  -3  116.12    7.41
  -1   7  -3  124.69    8.77
   1  -7   3  111.08    8.86
   1  -7   3  100.13    7.74
   1  -7   3  121.45    7.36
  -2   7  -3   55.39    4.05
  -2   7  -3   46.19    3.75
  -2   7  -3   51.01    5.12
   2  -7   3   47.87    3.67
   2  -7   3   45.16    5.02
   2  -7   3   50.38    4.30
  -3   7  -3   36.79    3.26
   3  -7   3   34.49    3.82
   3  -7   3   33.04    4.91
   3  -7   3   36.66    3.13
  -4   7  -3    9.48    3.41
  -4   7  -3    5.74    1.94
  -4   7  -3    4.94    1.42
   4  -7   3    5.96    1.66
   4  -7   3    2.77    2.29
  -5   7  -3    6.44    1.70
   5  -7   3    5.83    2.89
   5  -7   3    6.22    1.71
  -6   7  -3   56.96    4.77
   6  -7   3   54.46    7.36
   6  -7   3   50.84    5.16
  -7   7  -3   53.43    4.64
   7  -7   3   38.90    4.92
  -8   7  -3    0.27    2.26
   8  -7   3    5.20    2.72
 -12  -6   3    2.85    4.27
 -11  -6   3   -7.17    2.90
 -10  -6   3   11.90    3.53
  -9  -6   3   25.56    4.47
   8   6  -3   14.89    1.30
   8   6  -3   13.94    1.38
  -8  -6   3   22.86    3.88
   7   6  -3   11.81    1.24
   7   6  -3   10.34    2.96
  -7  -6   3   10.22    2.55
  -7  -6   3   10.29    1.87
   6   6  -3   28.92    2.30
  -6  -6   3   30.97    2.75
  -6  -6   3   31.18    3.58
   5   6  -3   -0.41    1.36
   5   6  -3    0.42    0.52
  -5  -6   3    1.38    1.17
  -5  -6   3   -0.14    0.75
   4   6  -3    2.61    1.59
   4   6  -3    1.24    0.66
  -4  -6   3    3.33    0.96
  -4  -6   3    1.40    0.56
  -4  -6   3    1.12    1.09
  -4  -6   3    1.66    0.87
   3   6  -3   10.98    2.35
   3   6  -3   16.14    1.54
  -3  -6   3   13.47    1.31
  -3  -6   3   15.26    1.77
  -3  -6   3   16.09    2.67
  -3  -6   3   12.40    1.76
   2   6  -3   36.39    2.72
   2   6  -3   33.82    3.51
  -2  -6   3   33.31    2.41
  -2  -6   3   33.67    3.43
  -2  -6   3   31.67    2.75
   1   6  -3    1.47    1.20
   1   6  -3    1.61    0.60
  -1  -6   3    0.74    0.75
  -1  -6   3    1.28    0.89
  -1  -6   3    0.90    0.44
   0   6  -3   40.27    3.08
   0   6  -3   34.86    2.77
   0   6  -3   45.15    4.00
   0  -6   3   39.82    3.90
   0  -6   3   35.23    3.11
   0  -6   3   38.20    2.74
  -1   6  -3  110.37    7.07
  -1   6  -3  125.50    7.43
  -1   6  -3  120.40    8.23
   1  -6   3  104.00    7.39
   1  -6   3  113.21    7.04
   1  -6   3  105.07    8.29
  -2   6  -3   70.85    5.03
  -2   6  -3   79.47    6.22
  -2   6  -3   85.68    5.35
   2  -6   3   67.80    6.17
   2  -6   3   68.06    5.32
   2  -6   3   76.02    5.04
  -3   6  -3   81.91    6.44
  -3   6  -3   74.67    5.24
  -3   6  -3   70.45    5.05
   3  -6   3   75.23    5.14
   3  -6   3   72.21    5.42
   3  -6   3   66.71    6.21
  -4   6  -3   21.01    2.51
  -4   6  -3   29.42    4.12
  -4   6  -3   21.24    2.29
   4  -6   3   18.92    2.47
   4  -6   3   18.92    2.70
   4  -6   3   13.62    3.19
  -5   6  -3    2.79    1.09
   5  -6   3    3.47    1.83
   5  -6   3    3.07    1.31
   5  -6   3   -0.17    2.07
  -6   6  -3   26.98    5.14
  -6   6  -3   37.83    3.41
   6  -6   3   30.13    4.95
   6  -6   3   29.14    3.68
  -7   6  -3   19.21    2.91
   7  -6   3   18.13    3.11
  -8   6  -3    1.78    1.78
   8  -6   3    2.65    2.24
  -9   6  -3   -2.10    2.22
   9  -6   3    5.06    2.77
 -12  -5   3    9.93    4.75
  11   5  -3   -5.93    2.07
 -11  -5   3    0.69    3.22
  10   5  -3    3.88    1.89
  -9  -5   3   18.51    3.55
  -8  -5   3    9.08    2.47
  -8  -5   3    6.68    2.18
   7   5  -3   13.64    1.24
   7   5  -3   16.34    1.23
   7   5  -3   16.60    3.32
  -7  -5   3   16.24    2.91
  -7  -5   3   15.14    2.26
   6   5  -3    7.48    2.13
   6   5  -3    6.20    0.87
  -6  -5   3    7.42    1.98
  -6  -5   3    7.19    1.47
   5   5  -3    4.12    0.74
   5   5  -3    6.20    1.91
  -5  -5   3    4.53    1.56
  -5  -5   3    5.47    1.12
   4   5  -3    1.03    0.53
   4   5  -3    1.02    1.32
  -4  -5   3    1.38    0.65
  -4  -5   3    0.94    0.75
  -4  -5   3    2.36    1.11
   3   5  -3   25.11    2.81
   3   5  -3   25.86    2.04
  -3  -5   3   30.03    2.21
  -3  -5   3   24.36    1.96
  -3  -5   3   28.01    3.22
  -3  -5   3   23.85    2.14
   2   5  -3  302.64   17.91
   2   5  -3  301.91   17.08
  -2  -5   3  290.37   16.87
  -2  -5   3  278.14   17.09
  -2  -5   3  290.05   17.83
   1   5  -3  111.65    6.79
   1   5  -3  108.85    7.44
  -1  -5   3  112.20    6.55
  -1  -5   3   96.17    6.75
  -1  -5   3  110.36    7.51
   0   5  -3   33.98    3.23
   0   5  -3   35.44    2.62
   0   5  -3   30.80    2.38
   0  -5   3   34.84    2.38
   0  -5   3   31.55    2.64
   0  -5   3   31.00    3.16
  -1   5  -3   34.87    2.60
  -1   5  -3   38.05    3.06
  -1   5  -3   38.92    3.44
   1  -5   3   32.71    2.84
   1  -5   3   32.57    3.42
   1  -5   3   35.55    2.58
  -2   5  -3   46.13    3.92
  -2   5  -3   42.00    3.15
  -2   5  -3   39.91    2.99
   2  -5   3   40.70    3.00
   2  -5   3   37.96    3.22
   2  -5   3   38.43    3.90
  -3   5  -3  208.28   12.07
  -3   5  -3  194.73   11.89
  -3   5  -3  197.33   12.84
   3  -5   3  185.52   12.11
   3  -5   3  201.92   11.99
  -4   5  -3   60.79    4.29
  -4   5  -3   62.01    4.24
  -4   5  -3   50.99    5.13
   4  -5   3   59.89    4.26
   4  -5   3   47.47    5.04
   4  -5   3   53.84    4.33
  -5   5  -3   -1.02    2.11
  -5   5  -3    1.35    0.93
  -5   5  -3    0.13    1.13
   5  -5   3    0.75    1.71
   5  -5   3   -1.32    1.17
   5  -5   3    0.66    0.91
  -6   5  -3    2.86    1.21
  -6   5  -3    4.87    2.87
   6  -5   3    2.11    2.04
   6  -5   3   -0.28    1.55
   6  -5   3    1.86    1.24
  -7   5  -3    2.01    1.23
  -7   5  -3    2.26    3.50
   7  -5   3   -1.29    1.29
  -8   5  -3    5.59    1.87
   8  -5   3    2.95    2.12
   9  -5   3    0.98    2.19
 -10   5  -3    2.42    2.51
  10  -5   3    1.13    2.87
  12   4  -3   18.51    3.96
 -12  -4   3   16.20    5.06
  11   4  -3    2.28    2.39
 -11  -4   3    4.11    3.37
  10   4  -3   18.08    3.13
 -10  -4   3   20.73    4.13
   9   4  -3    6.02    1.86
  -9  -4   3   12.12    3.02
   8   4  -3   -1.23    0.96
  -8  -4   3    2.69    1.61
  -8  -4   3    1.03    1.64
   7   4  -3    3.05    1.11
  -7  -4   3    3.83    1.38
  -7  -4   3    4.23    1.76
   6   4  -3   -0.10    1.26
   6   4  -3    2.48    0.41
   6   4  -3    2.34    0.37
   6   4  -3    4.20    1.03
  -6  -4   3    3.74    1.13
  -6  -4   3   -0.64    1.08
   5   4  -3    8.26    2.03
   5   4  -3   10.84    0.95
  -5  -4   3   13.00    1.74
  -5  -4   3   10.90    2.00
   4   4  -3    3.56    0.58
   4   4  -3    1.74    1.09
  -4  -4   3    3.04    0.62
  -4  -4   3    3.66    1.25
  -4  -4   3    3.82    0.90
   3   4  -3   61.06    4.66
   3   4  -3   61.63    3.84
  -3  -4   3   65.80    4.72
  -3  -4   3   60.55    3.91
  -3  -4   3   52.30    3.92
   2   4  -3  329.61   18.47
   2   4  -3  331.43   19.57
  -2  -4   3  305.34   18.48
  -2  -4   3  326.77   19.18
  -2  -4   3  311.42   18.39
   1   4  -3   89.53    5.35
   1   4  -3   85.53    5.89
  -1  -4   3   83.27    5.18
  -1  -4   3   78.17    5.32
  -1  -4   3   88.17    5.91
   0   4  -3  167.22   10.34
   0   4  -3  185.34   11.09
   0   4  -3  182.13   10.52
   0  -4   3  172.24   10.54
   0  -4   3  170.67   10.32
   0  -4   3  183.39   11.15
  -1   4  -3   25.75    2.10
  -1   4  -3   29.59    2.25
  -1   4  -3   26.62    2.62
   1  -4   3   26.73    2.74
   1  -4   3   30.99    2.12
   1  -4   3   29.50    2.53
  -2   4  -3    8.89    1.67
  -2   4  -3    4.87    0.89
  -2   4  -3    6.50    1.03
   2  -4   3    5.23    1.53
   2  -4   3    6.64    1.02
   2  -4   3    6.90    1.20
  -3   4  -3  100.67    6.41
  -3   4  -3  103.16    6.79
   3  -4   3   98.42    6.57
   3  -4   3  111.46    6.56
   3  -4   3   92.17    7.21
  -4   4  -3   75.26    5.78
  -4   4  -3   82.86    5.11
  -4   4  -3   77.20    5.04
   4  -4   3   65.81    5.88
   4  -4   3   71.93    5.13
   4  -4   3   68.70    5.04
  -5   4  -3    2.59    0.91
  -5   4  -3    3.54    1.79
  -5   4  -3    2.91    1.14
   5  -4   3    2.31    1.14
   5  -4   3    2.98    1.09
  -6   4  -3    1.12    0.84
  -6   4  -3    3.25    1.26
  -6   4  -3    0.29    1.95
   6  -4   3    0.81    1.21
   6  -4   3   -0.89    0.82
  -7   4  -3    0.27    0.94
  -7   4  -3   -0.74    2.65
   7  -4   3    1.04    1.55
   7  -4   3    0.23    1.06
  -8   4  -3    1.79    3.47
  -8   4  -3   -1.38    1.14
   8  -4   3   -0.24    2.05
   8  -4   3   -2.49    1.40
  -9   4  -3    1.02    1.49
   9  -4   3   -1.28    1.83
 -10   4  -3    2.63    2.18
  10  -4   3    5.01    2.77
 -11   4  -3    3.24    4.69
 -11   4  -3    0.39    2.73
  11  -4   3    2.19    3.32
  12   3  -3   21.21    4.21
 -12  -3   3   24.06    5.42
  11   3  -3    7.13    2.74
 -11  -3   3    8.54    3.47
  10   3  -3    3.32    2.31
 -10  -3   3    4.01    2.74
   9   3  -3    6.19    1.90
  -9  -3   3    9.34    2.75
   8   3  -3   -0.05    1.00
  -8  -3   3   -0.71    1.63
  -8  -3   3    0.35    1.52
   7   3  -3    0.96    0.90
  -7  -3   3    6.01    1.94
  -7  -3   3    2.10    1.23
   6   3  -3   33.24    2.70
  -6  -3   3   20.75    3.27
  -6  -3   3   26.72    2.54
   5   3  -3   33.87    2.72
   5   3  -3   32.71    1.92
   5   3  -3   25.78    3.13
   5   3  -3   31.87    1.93
  -5  -3   3   33.16    3.27
  -5  -3   3   31.83    2.68
   4   3  -3    3.22    0.45
   4   3  -3    2.51    0.98
  -4  -3   3    2.22    1.01
  -4  -3   3    2.25    0.72
   3   3  -3    2.03    0.42
   3   3  -3    0.73    0.76
  -3  -3   3    1.86    0.61
  -3  -3   3    2.83    0.51
  -3  -3   3    2.56    0.89
   2   3  -3   38.29    3.38
   2   3  -3   47.81    2.90
  -2  -3   3   49.18    3.54
  -2  -3   3   45.12    3.06
  -2  -3   3   43.18    2.90
   1   3  -3  241.41   13.35
   1   3  -3  231.20   13.85
  -1  -3   3  228.54   13.36
  -1  -3   3  226.45   13.85
  -1  -3   3  224.63   13.30
   0   3  -3  476.02   29.59
   0   3  -3  538.91   30.16
   0   3  -3  535.78   29.71
   0  -3   3  520.36   29.73
   0  -3   3  545.38   30.17
   0  -3   3  518.92   29.60
  -1   3  -3  118.86    7.32
  -1   3  -3  122.40    7.73
  -1   3  -3  122.62    7.27
   1  -3   3  111.56    7.70
   1  -3   3  126.03    7.24
   1  -3   3  124.74    7.39
  -2   3  -3    7.08    1.29
  -2   3  -3    5.81    0.95
  -2   3  -3    5.93    0.94
   2  -3   3    5.48    0.95
   2  -3   3    6.57    0.94
   2  -3   3    4.43    1.19
  -3   3  -3  116.79    6.94
  -3   3  -3  109.96    6.85
  -3   3  -3  118.91    7.45
   3  -3   3  106.86    6.95
   3  -3   3   96.47    7.40
   3  -3   3  116.83    6.94
  -4   3  -3   76.68    4.88
  -4   3  -3   78.75    4.90
  -4   3  -3   65.32    5.30
   4  -3   3   70.70    5.60
   4  -3   3   73.02    4.91
  -5   3  -3   67.43    4.72
  -5   3  -3   71.73    4.72
  -5   3  -3   71.63    5.95
   5  -3   3   76.48    5.80
   5  -3   3   60.27    4.67
   5  -3   3   69.17    4.86
  -6   3  -3   12.90    1.92
  -6   3  -3   12.02    2.58
  -6   3  -3   13.06    1.76
   6  -3   3   11.85    1.73
   6  -3   3   12.22    1.91
  -7   3  -3    9.69    2.78
  -7   3  -3    6.36    1.80
  -7   3  -3    8.47    1.55
   7  -3   3   11.11    1.88
   7  -3   3   10.69    2.05
  -8   3  -3    5.86    1.51
  -8   3  -3    5.62    3.12
   8  -3   3    2.75    1.72
   8  -3   3    4.79    1.70
  -9   3  -3   -2.74    3.88
  -9   3  -3    2.19    1.34
   9  -3   3   -2.16    1.58
   9  -3   3    1.31    2.08
 -10   3  -3    5.49    1.97
  10  -3   3    5.96    2.40
 -11   3  -3    7.77    2.47
 -11   3  -3    6.18    3.79
  11  -3   3    7.75    2.98
  12   2  -3    8.00    3.80
 -12  -2   3   11.24    4.74
  11   2  -3   -2.45    2.27
 -11  -2   3    1.26    3.26
  10   2  -3    7.54    2.39
 -10  -2   3    5.40    2.81
   9   2  -3   -1.95    1.30
  -9  -2   3    0.11    1.86
   8   2  -3    2.04    1.25
  -8  -2   3    3.84    1.65
  -8  -2   3    0.38    1.56
   7   2  -3    5.77    1.53
  -7  -2   3    7.86    1.64
  -7  -2   3    4.90    1.82
   6   2  -3   21.49    2.23
  -6  -2   3   18.88    3.01
  -6  -2   3   20.69    2.22
   5   2  -3   88.79    5.94
  -5  -2   3   88.64    5.86
   4   2  -3   63.45    4.19
  -4  -2   3   56.76    4.62
   3   2  -3   13.53    1.32
   3   2  -3   13.25    1.97
   3   2  -3   13.88    0.90
  -3  -2   3   13.73    1.94
  -3  -2   3   13.64    1.35
  -3  -2   3   11.95    0.92
   2   2  -3   33.09    2.00
   2   2  -3   33.46    2.68
  -2  -2   3   29.93    2.00
  -2  -2   3   27.78    2.23
  -2  -2   3   32.98    2.65
   1   2  -3   47.05    2.89
   1   2  -3   43.73    3.29
  -1  -2   3   45.30    2.89
  -1  -2   3   48.43    3.35
   0   2  -3  714.76   40.49
  -1   2  -3  451.15   25.40
  -1   2  -3  438.37   25.34
  -1   2  -3  465.77   25.63
   1  -2   3  433.48   25.62
   1  -2   3  441.72   25.40
  -2   2  -3  161.38    9.62
  -2   2  -3  184.00    9.98
  -2   2  -3  165.24    9.68
   2  -2   3  161.16    9.62
   2  -2   3  164.62    9.69
   2  -2   3  147.10    9.92
  -3   2  -3    9.99    1.22
  -3   2  -3    9.98    1.48
  -3   2  -3   10.45    1.10
   3  -2   3   10.90    1.11
   3  -2   3   11.12    1.14
   3  -2   3    8.08    1.44
  -4   2  -3    0.31    0.75
  -4   2  -3    0.73    0.55
  -4   2  -3    1.71    0.61
   4  -2   3    1.87    0.89
   4  -2   3    2.13    0.68
   4  -2   3    1.81    0.71
  -5   2  -3   33.86    3.21
  -5   2  -3   39.49    2.71
  -5   2  -3   36.23    2.73
   5  -2   3   29.41    2.58
   5  -2   3   32.13    2.74
  -6   2  -3    1.39    1.44
  -6   2  -3    4.64    1.20
   6  -2   3    4.97    1.10
   6  -2   3    4.92    1.21
  -7   2  -3    8.59    1.74
  -7   2  -3    7.90    1.40
  -7   2  -3   13.18    2.70
   7  -2   3    6.45    1.42
   7  -2   3    8.76    1.85
  -8   2  -3    1.40    0.96
  -8   2  -3    2.58    2.35
   8  -2   3    3.49    1.43
   8  -2   3    4.04    1.36
  -9   2  -3    5.75    1.53
  -9   2  -3    3.95    3.36
   9  -2   3    7.37    1.86
   9  -2   3    6.21    2.06
 -10   2  -3   -0.26    4.64
 -10   2  -3   10.35    2.77
 -10   2  -3    6.34    1.89
  10  -2   3    1.65    2.22
  10  -2   3    7.06    2.36
 -11   2  -3    7.10    2.13
 -11   2  -3    2.88    3.30
  11  -2   3    5.79    2.67
 -12   2  -3   12.48    5.05
 -12   2  -3    7.41    2.79
  12  -2   3    3.31    3.40
  12   1  -3   -1.95    3.24
 -12  -1   3    6.03    4.93
  11   1  -3   -0.39    2.54
 -11  -1   3   -3.48    3.47
  10   1  -3    0.09    1.95
   9   1  -3    1.70    1.59
  -9  -1   3    0.20    2.04
   8   1  -3   15.09    2.52
  -8  -1   3    9.03    2.50
   7   1  -3    4.30    1.47
  -7  -1   3   11.82    2.47
  -7  -1   3    9.03    2.08
   6   1  -3   36.51    3.37
  -6  -1   3   39.00    3.18
  -6  -1   3   34.05    3.75
   5   1  -3   78.00    5.21
  -5  -1   3   69.90    4.99
   4   1  -3  262.60   15.18
  -4  -1   3  250.56   15.09
  -4  -1   3  254.18   15.74
   3   1  -3  202.84   12.13
  -3  -1   3  201.95   12.10
  -3  -1   3  209.63   12.69
   2   1  -3   10.98    1.13
   2   1  -3   12.29    0.81
   2   1  -3   13.38    1.51
  -2  -1   3   13.12    1.46
  -2  -1   3   12.33    1.18
  -2  -1   3   12.95    0.82
   1   1  -3    1.09    0.45
   1   1  -3    0.49    0.18
  -1  -1   3    0.47    0.32
  -1  -1   3    0.62    0.40
  -1  -1   3    0.70    0.20
   0   1  -3  123.58    7.00
   0   1  -3  120.49    7.25
   0  -1   3  108.66    7.00
   0  -1   3  127.85    7.01
  -1   1  -3  318.32   18.33
  -1   1  -3  327.63   18.30
  -1   1  -3  322.86   18.26
   1  -1   3  310.15   18.24
   1  -1   3  329.95   18.29
   1  -1   3  315.62   18.34
  -2   1  -3   31.31    2.02
  -2   1  -3   27.74    1.94
  -2   1  -3   27.99    1.99
   2  -1   3   27.85    1.93
   2  -1   3   25.30    2.02
   2  -1   3   29.03    1.98
  -3   1  -3    8.74    1.04
  -3   1  -3    7.20    0.96
  -3   1  -3    7.43    0.97
   3  -1   3    8.64    0.89
   3  -1   3    7.50    1.17
   3  -1   3    9.46    0.94
  -4   1  -3   12.37    1.25
  -4   1  -3   12.61    1.47
  -4   1  -3   12.79    1.24
   4  -1   3   13.23    1.58
   4  -1   3   13.23    1.24
   4  -1   3   12.54    1.28
  -5   1  -3    7.53    1.11
  -5   1  -3    8.29    1.21
  -5   1  -3    8.25    1.45
   5  -1   3    9.20    1.36
   5  -1   3    6.89    1.06
  -6   1  -3    1.31    0.74
  -6   1  -3    0.37    0.53
  -6   1  -3    1.09    1.16
   6  -1   3    0.48    0.56
   6  -1   3    1.12    0.71
  -7   1  -3    9.30    1.52
  -7   1  -3   11.94    1.72
   7  -1   3   10.34    1.51
   7  -1   3   10.44    1.86
  -8   1  -3    8.87    2.51
  -8   1  -3   10.91    1.87
  -8   1  -3    8.20    1.54
   8  -1   3    8.15    1.79
   8  -1   3    9.49    1.59
  -9   1  -3   32.85    3.05
  -9   1  -3   38.01    4.01
  -9   1  -3   32.83    4.74
   9  -1   3   28.89    3.77
   9  -1   3   31.42    3.10
 -10   1  -3    9.61    1.86
 -10   1  -3    7.75    2.41
 -10   1  -3    6.65    3.99
  10  -1   3   10.46    2.09
  10  -1   3    7.86    2.34
 -11   1  -3   13.45    3.66
 -11   1  -3    7.26    5.95
 -11   1  -3   10.53    2.23
  11  -1   3   13.32    3.18
  11  -1   3   13.11    2.83
 -12   1  -3   30.04    5.12
 -12   1  -3   21.90    3.22
  12  -1   3   31.82    4.62
  11   0  -3   -1.14    2.54
 -11   0   3    2.98    4.08
  10   0  -3   -2.22    1.85
 -10   0   3    3.14    3.12
  -9   0   3    1.71    2.49
   8   0  -3   28.08    3.41
  -8   0   3   14.77    3.33
  -8   0   3   18.87    5.25
   7   0  -3    9.60    1.89
  -7   0   3    6.33    2.06
  -7   0   3    7.05    3.35
  -7   0   3   10.08    1.93
   6   0  -3   22.80    2.71
  -6   0   3   23.36    3.48
  -6   0   3   21.21    2.55
   5   0  -3   11.99    1.81
  -5   0   3    9.13    2.01
  -5   0   3   13.52    1.78
   4   0  -3  185.08   11.40
  -4   0   3  185.29   11.34
  -4   0   3  194.45   12.07
   3   0  -3  380.67   21.66
  -3   0   3  357.94   21.57
  -3   0   3  384.45   22.24
   2   0  -3   80.73    4.92
  -2   0   3   75.56    4.45
  -2   0   3   76.08    4.88
  -2   0   3   79.11    4.44
   1   0  -3    2.62    0.51
  -1   0   3    1.91    0.45
  -1   0   3    3.48    0.73
  -1   0   3    2.19    0.29
   0   0  -3    5.76    0.54
   0   0   3    5.65    0.53
   0   0   3    6.55    0.76
  -1   0  -3    5.16    0.60
  -1   0  -3    4.62    0.51
  -1   0  -3    4.36    0.55
   1   0   3    4.03    0.51
   1   0   3    4.29    0.49
   1   0   3    4.92    0.53
  -2   0  -3  199.81   11.23
  -2   0  -3  189.04   11.05
  -2   0  -3  196.47   11.30
   2   0   3  187.54   11.09
   2   0   3  197.74   11.27
   2   0   3  203.32   11.24
  -3   0  -3   72.52    4.54
  -3   0  -3   78.11    4.68
  -3   0  -3   74.04    4.60
   3   0   3   77.85    4.65
   3   0   3   75.95    4.63
  -4   0  -3   40.32    2.68
  -4   0  -3   36.35    2.61
  -4   0  -3   35.31    2.71
   4   0   3   41.97    2.64
   4   0   3   38.03    2.69
  -5   0  -3   -0.41    0.58
  -5   0  -3    0.62    0.45
   5   0   3    0.65    0.47
   5   0   3    1.17    0.44
  -6   0  -3   16.50    2.26
  -6   0  -3   18.03    1.76
  -6   0  -3   17.38    1.71
   6   0   3   21.41    1.69
  -7   0  -3   62.62    5.17
  -7   0  -3   63.88    4.86
  -7   0  -3   67.90    4.62
  -7   0  -3   64.85    4.50
   7   0   3   69.46    4.42
   7   0   3   65.47    4.79
  -8   0  -3   38.68    4.23
  -8   0  -3   42.48    3.25
  -8   0  -3   41.41    3.75
   8   0   3   39.45    3.06
   8   0   3   41.45    3.59
  -9   0  -3   40.30    3.41
  -9   0  -3   37.58    4.83
  -9   0  -3   50.33    4.32
   9   0   3   46.41    3.47
   9   0   3   38.65    3.88
 -10   0  -3   11.54    3.82
 -10   0  -3   17.19    3.13
 -10   0  -3   17.84    2.34
  10   0   3   17.64    2.31
  10   0   3   16.29    2.85
 -11   0  -3    5.22    2.35
 -11   0  -3    5.47    5.00
 -11   0  -3    6.86    1.79
  11   0   3    5.80    2.41
  11   0   3    6.82    2.03
 -12   0  -3   18.60    4.03
  12   0   3   20.00    3.79
  11  -1  -3   -1.31    2.97
 -11   1   3    3.21    4.21
  10  -1  -3   -0.05    1.97
 -10   1   3   -2.33    3.19
   9  -1  -3    1.40    1.71
  -9   1   3   -3.14    2.54
   8  -1  -3   28.62    3.69
  -8   1   3   32.49    4.78
   7  -1  -3   21.14    2.91
  -7   1   3   20.56    2.83
  -7   1   3   21.53    3.69
  -7   1   3   20.74    1.42
  -7   1   3   23.71    4.50
   6  -1  -3   46.49    3.59
  -6   1   3   39.96    2.45
  -6   1   3   30.80    3.84
  -6   1   3   36.27    3.33
  -6   1   3   39.12    5.19
   5  -1  -3    0.22    0.29
   5  -1  -3   -0.15    0.63
  -5   1   3    0.81    1.57
  -5   1   3    0.16    0.24
  -5   1   3   -1.13    0.74
   4  -1  -3   47.59    3.07
   4  -1  -3   46.68    3.64
  -4   1   3   48.64    3.62
  -4   1   3   54.61    3.05
  -4   1   3   49.48    4.57
   3  -1  -3  242.75   14.96
  -3   1   3  239.94   14.88
  -3   1   3  276.77   15.98
  -3   1   3  259.79   14.43
   2  -1  -3  311.33   18.57
  -2   1   3  323.86   18.23
  -2   1   3  339.11   19.42
  -2   1   3  314.09   18.55
   1  -1  -3  534.88   30.68
  -1   1   3  532.64   30.67
  -1   1   3  553.73   30.51
   0  -1  -3   21.50    1.53
   0   1   3   21.64    1.53
   0   1   3   22.44    1.93
  -1  -1  -3   10.21    0.90
   1   1   3   11.73    1.09
   1   1   3   12.14    0.94
  -2  -1  -3   63.15    3.43
  -2  -1  -3   53.43    3.53
   2   1   3   55.85    3.40
   2   1   3   56.59    3.53
   2   1   3   56.23    3.33
  -3  -1  -3   19.09    1.22
  -3  -1  -3   12.51    1.21
  -3  -1  -3   14.93    1.01
   3   1   3   15.42    1.19
   3   1   3   18.46    1.29
  -4  -1  -3   74.62    4.93
  -4  -1  -3   83.22    4.83
  -4  -1  -3   83.36    4.90
   4   1   3   75.90    4.88
   4   1   3   81.04    4.94
  -5  -1  -3    0.33    0.38
  -5  -1  -3    0.32    0.36
  -5  -1  -3    0.61    0.40
   5   1   3   -0.02    0.29
   5   1   3    0.15    0.40
  -6  -1  -3   71.60    5.00
  -6  -1  -3   79.75    5.25
  -6  -1  -3   83.01    5.48
  -6  -1  -3   86.75    5.12
   6   1   3   76.99    5.21
   6   1   3   74.41    4.91
  -7  -1  -3   36.09    2.66
  -7  -1  -3   30.44    2.46
  -7  -1  -3   28.37    3.01
  -7  -1  -3   32.60    2.83
   7   1   3   28.25    2.67
   7   1   3   30.64    2.53
  -8  -1  -3   13.35    2.18
  -8  -1  -3    9.15    1.44
  -8  -1  -3    8.14    2.74
  -8  -1  -3   16.75    2.01
   8   1   3   11.63    1.86
   8   1   3   14.11    1.57
  -9  -1  -3   96.67    6.82
  -9  -1  -3  104.07    7.80
  -9  -1  -3  109.41    7.53
   9   1   3   93.73    6.37
   9   1   3  100.27    7.09
 -10  -1  -3   19.02    3.10
 -10  -1  -3   22.00    4.10
 -10  -1  -3   22.80    2.54
  10   1   3   16.36    2.73
  10   1   3   20.37    2.27
 -11  -1  -3    2.83    4.05
 -11  -1  -3    2.89    2.13
  11   1   3    3.35    1.71
  11   1   3    6.15    2.24
 -12  -1  -3    7.94    3.07
 -12  -1  -3   16.03    6.74
  12   1   3    6.03    2.67
  12   1   3    9.71    2.54
 -13  -1  -3    8.60    3.72
  13   1   3   10.77    3.51
  11  -2  -3    4.44    3.26
 -11   2   3   -4.95    4.62
  10  -2  -3   -1.72    2.34
 -10   2   3   -2.76    3.64
   9  -2  -3    1.35    1.92
  -9   2   3    3.66    3.15
   8  -2  -3    9.60    2.36
  -8   2   3    7.19    0.95
  -8   2   3   11.05    3.17
   7  -2  -3   34.86    2.88
   7  -2  -3   48.07    4.10
  -7   2   3   45.94    2.88
  -7   2   3   43.20    6.22
   6  -2  -3   78.27    5.32
   6  -2  -3   84.05    6.20
  -6   2   3   95.19    6.19
  -6   2   3   92.03    7.83
  -6   2   3   87.24    5.27
   5  -2  -3    9.19    1.69
   5  -2  -3    9.72    1.17
  -5   2   3   12.85    1.87
  -5   2   3   11.54    2.86
  -5   2   3    9.97    1.01
   4  -2  -3   20.28    1.65
   4  -2  -3   19.03    2.03
  -4   2   3   22.12    1.57
  -4   2   3   20.52    2.01
  -4   2   3   24.88    3.60
   3  -2  -3  204.61   12.07
   3  -2  -3  208.11   12.47
  -3   2   3  213.89   13.51
  -3   2   3  220.01   12.02
  -3   2   3  192.02   12.31
   2  -2  -3  146.10    8.78
   2  -2  -3  144.19    9.00
  -2   2   3  146.02    9.84
  -2   2   3  150.02    8.97
  -2   2   3  159.35    8.78
   1  -2  -3  331.86   19.54
  -1   2   3  338.00   19.53
  -1   2   3  342.35   19.47
  -1   2   3  352.78   20.39
   0  -2  -3    1.21    0.32
   0  -2  -3    1.24    0.74
   0   2   3    1.20    0.33
   0   2   3    0.67    0.62
   0   2   3    1.14    0.32
  -1  -2  -3    1.52    0.63
   1   2   3    2.10    0.34
   1   2   3    1.40    0.54
  -2  -2  -3    0.19    0.28
  -2  -2  -3   -0.06    0.10
   2   2   3    0.11    0.27
   2   2   3    0.13    0.10
   2   2   3   -0.37    0.19
  -3  -2  -3    7.57    0.79
  -3  -2  -3    9.11    0.68
   3   2   3    9.97    0.79
   3   2   3    7.95    0.84
   3   2   3    6.57    0.65
  -4  -2  -3   86.44    5.11
  -4  -2  -3   91.02    5.20
   4   2   3   82.39    5.14
   4   2   3   78.84    5.21
   4   2   3   86.54    5.20
  -5  -2  -3   15.63    1.33
  -5  -2  -3   15.28    1.23
  -5  -2  -3   10.77    1.21
   5   2   3   11.98    1.25
   5   2   3   13.56    1.24
  -6  -2  -3   23.37    2.01
  -6  -2  -3   28.32    2.08
  -6  -2  -3   29.62    2.27
   6   2   3   29.31    2.07
   6   2   3   20.60    2.04
  -7  -2  -3    7.88    1.20
  -7  -2  -3    4.81    1.16
  -7  -2  -3    7.44    1.16
   7   2   3    5.88    0.99
   7   2   3    6.73    1.18
  -8  -2  -3   20.49    2.25
  -8  -2  -3   18.93    2.16
   8   2   3   15.73    1.63
   8   2   3   15.40    2.18
  -9  -2  -3  101.32    6.95
  -9  -2  -3  101.83    7.44
   9   2   3   90.91    6.66
   9   2   3   91.24    6.06
 -10  -2  -3   27.34    3.51
 -10  -2  -3   23.54    4.22
  10   2   3   26.66    2.49
  10   2   3   24.33    3.19
 -11  -2  -3    8.18    2.24
 -11  -2  -3    1.45    3.80
  11   2   3    4.95    1.94
  11   2   3    6.04    1.59
 -12  -2  -3    5.28    2.60
 -12  -2  -3    4.90    5.52
  12   2   3    1.86    2.24
  12   2   3    3.58    1.89
 -13  -2  -3   -3.28    3.28
  13   2   3    4.43    2.83
  10  -3  -3   11.98    3.44
 -10   3   3   13.87    4.89
   9  -3  -3    4.40    2.40
  -9   3   3    1.85    3.23
  -9   3   3    3.87    1.04
   8  -3  -3   -0.24    1.57
  -8   3   3    1.50    0.87
   7  -3  -3   30.31    3.66
   7  -3  -3   21.68    2.26
  -7   3   3   18.26    1.92
   6  -3  -3   90.28    6.65
   6  -3  -3   85.47    5.89
  -6   3   3   92.74    8.50
  -6   3   3   96.78    5.80
  -6   3   3   95.06    6.60
   5  -3  -3   51.86    4.32
   5  -3  -3   53.25    3.84
  -5   3   3   54.62    5.93
  -5   3   3   61.02    3.75
  -5   3   3   54.84    4.25
   4  -3  -3   45.44    3.59
   4  -3  -3   44.69    3.22
  -4   3   3   45.51    3.09
  -4   3   3   50.49    4.92
  -4   3   3   44.61    3.50
   3  -3  -3    4.75    0.89
   3  -3  -3    4.81    0.99
  -3   3   3    6.31    1.84
  -3   3   3    5.39    0.83
  -3   3   3    5.96    1.11
   2  -3  -3    8.55    1.92
   2  -3  -3   10.43    1.31
   2  -3  -3    7.71    1.09
  -2   3   3   10.67    2.37
  -2   3   3    9.91    1.28
  -2   3   3    9.60    1.02
   1  -3  -3  283.30   17.11
   1  -3  -3  278.83   17.13
   1  -3  -3  305.33   18.25
  -1   3   3  319.91   17.19
  -1   3   3  290.66   18.14
  -1   3   3  302.77   17.10
   0  -3  -3    0.60    0.78
   0  -3  -3    0.28    0.33
   0  -3  -3    0.51    0.28
   0   3   3    1.07    0.42
   0   3   3    0.58    0.29
   0   3   3    1.89    0.92
  -1  -3  -3    0.12    0.48
  -1  -3  -3   -0.15    0.13
   1   3   3    0.01    0.24
   1   3   3    0.61    0.20
   1   3   3   -0.37    0.48
  -2  -3  -3   15.60    1.61
   2   3   3   14.45    1.52
   2   3   3   15.19    0.97
   2   3   3   15.99    0.95
  -3  -3  -3   22.16    1.99
  -3  -3  -3   24.79    1.52
   3   3   3   26.92    1.97
   3   3   3   25.53    1.55
  -4  -3  -3   98.34    6.01
  -4  -3  -3   96.97    5.61
   4   3   3   97.47    5.94
   4   3   3   92.37    5.65
   4   3   3   93.81    5.91
  -5  -3  -3   35.51    2.32
  -5  -3  -3   39.80    2.64
   5   3   3   31.20    2.35
   5   3   3   35.63    2.62
   5   3   3   30.05    2.45
  -6  -3  -3  166.29    9.59
  -6  -3  -3  158.31    9.24
   6   3   3  148.62    9.34
   6   3   3  154.17    9.33
   6   3   3  151.08    9.58
  -7  -3  -3   24.76    1.99
  -7  -3  -3   24.31    2.29
   7   3   3   20.50    1.92
   7   3   3   24.02    2.12
  -8  -3  -3   -0.18    0.85
  -8  -3  -3    0.75    0.86
   8   3   3    0.76    0.68
   8   3   3    0.69    0.70
  -9  -3  -3   42.55    3.80
  -9  -3  -3   43.13    3.46
   9   3   3   41.29    3.62
   9   3   3   39.40    3.06
 -10  -3  -3   21.67    3.81
 -10  -3  -3   25.48    2.90
 -10  -3  -3   22.48    3.10
  10   3   3   18.47    2.83
  10   3   3   18.94    2.14
 -11  -3  -3   25.56    3.51
 -11  -3  -3   23.46    4.69
  11   3   3   27.13    2.70
  11   3   3   24.74    3.45
 -12  -3  -3    6.27    2.54
 -12  -3  -3   11.29    5.21
  12   3   3    6.46    2.29
  12   3   3    6.47    1.73
 -13  -3  -3    3.53    3.19
  13   3   3    1.52    2.60
  10  -4  -3    8.90    3.84
 -10   4   3   12.12    5.55
   9  -4  -3    3.66    2.69
  -9   4   3    5.54    3.94
   8  -4  -3    2.06    1.99
   8  -4  -3    0.05    1.81
  -8   4   3    0.28    1.35
   7  -4  -3   17.84    2.94
   7  -4  -3   15.23    2.22
  -7   4   3   15.21    2.29
   6  -4  -3   31.25    3.19
   6  -4  -3   35.59    3.65
  -6   4   3   41.19    2.97
   5  -4  -3   42.88    3.80
   5  -4  -3   41.14    3.45
  -5   4   3   38.88    6.36
  -5   4   3   48.37    3.86
  -5   4   3   47.11    3.25
   4  -4  -3   17.55    2.33
   4  -4  -3   18.14    2.14
  -4   4   3   19.65    2.35
  -4   4   3   20.32    1.82
  -4   4   3   25.20    4.14
   3  -4  -3    4.69    1.03
   3  -4  -3    4.32    1.07
  -3   4   3    4.88    0.97
  -3   4   3    5.61    1.16
  -3   4   3    9.45    2.57
   2  -4  -3    6.73    1.10
   2  -4  -3    6.50    1.09
   2  -4  -3    7.42    1.96
  -2   4   3    6.97    1.94
  -2   4   3    6.67    1.11
  -2   4   3    7.91    1.18
   1  -4  -3   69.69    5.03
   1  -4  -3   74.10    4.95
   1  -4  -3   75.95    6.10
  -1   4   3   81.91    6.24
  -1   4   3   86.62    4.97
  -1   4   3   82.02    5.10
   0  -4  -3    2.21    1.07
   0  -4  -3    0.67    0.34
   0  -4  -3    0.06    0.42
   0   4   3    1.35    1.08
   0   4   3    1.07    0.47
   0   4   3    1.27    0.40
  -1  -4  -3    4.04    0.54
  -1  -4  -3    4.96    1.35
   1   4   3    4.72    0.49
   1   4   3    7.07    1.52
   1   4   3    3.83    0.78
  -2  -4  -3    2.44    0.95
   2   4   3    2.75    0.94
   2   4   3    2.71    0.22
   2   4   3    3.93    0.75
  -3  -4  -3   51.29    3.93
   3   4   3   50.97    3.62
   3   4   3   55.64    3.82
  -4  -4  -3   39.40    2.26
  -4  -4  -3   38.74    2.99
   4   4   3   34.20    2.29
   4   4   3   39.62    2.90
  -5  -4  -3  128.56    7.87
  -5  -4  -3  123.04    7.22
   5   4   3  121.32    7.59
   5   4   3  117.64    7.29
   5   4   3  130.62    7.83
  -6  -4  -3  196.18   11.20
  -6  -4  -3  185.41   10.59
   6   4   3  176.90   10.83
   6   4   3  182.28   11.16
   6   4   3  166.74   10.66
  -7  -4  -3   63.85    4.22
  -7  -4  -3   73.71    4.84
   7   4   3   63.76    4.81
   7   4   3   60.30    4.34
  -8  -4  -3   14.94    1.67
  -8  -4  -3   12.16    2.00
   8   4   3    9.62    1.43
   8   4   3   10.83    1.59
  -9  -4  -3   22.59    2.41
  -9  -4  -3   24.90    2.89
   9   4   3   24.43    2.21
   9   4   3   26.94    2.61
 -10  -4  -3   16.75    2.75
 -10  -4  -3   17.96    2.69
  10   4   3   19.49    2.06
  10   4   3   13.03    2.26
 -11  -4  -3   32.85    4.07
  11   4   3   40.31    3.83
  11   4   3   34.52    3.12
 -12  -4  -3    6.93    2.62
 -12  -4  -3    2.05    5.18
  12   4   3    6.49    1.76
  12   4   3    9.21    1.84
 -13  -4  -3   -0.42    3.12
  13   4   3   -2.69    2.47
   9  -5  -3   20.18    4.10
  -9   5   3   23.74    2.80
   8  -5  -3   11.01    3.04
   8  -5  -3    6.07    2.97
  -8   5   3   13.48    2.02
   7  -5  -3    7.97    2.31
   7  -5  -3    8.18    2.38
  -7   5   3    9.48    1.65
   6  -5  -3    1.00    1.64
   6  -5  -3    3.67    1.75
  -6   5   3    3.04    1.10
   5  -5  -3   11.90    2.07
   5  -5  -3   15.23    2.50
  -5   5   3   13.24    1.80
  -5   5   3   16.39    4.71
  -5   5   3   12.83    2.15
   4  -5  -3   51.81    4.04
   4  -5  -3   44.92    4.01
  -4   5   3   57.63    3.83
  -4   5   3   49.24    4.02
   3  -5  -3   20.38    2.20
   3  -5  -3   21.37    2.48
   3  -5  -3   18.11    3.63
  -3   5   3   22.60    2.41
  -3   5   3   22.62    2.29
  -3   5   3   20.55    3.93
   2  -5  -3    2.86    0.85
   2  -5  -3    2.48    1.63
   2  -5  -3    4.11    0.99
  -2   5   3    1.37    0.79
  -2   5   3   -0.13    1.59
  -2   5   3    3.81    0.93
   1  -5  -3   30.42    2.64
   1  -5  -3   30.39    2.43
  -1   5   3   34.29    2.42
  -1   5   3   30.19    3.72
  -1   5   3   33.89    2.61
   0  -5  -3   10.15    2.29
   0  -5  -3   11.69    1.11
   0  -5  -3   11.78    1.62
   0   5   3   12.49    1.58
   0   5   3   11.53    1.10
   0   5   3   13.71    2.53
  -1  -5  -3    4.48    1.37
  -1  -5  -3    3.18    0.55
   1   5   3    4.54    0.94
   1   5   3    5.00    0.61
  -2  -5  -3   28.53    2.93
  -2  -5  -3   26.04    1.68
   2   5   3   28.66    2.34
   2   5   3   29.43    1.66
   2   5   3   26.21    2.75
  -3  -5  -3   97.25    7.09
   3   5   3  107.60    6.96
   3   5   3  103.90    6.62
  -4  -5  -3   19.05    2.12
   4   5   3   16.26    1.93
   4   5   3   17.33    1.74
  -5  -5  -3   39.82    2.43
  -5  -5  -3   39.64    3.33
   5   5   3   38.79    2.49
   5   5   3   42.00    3.12
   5   5   3   41.16    3.27
  -6  -5  -3  297.35   17.57
  -6  -5  -3  300.08   16.66
   6   5   3  290.26   17.26
   6   5   3  289.86   16.76
   6   5   3  290.30   17.11
   6   5   3  279.97   17.44
  -7  -5  -3  265.21   15.37
  -7  -5  -3  291.86   16.31
   7   5   3  270.92   15.72
   7   5   3  270.59   15.54
   7   5   3  242.58   16.12
   7   5   3  254.42   15.83
  -8  -5  -3   60.31    4.05
  -8  -5  -3   67.36    4.90
   8   5   3   59.42    4.22
   8   5   3   60.93    4.36
   8   5   3   59.00    4.23
   8   5   3   54.22    4.78
  -9  -5  -3   20.35    2.12
  -9  -5  -3   18.48    2.75
   9   5   3   21.04    2.42
   9   5   3   19.26    2.17
 -10  -5  -3   -1.10    1.39
 -10  -5  -3   -0.56    1.27
  10   5   3    0.31    1.00
  10   5   3   -0.17    1.02
  10   5   3   -0.62    1.03
 -11  -5  -3   10.57    2.66
 -11  -5  -3   15.05    2.54
  11   5   3   10.15    1.92
  11   5   3   16.06    2.40
  11   5   3   12.87    1.98
 -12  -5  -3    7.72    2.88
  12   5   3    5.89    1.72
  12   5   3   10.50    2.57
  12   5   3    6.40    1.81
 -13  -5  -3   -0.76    2.97
  13   5   3    0.38    2.48
   8  -6  -3    7.98    2.98
  -8   6   3    7.31    2.08
   7  -6  -3   13.21    2.95
  -7   6   3   15.14    2.42
   6  -6  -3    1.83    2.30
  -6   6   3    2.27    1.23
   5  -6  -3   11.76    2.28
   5  -6  -3   11.32    2.36
  -5   6   3    8.21    1.62
   4  -6  -3   18.49    2.52
   4  -6  -3   17.29    2.58
  -4   6   3   21.35    2.21
  -4   6   3   14.81    2.38
  -4   6   3   22.38    5.32
   3  -6  -3   13.29    2.08
   3  -6  -3   12.61    2.11
   3  -6  -3   15.57    3.51
  -3   6   3   17.93    2.18
  -3   6   3   17.34    2.17
  -3   6   3   18.37    4.02
   2  -6  -3   -1.16    0.90
   2  -6  -3   -0.60    0.61
   2  -6  -3    1.08    1.68
  -2   6   3   -0.45    1.55
  -2   6   3    0.25    0.61
  -2   6   3   -0.23    0.73
   1  -6  -3    1.44    0.92
   1  -6  -3   -0.30    1.20
   1  -6  -3   -0.65    0.46
  -1   6   3    0.36    1.46
  -1   6   3   -0.27    0.56
  -1   6   3    1.25    0.69
   0  -6  -3   18.85    2.19
   0  -6  -3   13.64    3.06
   0  -6  -3   14.34    1.41
   0   6   3   16.19    1.40
   0   6   3   13.39    2.05
   0   6   3   18.34    3.17
  -1  -6  -3   15.69    2.84
  -1  -6  -3   17.09    1.40
  -1  -6  -3   16.79    1.86
   1   6   3   24.56    3.29
   1   6   3   19.00    1.38
   1   6   3   18.36    1.90
  -2  -6  -3   63.88    5.63
  -2  -6  -3   72.09    4.96
  -2  -6  -3   68.02    4.17
   2   6   3   77.77    5.71
   2   6   3   71.94    4.14
   2   6   3   74.15    4.95
  -3  -6  -3  178.87   12.51
   3   6   3  204.03   11.91
   3   6   3  198.02   12.37
  -4  -6  -3   28.22    2.99
   4   6   3   24.60    2.34
   4   6   3   27.73    2.79
  -5  -6  -3  108.76    7.43
   5   6   3  107.66    6.92
   5   6   3   99.90    7.10
  -6  -6  -3   72.75    4.32
  -6  -6  -3   75.79    5.60
   6   6   3   70.37    5.10
   6   6   3   72.69    5.43
  -7  -6  -3   60.34    4.71
  -7  -6  -3   61.30    3.68
   7   6   3   51.74    4.61
   7   6   3   56.82    4.17
   7   6   3   56.96    3.76
  -8  -6  -3   81.39    5.09
  -8  -6  -3   88.13    6.24
   8   6   3   84.22    5.52
   8   6   3   76.99    5.21
   8   6   3   77.30    5.57
   8   6   3   75.87    6.16
  -9  -6  -3   17.77    1.96
  -9  -6  -3   24.47    3.26
   9   6   3   17.22    2.11
   9   6   3   16.55    2.89
   9   6   3   16.44    2.16
   9   6   3   19.86    2.44
 -10  -6  -3    4.57    1.93
 -10  -6  -3    1.39    1.25
  10   6   3    3.09    1.23
  10   6   3    3.59    1.35
  10   6   3    3.59    1.33
 -11  -6  -3    1.36    1.75
 -11  -6  -3    0.63    1.92
  11   6   3   -0.21    1.39
  11   6   3    0.37    1.23
  11   6   3    2.43    1.44
 -12  -6  -3    0.83    2.46
  12   6   3    0.03    1.68
  12   6   3    5.55    1.93
  12   6   3   -1.32    1.48
 -13  -6  -3    0.59    3.19
  13   6   3   -1.80    2.37
  13   6   3    2.90    1.80
   7  -7  -3   24.91    3.82
  -7   7   3   23.11    3.09
   6  -7  -3    2.88    2.19
  -6   7   3    7.46    1.89
   5  -7  -3   -1.45    1.48
   5  -7  -3    0.99    2.58
  -5   7   3    3.52    1.43
   4  -7  -3   11.79    2.18
   4  -7  -3    6.30    2.26
  -4   7   3   13.53    1.98
   3  -7  -3   -1.29    2.27
   3  -7  -3    0.27    0.92
  -3   7   3   -0.85    0.84
  -3   7   3    1.60    1.33
   2  -7  -3   16.84    2.63
   2  -7  -3   18.49    3.91
   2  -7  -3   20.89    2.45
  -2   7   3   21.85    2.59
  -2   7   3   19.65    2.13
  -2   7   3   28.33    4.75
   1  -7  -3   10.94    3.01
   1  -7  -3    9.99    1.56
   1  -7  -3   10.01    1.94
  -1   7   3   13.86    1.64
  -1   7   3   10.98    3.06
  -1   7   3   14.82    1.94
   0  -7  -3   18.99    1.73
   0  -7  -3   16.80    3.46
   0  -7  -3   18.04    2.45
   0   7   3   20.43    3.52
   0   7   3   18.97    1.67
   0   7   3   19.39    2.42
  -1  -7  -3    7.50    0.93
  -1  -7  -3    6.03    2.04
  -1  -7  -3    7.52    1.57
   1   7   3    6.10    1.30
   1   7   3    5.15    0.81
   1   7   3    5.36    1.94
  -2  -7  -3   39.69    2.56
  -2  -7  -3   38.64    3.32
  -2  -7  -3   40.99    4.33
   2   7   3   42.99    4.22
   2   7   3   42.95    3.38
   2   7   3   40.91    2.53
  -3  -7  -3  174.40   12.19
   3   7   3  179.42   11.25
   3   7   3  187.75   12.01
  -4  -7  -3   73.27    6.32
   4   7   3   87.10    6.31
   4   7   3   86.60    5.79
  -5  -7  -3    4.08    1.60
   5   7   3    7.41    1.46
   5   7   3    5.29    1.63
  -6  -7  -3   16.80    2.77
   6   7   3   16.01    2.67
   6   7   3   16.91    2.26
  -7  -7  -3    9.63    0.92
  -7  -7  -3   13.33    2.32
   7   7   3    8.79    2.06
   7   7   3   12.23    1.87
  -8  -7  -3   63.84    4.01
  -8  -7  -3   75.03    5.63
   8   7   3   60.47    4.69
   8   7   3   60.30    4.71
   8   7   3   57.52    5.28
  -9  -7  -3   27.32    3.74
  -9  -7  -3   33.49    2.55
   9   7   3   24.12    2.73
   9   7   3   21.50    3.53
   9   7   3   28.02    2.41
   9   7   3   28.84    2.91
 -10  -7  -3   -0.16    1.72
 -10  -7  -3    1.01    1.15
  10   7   3   -1.29    1.30
  10   7   3    0.28    1.04
  10   7   3    0.37    1.15
 -11  -7  -3    0.52    1.63
 -11  -7  -3   -0.09    2.18
  11   7   3    2.29    1.39
  11   7   3    3.37    1.68
  11   7   3   -2.03    1.26
 -12  -7  -3   10.72    3.18
  12   7   3    8.99    2.20
  12   7   3    7.09    1.87
  12   7   3   12.63    2.47
 -13  -7  -3   -0.76    3.58
  13   7   3   -1.53    1.90
  13   7   3   -0.41    2.46
   7  -8  -3   10.49    3.36
  -7   8   3    6.17    2.53
   6  -8  -3    9.24    2.74
  -6   8   3    3.66    3.30
   5  -8  -3   -2.54    1.76
  -5   8   3    2.38    1.78
   4  -8  -3   -2.55    3.22
   4  -8  -3   -0.60    1.45
  -4   8   3    0.05    1.24
   3  -8  -3   11.24    3.83
   3  -8  -3    9.85    1.95
  -3   8   3    8.58    2.08
  -3   8   3   10.04    1.91
   2  -8  -3    2.02    1.06
   2  -8  -3    0.94    2.54
   2  -8  -3    2.00    1.90
  -2   8   3    1.06    1.13
  -2   8   3   -0.46    1.18
   1  -8  -3   25.85    3.31
   1  -8  -3   21.63    4.18
   1  -8  -3   26.79    2.49
  -1   8   3   23.94    4.78
  -1   8   3   28.00    2.47
  -1   8   3   26.77    2.74
   0  -8  -3   26.86    4.57
   0  -8  -3   28.24    2.47
   0   8   3   36.91    3.15
   0   8   3   30.50    4.88
   0   8   3   32.69    2.49
  -1  -8  -3    5.27    1.50
  -1  -8  -3    3.37    2.01
  -1  -8  -3    4.53    0.87
   1   8   3    6.08    0.92
   1   8   3    5.63    1.39
   1   8   3    4.10    2.08
  -2  -8  -3   15.41    3.36
  -2  -8  -3   11.14    2.12
  -2  -8  -3   10.12    1.04
   2   8   3   13.29    1.06
   2   8   3   14.62    2.06
   2   8   3   13.14    2.99
  -3  -8  -3   58.90    5.82
   3   8   3   70.78    5.00
   3   8   3   66.18    5.87
  -4  -8  -3   11.58    2.66
   4   8   3   12.24    1.91
   4   8   3   12.43    2.63
  -5  -8  -3   66.31    5.96
   5   8   3   69.63    5.08
   5   8   3   68.29    5.72
  -6  -8  -3   13.11    2.75
   6   8   3   10.18    2.39
   6   8   3   11.30    1.93
  -7  -8  -3    0.03    1.33
   7   8   3    1.91    1.65
   7   8   3    0.62    0.86
  -8  -8  -3   18.61    1.36
  -8  -8  -3   16.90    3.17
   8   8   3   17.81    3.17
   8   8   3   16.35    2.33
   8   8   3   15.55    2.32
  -9  -8  -3    9.49    1.20
  -9  -8  -3    9.97    2.54
   9   8   3   10.95    2.10
   9   8   3    7.55    2.86
   9   8   3   11.94    2.12
 -10  -8  -3    0.25    2.14
 -10  -8  -3    0.99    1.06
  10   8   3   -0.54    1.29
  10   8   3    2.27    2.98
 -11  -8  -3    0.64    1.54
 -11  -8  -3   -3.63    2.25
  11   8   3    0.29    1.49
  11   8   3   -1.78    2.23
 -12  -8  -3    4.52    3.49
 -12  -8  -3    8.76    2.56
  12   8   3    8.05    2.17
  12   8   3    3.99    2.52
 -13  -8  -3    6.45    4.25
  13   8   3    5.53    2.33
   6  -9  -3   -3.27    2.93
  -6   9   3    0.43    2.44
   5  -9  -3    3.44    2.49
  -5   9   3   -0.97    1.83
   4  -9  -3   -4.72    3.63
   4  -9  -3   -4.15    2.92
  -4   9   3    0.85    1.67
   3  -9  -3    6.52    3.43
   3  -9  -3   -1.15    1.38
  -3   9   3    2.59    1.50
   2  -9  -3   -1.04    2.72
   2  -9  -3    1.15    1.15
  -2   9   3   -1.82    1.14
  -2   9   3    1.25    1.58
   1  -9  -3   35.67    5.90
   1  -9  -3   41.94    3.39
  -1   9   3   36.19    3.33
  -1   9   3   41.32    3.72
   0  -9  -3   52.25    7.15
   0  -9  -3   55.51    4.03
   0   9   3   60.59    4.04
   0   9   3   53.30    4.51
  -1  -9  -3   20.31    4.25
  -1  -9  -3   20.48    3.23
  -1  -9  -3   24.64    2.10
   1   9   3   26.38    2.12
   1   9   3   32.65    3.01
   1   9   3   26.94    4.96
  -2  -9  -3   11.24    1.21
  -2  -9  -3   13.48    2.51
  -2  -9  -3   13.46    3.39
   2   9   3   19.09    2.56
   2   9   3   17.43    3.59
   2   9   3   14.62    1.26
  -3  -9  -3    8.29    2.63
   3   9   3    8.67    1.84
   3   9   3    8.46    2.93
  -4  -9  -3   63.03    6.54
   4   9   3   77.06    5.64
   4   9   3   84.86    6.89
  -5  -9  -3  180.01   13.50
   5   9   3  211.25   12.60
  -6  -9  -3   20.28    3.62
   6   9   3   22.74    2.90
   6   9   3   18.91    3.39
  -7  -9  -3   -0.65    1.59
   7   9   3    0.01    2.07
   7   9   3    0.32    1.03
  -8  -9  -3    0.93    1.77
   8   9   3    0.83    2.47
   8   9   3   -0.04    1.20
  -9  -9  -3    2.47    0.55
  -9  -9  -3    0.41    0.39
  -9  -9  -3    1.88    2.33
   9   9   3   -3.22    1.68
   9   9   3   -0.53    1.24
 -10  -9  -3   -0.08    2.35
 -10  -9  -3    2.09    0.93
  10   9   3    2.44    1.60
  10   9   3    5.67    2.23
 -11  -9  -3    7.42    3.13
 -11  -9  -3    0.98    1.42
  11   9   3    3.76    1.91
  12   9   3    8.69    2.48
 -13  -9  -3    5.51    4.69
  13   9   3   -1.34    2.31
   5 -10  -3    5.25    2.94
  -5  10   3   -0.08    2.48
   4 -10  -3   -1.06    4.41
   4 -10  -3    1.26    2.37
  -4  10   3   -0.94    2.06
   3 -10  -3    4.84    4.16
   3 -10  -3    1.26    1.95
  -3  10   3    2.81    1.96
   2 -10  -3   -2.01    3.28
   2 -10  -3   -2.31    1.43
  -2  10   3    0.21    1.48
   1 -10  -3   16.73    2.25
   1 -10  -3   14.30    4.36
  -1  10   3   20.12    3.08
  -1  10   3   12.46    2.24
   0 -10  -3   45.91    3.67
   0 -10  -3   39.96    6.54
   0  10   3   48.07    3.78
   0  10   3   54.88    4.53
  -1 -10  -3   56.93    4.03
  -1 -10  -3   44.14    6.90
   1  10   3   71.54    5.20
  -2 -10  -3   51.65    6.15
  -2 -10  -3   48.24    3.19
   2  10   3   45.08    3.17
   2  10   3   52.19    4.36
  -3 -10  -3   13.92    3.60
   3  10   3   28.48    3.34
  -4 -10  -3    8.59    3.02
   4  10   3   15.73    2.52
  -5 -10  -3   64.76    6.56
   5  10   3   60.81    5.09
  -6 -10  -3   21.06    3.89
   6  10   3   17.30    2.69
  -7 -10  -3    1.45    2.14
   7  10   3    0.89    1.44
  -8 -10  -3    2.63    2.38
   8  10   3   -0.65    1.34
  -9 -10  -3   -0.24    2.48
   9  10   3    3.02    1.73
 -10 -10  -3   -0.02    2.72
  10  10   3    0.50    1.67
 -11 -10  -3    1.84    0.96
 -11 -10  -3   -0.47    3.35
 -11 -10  -3    0.98    0.69
  11  10   3    1.79    2.05
 -12 -10  -3   12.04    4.75
  12  10   3    7.00    2.58
  -4  11   3    8.57    3.13
   3 -11  -3   14.66    3.06
   3 -11  -3    9.34    5.49
  -3  11   3    9.36    2.76
   2 -11  -3   -3.43    4.14
   2 -11  -3    2.09    2.03
  -2  11   3    1.85    2.05
   1 -11  -3    5.48    1.73
   1 -11  -3   10.88    4.53
  -1  11   3   -0.06    2.34
  -1  11   3    4.77    2.02
   0 -11  -3   11.87    4.49
   0 -11  -3   11.44    1.81
   0  11   3   14.47    2.78
   0  11   3   11.20    2.16
  -1 -11  -3   26.64    5.69
  -1 -11  -3   37.22    2.83
   1  11   3   41.47    4.00
   1  11   3   27.54    3.04
  -2 -11  -3   72.58    4.59
  -3 -11  -3    3.47    3.31
   3  11   3    3.94    1.67
  -4 -11  -3    3.46    2.74
   4  11   3   -1.57    1.18
  -5 -11  -3    4.36    2.74
   5  11   3    7.54    2.05
  -6 -11  -3    2.13    2.79
   6  11   3    1.18    1.40
  -7 -11  -3    3.68    3.03
   7  11   3    2.12    1.66
  -8 -11  -3   -2.94    2.45
   8  11   3    1.60    1.64
   9  11   3   18.24    3.04
 -10 -11  -3    8.11    3.64
 -11 -11  -3   -3.76    3.89
  11  11   3    3.80    2.53
 -12 -11  -3   11.38    5.14
  12  11   3   11.67    3.27
  -2  12   3    5.35    2.88
   1 -12  -3    5.99    4.72
   1 -12  -3    0.17    2.06
  -1  12   3    3.49    2.21
   0 -12  -3    0.72    3.81
   0 -12  -3   -1.75    1.56
   0  12   3   -2.86    2.43
   0  12   3   -1.67    2.03
  -1 -12  -3    0.74    3.52
   1  12   3    4.99    1.76
   1  12   3    8.39    2.02
  -2 -12  -3   31.14    5.96
  -2 -12  -3   31.33    2.38
   2  12   3   31.02    3.95
  -3 -12  -3    1.77    3.37
   3  12   3   14.00    2.66
  -4 -12  -3    4.10    3.55
   4  12   3    0.03    1.70
  -5 -12  -3    4.58    3.11
   5  12   3    0.02    1.54
  -6 -12  -3   -0.09    3.09
   6  12   3    0.29    1.60
  -7 -12  -3   -1.00    3.17
   7  12   3   -1.74    1.67
  -8 -12  -3   -1.73    3.35
   8  12   3   -1.76    1.88
  -9 -12  -3    7.83    4.35
   9  12   3   17.21    3.28
 -10 -12  -3    6.24    4.82
  10  12   3    1.96    2.42
 -11 -12  -3    3.55    5.20
  11  12   3    7.21    3.03
   0 -13  -3    2.65    2.25
   0  13   3   -2.82    2.81
  -1 -13  -3   -2.40    4.87
   1  13   3   -3.09    2.06
  -2 -13  -3   10.89    5.22
   2  13   3   12.77    2.95
  -3 -13  -3    0.93    3.68
   3  13   3    2.38    2.23
  -4 -13  -3    4.64    4.59
   4  13   3    0.90    2.33
  -5 -13  -3   -2.24    3.65
   5  13   3    3.47    2.15
  -6 -13  -3    4.09    3.89
   6  13   3   -2.41    2.20
  -7 -13  -3    0.02    4.01
   7  13   3    1.18    2.20
  -8 -13  -3    4.19    4.39
   8  13   3    2.68    2.43
  -9 -13  -3    1.84    4.72
   9  13   3    7.45    2.72
 -10 -13  -3   11.98    5.91
  10  13   3   10.66    3.24
  -2 -14  -3    1.46    5.89
   2  14   3   -2.70    2.81
   3  14   3   -1.34    3.11
  -4 -14  -3    3.46    6.20
   4  14   3    7.75    4.13
  -5 -14  -3   -4.34    4.53
   5  14   3    3.55    2.51
  -6 -14  -3   -9.07    4.46
   6  14   3   -0.68    2.57
  -7 -14  -3    4.91    5.10
   7  14   3   -2.09    2.65
  -8 -14  -3    6.31    6.78
   8  14   3    9.47    3.39
   6  13  -4   12.46    2.94
  -6 -13   4    3.80    2.74
  -6 -13   4   10.00    5.22
   5  13  -4    4.75    2.49
  -5 -13   4    5.29    1.86
   4  13  -4   -3.04    2.45
  -4 -13   4   -1.05    7.53
  -4 -13   4   -1.23    1.70
   3  13  -4   -0.77    2.31
  -3 -13   4   -0.68    1.81
  -3 -13   4   -1.83    5.34
   2  13  -4   -1.58    2.42
  -2 -13   4    1.05    1.95
   1  13  -4    5.71    2.51
  -1 -13   4    0.60    2.28
   8  12  -4   22.26    3.46
   7  12  -4    4.13    2.40
  -7 -12   4    6.75    4.58
  -7 -12   4    6.91    1.70
   6  12  -4   13.11    2.80
  -6 -12   4    8.45    4.30
  -6 -12   4    7.37    1.56
   5  12  -4    2.85    2.00
  -5 -12   4    3.76    4.45
  -5 -12   4   -0.58    1.21
  -5 -12   4    0.61    3.41
   4  12  -4    1.27    1.90
  -4 -12   4    4.16    3.54
  -4 -12   4    0.13    1.28
   3  12  -4   -0.82    1.73
  -3 -12   4   -1.88    3.59
  -3 -12   4    9.49    3.08
  -3 -12   4   -0.09    1.32
   2  12  -4   14.05    2.85
  -2 -12   4   19.85    5.30
  -2 -12   4   10.86    2.00
   1  12  -4    7.20    2.34
  -1 -12   4    0.64    1.60
  -1 -12   4    6.00    4.36
   0  12  -4   -0.10    1.84
   0 -12   4    1.94    4.28
   0 -12   4   -0.55    1.76
  -1  12  -4    4.42    2.49
   1 -12   4    2.60    4.50
   1 -12   4    1.24    2.21
  -2  12  -4   15.13    3.47
   2 -12   4   12.66    2.93
   2 -12   4    9.28    5.80
   9  11  -4   19.86    2.97
  -9 -11   4   14.30    2.25
  -9 -11   4   14.71    5.16
   8  11  -4    4.75    2.02
  -8 -11   4    0.71    3.83
  -8 -11   4    0.81    1.40
   7  11  -4    2.59    1.72
  -7 -11   4    0.51    1.18
  -7 -11   4   -1.30    3.13
   6  11  -4    0.76    1.61
  -6 -11   4    1.53    2.73
  -6 -11   4   -3.57    2.21
  -6 -11   4    5.23    1.24
   5  11  -4    1.98    1.73
  -5 -11   4    3.72    2.09
  -5 -11   4   -0.63    0.98
  -5 -11   4    2.54    3.01
   4  11  -4    1.64    1.69
  -4 -11   4    0.87    0.98
  -4 -11   4   -1.03    2.76
  -4 -11   4    4.81    2.17
   3  11  -4    1.48    1.63
  -3 -11   4    3.04    2.71
  -3 -11   4   -0.14    0.98
   2  11  -4   29.85    3.65
  -2 -11   4   31.14    2.86
  -2 -11   4   29.40    5.41
   1  11  -4   25.36    3.40
  -1 -11   4   14.53    4.17
  -1 -11   4   22.61    2.68
   0  11  -4   -1.26    1.38
   0 -11   4    1.04    1.39
   0 -11   4    2.94    3.36
  -1  11  -4    7.88    2.34
   1 -11   4   17.79    5.01
   1 -11   4    8.85    2.00
  -2  11  -4   11.01    2.64
   2 -11   4    6.65    2.11
   2 -11   4    5.08    4.12
  -3  11  -4   11.93    3.11
   3 -11   4    8.50    5.35
   3 -11   4   10.95    2.77
  -4  11  -4   14.82    3.49
   4 -11   4    8.78    5.50
   4 -11   4   15.56    3.23
 -10 -10   4   -0.61    2.00
 -10 -10   4   -0.08    3.83
   9  10  -4   -0.14    1.55
  -9 -10   4   -2.93    1.46
  -9 -10   4    3.82    3.69
   8  10  -4    0.65    1.42
  -8 -10   4    2.15    1.36
  -8 -10   4   -1.33    2.96
  -8 -10   4    1.28    2.82
   7  10  -4   -0.10    1.32
  -7 -10   4    0.80    2.48
  -7 -10   4    1.10    1.02
   6  10  -4    1.11    1.29
  -6 -10   4   -2.42    2.34
  -6 -10   4   -1.42    0.84
  -6 -10   4   -3.08    1.86
   5  10  -4    5.26    1.64
  -5 -10   4    9.05    2.06
  -5 -10   4    7.33    2.96
  -5 -10   4    4.69    1.21
   4  10  -4    1.51    1.33
  -4 -10   4    2.57    1.71
  -4 -10   4    1.15    0.83
   3  10  -4    1.64    1.26
  -3 -10   4    2.32    1.00
  -3 -10   4    3.71    2.42
   2  10  -4   39.53    3.74
  -2 -10   4   42.20    5.93
  -2 -10   4   37.05    3.08
   1  10  -4   57.25    4.58
  -1 -10   4   51.17    3.89
  -1 -10   4   40.55    6.31
   0  10  -4   55.25    4.89
   0 -10   4   58.71    8.38
   0 -10   4   59.83    4.45
  -1  10  -4   22.89    3.15
   1 -10   4   17.92    2.52
  -2  10  -4    0.75    1.62
   2 -10   4   -1.05    3.00
   2 -10   4    1.17    1.40
  -3  10  -4    9.24    2.46
   3 -10   4    7.80    2.11
   3 -10   4    3.48    3.61
  -4  10  -4   14.31    3.12
   4 -10   4   14.13    2.83
   4 -10   4   19.22    5.38
  -5  10  -4    9.67    3.02
   5 -10   4    7.19    5.28
   5 -10   4    5.91    2.76
 -10  -9   4   -4.45    3.42
   9   9  -4    5.54    1.97
   9   9  -4    5.68    1.86
  -9  -9   4    7.84    3.90
   8   9  -4    1.18    1.16
  -8  -9   4    1.11    2.61
  -8  -9   4    1.34    2.41
  -8  -9   4    3.11    1.37
   7   9  -4   -0.67    1.02
  -7  -9   4   -0.01    0.88
  -7  -9   4    1.45    2.35
  -7  -9   4    3.47    2.06
   6   9  -4    2.03    1.08
  -6  -9   4    0.01    0.85
  -6  -9   4    1.11    1.70
  -6  -9   4    1.45    2.13
   5   9  -4   42.10    3.25
  -5  -9   4   28.02    3.60
  -5  -9   4   33.15    2.73
  -5  -9   4   30.40    3.33
  -5  -9   4   36.30    5.15
   4   9  -4   22.33    2.36
  -4  -9   4   19.91    2.57
  -4  -9   4   13.94    2.66
  -4  -9   4   17.86    1.85
  -4  -9   4   13.85    3.42
   3   9  -4    5.38    1.43
  -3  -9   4    4.24    2.29
  -3  -9   4    3.51    0.87
  -3  -9   4    2.59    1.99
   2   9  -4    9.52    1.87
  -2  -9   4    9.62    2.87
  -2  -9   4    7.98    1.31
   1   9  -4   56.25    4.56
  -1  -9   4   56.85    4.04
  -1  -9   4   54.83    5.96
   0   9  -4   68.80    5.12
   0  -9   4   60.35    6.53
   0  -9   4   62.70    4.55
  -1   9  -4   64.23    4.71
  -1   9  -4   48.67    4.52
   1  -9   4   52.11    4.11
   1  -9   4   47.28    6.48
  -2   9  -4    9.39    2.10
   2  -9   4    7.58    2.90
   2  -9   4    7.65    1.79
  -3   9  -4   10.03    2.19
   3  -9   4   10.59    2.15
   3  -9   4   13.33    3.84
  -4   9  -4    7.01    2.03
   4  -9   4    4.21    2.05
   4  -9   4    7.17    4.00
  -5   9  -4   15.86    2.96
   5  -9   4   11.30    4.86
   5  -9   4    8.89    2.65
  -6   9  -4    5.47    2.44
   6  -9   4    6.08    4.67
   6  -9   4    1.17    2.39
 -11  -8   4    7.36    4.37
 -10  -8   4    6.50    3.71
   9   8  -4    2.27    1.14
   9   8  -4    1.24    0.83
  -9  -8   4    1.49    2.75
   8   8  -4    0.05    0.88
  -8  -8   4   -5.00    2.12
  -8  -8   4   -0.56    2.17
   7   8  -4    0.01    0.82
  -7  -8   4   -1.68    1.66
  -7  -8   4    0.65    1.72
   6   8  -4    0.51    0.88
  -6  -8   4    1.66    1.82
  -6  -8   4    2.41    1.51
  -6  -8   4   -0.07    0.75
   5   8  -4   52.08    3.78
  -5  -8   4   40.41    3.91
  -5  -8   4   50.12    5.13
  -5  -8   4   47.85    3.88
  -5  -8   4   48.55    3.51
   4   8  -4   16.34    3.58
   4   8  -4   21.80    2.26
  -4  -8   4   20.55    2.75
  -4  -8   4   22.18    2.54
  -4  -8   4   19.69    3.48
  -4  -8   4   19.55    1.88
   3   8  -4   15.04    2.07
   3   8  -4   12.39    3.19
  -3  -8   4   14.30    2.41
  -3  -8   4   18.09    3.33
  -3  -8   4   14.47    1.55
   2   8  -4    7.56    2.65
   2   8  -4   11.54    1.83
  -2  -8   4    8.68    2.42
  -2  -8   4   13.73    1.59
   1   8  -4   -0.08    2.20
   1   8  -4    5.66    1.37
  -1  -8   4    4.66    2.10
  -1  -8   4    6.36    1.12
  -1  -8   4    3.35    1.59
   0   8  -4   70.63    5.23
   0   8  -4   78.77    6.78
   0   8  -4   78.79    5.55
   0  -8   4   72.50    5.83
   0  -8   4   78.77    5.09
   0  -8   4   68.60    6.63
  -1   8  -4  106.88    8.26
  -1   8  -4   89.18    6.57
  -1   8  -4  108.67    6.99
   1  -8   4   90.41    8.12
   1  -8   4   97.71    6.47
  -2   8  -4   21.38    2.78
  -2   8  -4   18.60    3.86
  -2   8  -4   18.36    2.63
   2  -8   4   19.82    2.45
   2  -8   4   16.86    3.70
  -3   8  -4   11.45    2.05
   3  -8   4    7.70    1.70
   3  -8   4    3.09    2.55
  -4   8  -4    0.58    1.38
   4  -8   4    4.79    2.92
   4  -8   4   -0.15    1.30
  -5   8  -4    1.52    1.36
   5  -8   4    1.26    1.58
   5  -8   4    2.72    3.31
  -6   8  -4    1.55    1.92
   6  -8   4    1.23    1.90
   6  -8   4    1.10    3.89
  -7   8  -4    6.09    2.39
   7  -8   4    4.15    2.49
 -11  -7   4   10.03    4.27
 -10  -7   4    4.44    3.20
  -9  -7   4    4.47    2.77
   8   7  -4    6.99    1.03
   8   7  -4   10.59    1.33
  -8  -7   4    4.28    2.43
  -8  -7   4   12.27    2.65
   7   7  -4   -0.14    0.66
  -7  -7   4   -0.74    1.47
  -7  -7   4   -1.64    1.52
   6   7  -4    0.21    0.63
  -6  -7   4    1.51    1.57
  -6  -7   4   -2.03    1.19
   5   7  -4    9.89    3.02
  -5  -7   4   13.62    2.01
  -5  -7   4   20.38    3.51
  -5  -7   4   13.99    1.99
  -5  -7   4   14.32    1.79
   4   7  -4   34.00    5.28
   4   7  -4   43.40    3.27
  -4  -7   4   39.42    3.41
  -4  -7   4   38.59    3.37
  -4  -7   4   53.34    4.67
  -4  -7   4   43.44    3.34
   3   7  -4  144.69   10.24
   3   7  -4  155.66    9.07
  -3  -7   4  145.57    8.73
  -3  -7   4  130.44    9.09
  -3  -7   4  138.43   10.09
   2   7  -4   24.46    2.24
   2   7  -4   24.19    3.57
  -2  -7   4   20.37    1.86
  -2  -7   4   27.92    3.84
  -2  -7   4   19.12    2.56
   1   7  -4    2.94    1.81
   1   7  -4    1.56    0.72
  -1  -7   4    2.31    1.08
  -1  -7   4    0.87    1.41
   0   7  -4   11.89    1.78
   0   7  -4   16.29    2.03
   0   7  -4   13.89    2.70
   0  -7   4   15.18    2.25
   0  -7   4   15.09    1.56
   0  -7   4   14.54    2.80
  -1   7  -4   27.13    2.71
  -1   7  -4   30.54    2.78
  -1   7  -4   36.72    4.12
   1  -7   4   24.58    3.92
   1  -7   4   29.72    2.51
  -2   7  -4   23.49    2.69
  -2   7  -4   32.34    4.26
  -2   7  -4   31.09    2.74
   2  -7   4   20.57    3.76
   2  -7   4   22.32    2.94
   2  -7   4   23.36    2.30
  -3   7  -4   19.61    2.62
  -3   7  -4   27.19    2.71
   3  -7   4   24.18    2.44
   3  -7   4   17.03    3.65
  -4   7  -4    4.25    1.37
  -4   7  -4    3.64    2.96
   4  -7   4   -1.07    0.96
   4  -7   4    2.10    2.25
  -5   7  -4    1.81    1.22
   5  -7   4    3.38    2.48
   5  -7   4   -0.34    1.28
   6  -7   4   -3.43    2.67
   6  -7   4    0.00    1.57
  -7   7  -4   19.01    2.88
   7  -7   4   12.43    2.92
  -8   7  -4    4.57    2.33
   8  -7   4    1.56    2.61
 -11  -6   4    2.16    3.56
 -10  -6   4   -1.54    2.61
   8   6  -4   27.33    1.73
   8   6  -4   26.84    1.70
  -8  -6   4   26.22    4.49
  -8  -6   4   38.44    3.91
   7   6  -4   11.10    1.18
  -7  -6   4   13.26    2.28
  -7  -6   4    8.19    2.57
   6   6  -4    9.48    2.88
   6   6  -4   13.65    1.29
  -6  -6   4    9.05    1.90
  -6  -6   4    8.02    2.31
   5   6  -4   24.39    2.02
   5   6  -4   22.75    4.01
  -5  -6   4   24.74    3.48
  -5  -6   4   22.76    2.45
   4   6  -4   36.70    3.85
   4   6  -4   38.53    2.77
  -4  -6   4   36.19    3.78
  -4  -6   4   34.46    2.92
  -4  -6   4   36.39    2.74
  -4  -6   4   33.24    2.89
   3   6  -4  172.48   11.87
   3   6  -4  187.47   10.84
  -3  -6   4  169.00   10.82
  -3  -6   4  197.21   12.06
  -3  -6   4  182.59   10.70
  -3  -6   4  166.01   10.86
   2   6  -4   89.54    6.59
  -2  -6   4   89.81    6.57
  -2  -6   4   69.82    5.53
  -2  -6   4   91.14    5.40
   1   6  -4    3.17    1.50
   1   6  -4    4.05    0.98
  -1  -6   4    2.75    1.06
  -1  -6   4    2.92    0.71
  -1  -6   4    2.64    1.31
   0   6  -4    9.75    1.49
   0   6  -4   14.93    2.60
   0   6  -4   13.93    1.81
   0  -6   4    8.83    2.10
   0  -6   4   10.28    1.79
   0  -6   4   13.39    1.32
  -1   6  -4    3.84    1.63
  -1   6  -4    2.00    0.87
  -1   6  -4    4.12    1.12
   1  -6   4    2.20    1.28
   1  -6   4    2.10    0.72
   1  -6   4    4.61    1.38
  -2   6  -4   23.28    3.33
  -2   6  -4   19.22    2.04
  -2   6  -4   19.53    2.07
   2  -6   4   13.82    2.83
   2  -6   4   19.53    1.91
   2  -6   4   19.21    2.51
  -3   6  -4   16.36    3.04
  -3   6  -4   17.09    2.18
  -3   6  -4   13.33    2.01
   3  -6   4   17.57    2.12
   3  -6   4   11.93    2.75
  -4   6  -4    0.08    1.29
  -4   6  -4    2.08    2.31
  -4   6  -4    1.28    0.87
   4  -6   4    1.39    1.68
   4  -6   4   -0.51    1.40
   4  -6   4    1.01    0.88
  -5   6  -4    7.74    1.64
  -5   6  -4    5.08    3.10
   5  -6   4    6.85    1.63
   5  -6   4    6.24    2.54
  -6   6  -4    2.10    1.39
  -6   6  -4    6.83    3.48
   6  -6   4    2.97    1.36
   6  -6   4    0.47    2.29
  -7   6  -4   16.90    2.65
   7  -6   4   20.75    3.24
  -8   6  -4    8.10    2.29
   8  -6   4    8.89    2.61
  -9   6  -4   13.63    3.03
   9  -6   4   14.73    3.59
 -12  -5   4   -4.93    4.23
 -11  -5   4   -5.24    3.23
 -10  -5   4    1.41    2.87
  -9  -5   4    1.72    2.15
  -8  -5   4   22.83    3.95
  -8  -5   4   26.49    3.40
   7   5  -4   39.29    2.29
   7   5  -4   30.98    4.71
   7   5  -4   38.88    2.30
  -7  -5   4   33.80    3.80
  -7  -5   4   38.09    4.31
   6   5  -4  104.43    6.15
  -6  -5   4   96.92    6.83
  -6  -5   4  108.05    7.96
   5   5  -4   27.38    1.95
   5   5  -4   20.02    3.33
  -5  -5   4   25.39    2.79
  -5  -5   4   25.03    3.08
   4   5  -4    8.48    1.06
   4   5  -4    7.90    2.06
  -4  -5   4    8.67    1.90
  -4  -5   4    7.21    1.19
  -4  -5   4    7.66    1.35
   3   5  -4  231.38   12.66
   3   5  -4  205.97   13.62
  -3  -5   4  228.83   13.75
  -3  -5   4  192.92   12.71
  -3  -5   4  210.49   12.70
  -3  -5   4  214.58   12.64
   2   5  -4  138.36    9.09
   2   5  -4  128.98    8.15
  -2  -5   4  134.65    8.09
   1   5  -4  156.62    9.12
   1   5  -4  147.32    9.82
  -1  -5   4  144.42    9.14
  -1  -5   4  143.63    8.89
  -1  -5   4  153.48    9.92
   0   5  -4   71.96    4.55
   0   5  -4   57.78    4.29
   0   5  -4   65.85    5.13
   0  -5   4   64.95    4.55
   0  -5   4   67.87    5.22
   0  -5   4   70.43    4.33
  -1   5  -4    2.65    1.26
  -1   5  -4    3.52    0.81
  -1   5  -4    2.04    0.74
   1  -5   4    2.61    1.24
   1  -5   4    2.60    0.71
   1  -5   4    2.27    0.93
  -2   5  -4    3.47    1.49
  -2   5  -4    3.76    0.95
  -2   5  -4    4.61    0.95
   2  -5   4    5.23    1.04
   2  -5   4    3.94    1.16
   2  -5   4    5.50    1.60
  -3   5  -4    3.77    1.07
  -3   5  -4    4.45    1.12
  -3   5  -4    4.31    1.66
   3  -5   4    3.29    0.96
   3  -5   4    2.87    1.17
  -4   5  -4   21.06    3.17
  -4   5  -4   17.71    2.19
  -4   5  -4   15.60    2.05
   4  -5   4   16.74    2.13
   4  -5   4   19.83    2.54
   4  -5   4   12.88    2.71
  -5   5  -4    4.62    1.29
  -5   5  -4    4.22    1.50
  -5   5  -4    7.80    2.44
   5  -5   4    3.67    1.50
   5  -5   4    4.86    2.11
   5  -5   4    4.66    1.31
  -6   5  -4    1.44    2.32
  -6   5  -4    1.10    1.00
   6  -5   4    0.63    1.55
   6  -5   4    0.93    1.18
   6  -5   4    1.29    2.05
  -7   5  -4   21.69    2.81
  -7   5  -4   21.14    4.64
   7  -5   4   15.87    2.82
  -8   5  -4    0.09    5.05
  -8   5  -4    1.98    1.54
   8  -5   4    2.56    1.92
  -9   5  -4   18.38    2.99
   9  -5   4   24.03    3.65
 -10   5  -4   14.87    3.08
  10  -5   4   13.08    3.52
  12   4  -4   -1.16    3.32
 -12  -4   4    5.18    4.64
  11   4  -4    2.84    2.57
 -11  -4   4    3.44    3.67
  10   4  -4    1.87    1.94
 -10  -4   4   -3.56    2.49
   9   4  -4   -1.87    1.42
  -9  -4   4    3.16    2.23
   8   4  -4    3.95    1.47
  -8  -4   4    5.88    2.26
  -8  -4   4    6.23    2.40
  -7  -4   4   27.89    4.07
  -7  -4   4   31.47    3.25
   6   4  -4  121.20    9.67
   6   4  -4  142.91    7.79
  -6  -4   4  132.83    8.83
  -6  -4   4  149.53    9.95
   5   4  -4   89.98    7.34
   5   4  -4  101.75    5.94
  -5  -4   4  110.42    7.58
  -5  -4   4  100.92    6.65
   4   4  -4   23.75    3.24
   4   4  -4   23.30    1.74
  -4  -4   4   22.45    2.13
  -4  -4   4   26.43    2.78
  -4  -4   4   24.30    1.86
   3   4  -4   80.82    6.17
   3   4  -4   92.71    5.28
  -3  -4   4   86.80    6.21
  -3  -4   4   79.20    5.29
   2   4  -4  101.67    7.36
   2   4  -4  119.47    6.68
  -2  -4   4  101.19    6.62
  -2  -4   4  120.46    7.50
  -2  -4   4  102.72    6.66
   1   4  -4  118.26    7.20
  -1  -4   4  112.17    7.11
  -1  -4   4  116.14    7.24
  -1  -4   4  126.93    7.93
   0   4  -4  101.72    6.85
   0   4  -4   83.92    6.11
   0   4  -4  102.99    6.31
   0  -4   4  106.26    6.20
   0  -4   4  103.69    6.39
   0  -4   4  108.70    6.93
  -1   4  -4    6.25    1.12
  -1   4  -4    4.82    1.31
  -1   4  -4    3.75    0.81
   1  -4   4    5.39    1.29
   1  -4   4    6.35    1.12
   1  -4   4    6.27    0.91
  -2   4  -4    0.19    0.46
  -2   4  -4   -0.94    0.74
  -2   4  -4    0.06    0.52
   2  -4   4   -0.96    0.36
   2  -4   4    0.56    0.83
   2  -4   4   -0.33    0.57
  -3   4  -4    4.37    1.01
  -3   4  -4    5.22    1.07
   3  -4   4    4.12    1.41
   3  -4   4    3.14    0.90
   3  -4   4    4.48    0.95
  -4   4  -4    0.75    0.72
  -4   4  -4    0.91    0.79
  -4   4  -4    1.31    1.26
   4  -4   4    1.23    1.16
   4  -4   4    1.06    0.89
   4  -4   4    0.76    0.71
  -5   4  -4    6.52    1.23
  -5   4  -4    6.35    1.47
  -5   4  -4    5.70    1.82
   5  -4   4    7.85    1.52
   5  -4   4    6.99    2.04
   5  -4   4    6.41    1.41
  -6   4  -4   17.58    3.06
  -6   4  -4   11.88    2.02
  -6   4  -4   10.28    1.72
   6  -4   4   12.14    2.26
   6  -4   4   13.52    2.10
   6  -4   4    8.50    2.57
  -7   4  -4   12.75    1.96
  -7   4  -4    7.87    2.88
   7  -4   4   18.25    2.65
   7  -4   4   14.16    2.40
  -8   4  -4   10.89    3.63
  -8   4  -4    4.34    1.54
  -9   4  -4   27.81    3.38
  -9   4  -4   38.74    5.88
   9  -4   4   24.01    3.81
 -10   4  -4   31.18    4.31
  10  -4   4   24.62    4.08
 -11   4  -4   12.21    4.75
 -11   4  -4   15.26    3.33
  11  -4   4   13.68    4.06
 -12  -3   4    6.59    5.00
  11   3  -4    9.93    3.03
 -11  -3   4    5.00    3.87
  10   3  -4   14.26    2.90
 -10  -3   4    8.33    3.35
   9   3  -4   16.18    2.61
  -9  -3   4    9.70    3.05
   8   3  -4   -0.78    1.13
  -8  -3   4    0.99    2.03
   7   3  -4    8.46    1.73
  -7  -3   4   11.46    2.56
   6   3  -4  139.90    8.93
  -6  -3   4  134.76    8.85
  -6  -3   4  138.18    9.75
   5   3  -4   63.96    4.46
  -5  -3   4   64.35    5.16
  -5  -3   4   55.47    4.34
   4   3  -4    4.47    1.34
   4   3  -4    3.57    0.46
  -4  -3   4    3.64    0.52
  -4  -3   4    2.53    0.89
   3   3  -4   78.90    5.83
   3   3  -4   83.56    4.84
  -3  -3   4   75.41    5.22
  -3  -3   4   78.93    4.88
  -3  -3   4   85.35    5.90
   2   3  -4   -0.27    0.63
   2   3  -4    1.92    0.43
  -2  -3   4    0.53    0.59
  -2  -3   4    0.81    0.37
  -2  -3   4    0.68    0.46
   1   3  -4   39.22    3.36
   1   3  -4   47.54    2.95
  -1  -3   4   41.93    2.93
  -1  -3   4   41.17    2.93
  -1  -3   4   51.32    3.57
   0   3  -4   84.49    5.63
   0   3  -4   86.38    5.22
   0  -3   4   80.23    5.22
   0  -3   4   79.77    5.13
   0  -3   4   87.71    5.67
  -1   3  -4   29.28    2.19
  -1   3  -4   31.43    2.54
  -1   3  -4   25.84    2.09
   1  -3   4   30.56    2.12
   1  -3   4   31.63    2.28
   1  -3   4   25.31    2.42
  -2   3  -4    2.46    0.65
  -2   3  -4    2.20    0.62
  -2   3  -4    1.97    0.79
   2  -3   4    2.81    0.95
   2  -3   4    1.33    0.49
  -3   3  -4    8.12    1.20
  -3   3  -4    7.34    1.39
  -3   3  -4    8.82    1.20
   3  -3   4    7.11    1.18
   3  -3   4    5.29    1.28
   3  -3   4    8.88    1.24
  -4   3  -4   42.83    3.53
  -4   3  -4   40.60    3.07
   4  -3   4   43.07    3.15
   4  -3   4   41.18    3.67
   4  -3   4   36.19    3.03
  -5   3  -4  129.35    8.51
  -5   3  -4  131.26    7.97
  -5   3  -4  119.49    7.90
   5  -3   4  127.44    8.01
   5  -3   4  121.67    8.71
   5  -3   4  124.23    8.07
  -6   3  -4   57.90    4.24
  -6   3  -4   56.20    4.97
  -6   3  -4   63.31    4.71
   6  -3   4   59.10    4.47
   6  -3   4   54.63    4.28
  -7   3  -4   43.70    4.65
  -7   3  -4   45.53    4.05
  -7   3  -4   45.60    3.55
   7  -3   4   37.40    3.62
   7  -3   4   41.33    3.77
  -8   3  -4   -0.07    1.05
  -8   3  -4   -3.24    2.58
   8  -3   4    3.52    1.72
   8  -3   4    3.31    1.49
  -9   3  -4   11.94    2.12
  -9   3  -4    9.26    4.01
   9  -3   4   11.77    2.50
 -10   3  -4   14.72    5.53
 -10   3  -4   30.25    3.40
  10  -3   4   20.87    3.69
 -11   3  -4   12.62    4.07
  11  -3   4   18.03    3.67
  11   2  -4    4.90    2.85
 -11  -2   4    1.75    3.50
  10   2  -4   19.59    3.40
 -10  -2   4   20.21    4.38
   9   2  -4   48.24    4.61
  -9  -2   4   44.51    6.00
   8   2  -4    6.52    1.87
  -8  -2   4    6.27    2.50
   7   2  -4    1.16    1.01
  -7  -2   4   -0.46    1.36
  -7  -2   4   -0.22    1.24
   6   2  -4    1.30    0.93
  -6  -2   4    0.64    1.03
  -6  -2   4    1.83    1.25
   5   2  -4   29.02    2.67
  -5  -2   4   35.27    3.40
  -5  -2   4   28.54    2.71
   4   2  -4  102.46    6.58
  -4  -2   4  103.27    7.20
  -4  -2   4   98.20    6.52
   3   2  -4   57.31    5.07
   3   2  -4   62.93    3.73
  -3  -2   4   69.02    4.36
  -3  -2   4   68.76    4.90
  -3  -2   4   61.93    3.77
   2   2  -4    1.46    0.80
   2   2  -4    1.54    0.33
  -2  -2   4    1.70    0.73
  -2  -2   4    0.67    0.52
  -2  -2   4    1.61    0.36
   1   2  -4    9.67    1.47
   1   2  -4   10.38    0.91
  -1  -2   4   10.63    0.93
  -1  -2   4   11.70    1.38
   0   2  -4   14.89    1.23
   0   2  -4   16.96    1.59
   0  -2   4   16.33    1.54
   0  -2   4   13.73    1.22
   0  -2   4   13.89    1.21
  -1   2  -4   42.17    3.08
  -1   2  -4   44.35    2.93
  -1   2  -4   44.57    2.90
   1  -2   4   40.98    2.84
   1  -2   4   44.60    3.12
   1  -2   4   44.17    2.93
  -2   2  -4    2.04    0.51
  -2   2  -4    1.37    0.48
  -2   2  -4    1.52    0.56
   2  -2   4    0.81    0.39
   2  -2   4    1.50    0.58
   2  -2   4    1.84    0.50
  -3   2  -4  180.34   10.21
  -3   2  -4  175.90   10.05
  -3   2  -4  167.91    9.97
   3  -2   4  146.00   10.21
   3  -2   4  162.01    9.95
   3  -2   4  171.67   10.03
  -4   2  -4  104.21    6.39
  -4   2  -4  102.64    6.63
  -4   2  -4  102.19    6.41
   4  -2   4   97.14    6.79
   4  -2   4  100.57    6.41
   4  -2   4  101.32    6.40
  -5   2  -4   43.64    3.23
  -5   2  -4   43.29    3.21
  -5   2  -4   45.60    3.60
   5  -2   4   39.30    3.16
   5  -2   4   43.19    3.72
   5  -2   4   44.97    3.32
  -6   2  -4  135.66    8.67
  -6   2  -4  133.78    9.13
  -6   2  -4  140.62    8.69
   6  -2   4  140.81    8.88
   6  -2   4  140.96    8.67
  -7   2  -4   93.45    6.32
  -7   2  -4   91.66    7.00
  -7   2  -4   93.37    6.40
   7  -2   4   98.10    6.66
   7  -2   4   96.30    6.31
  -8   2  -4   12.33    1.92
  -8   2  -4   13.02    2.93
   8  -2   4    9.77    2.07
   8  -2   4    9.76    1.93
  -9   2  -4    2.97    3.02
  -9   2  -4    3.22    1.43
   9  -2   4    0.39    1.55
   9  -2   4    1.96    1.59
 -10   2  -4    5.19    4.07
 -10   2  -4    3.23    1.45
 -10   2  -4    1.86    2.24
  10  -2   4    3.10    2.02
 -11   2  -4    8.34    6.04
 -11   2  -4    4.62    2.11
 -11   2  -4    0.69    2.91
  11  -2   4    5.50    2.87
 -12   2  -4    3.32    3.15
 -12   2  -4    3.25    3.88
  11   1  -4   -1.41    2.56
 -11  -1   4    6.37    4.31
  10   1  -4    5.14    2.43
 -10  -1   4    9.10    3.83
   9   1  -4   58.87    5.87
  -9  -1   4   54.00    6.19
   8   1  -4   14.57    2.55
  -8  -1   4   23.61    4.13
   7   1  -4    6.93    1.64
  -7  -1   4    3.55    2.03
  -7  -1   4    5.02    1.62
   6   1  -4   50.10    3.93
  -6  -1   4   45.75    3.82
  -6  -1   4   44.13    4.55
   5   1  -4   82.90    5.79
  -5  -1   4   84.33    5.74
  -5  -1   4   85.05    6.52
   4   1  -4   44.29    3.36
  -4  -1   4   49.29    4.01
  -4  -1   4   39.51    3.26
   3   1  -4   80.30    5.35
  -3  -1   4   90.09    5.97
  -3  -1   4   76.43    5.31
   2   1  -4    0.75    0.20
  -2  -1   4    0.94    0.49
  -2  -1   4    0.68    0.51
  -2  -1   4    0.68    0.20
   1   1  -4   11.00    1.51
   1   1  -4    9.29    0.79
  -1  -1   4   10.52    1.06
  -1  -1   4   11.01    1.50
  -1  -1   4    9.85    0.80
   0   1  -4    6.58    0.67
   0   1  -4    6.87    1.06
   0  -1   4    6.20    0.94
   0  -1   4    6.17    0.66
  -1   1  -4   68.20    4.40
  -1   1  -4   70.12    4.32
  -1   1  -4   67.49    4.28
   1  -1   4   70.86    4.28
   1  -1   4   71.23    4.31
   1  -1   4   70.54    4.40
  -2   1  -4  231.33   13.48
  -2   1  -4  229.57   13.45
   2  -1   4  223.45   13.49
   2  -1   4  238.90   13.46
   2  -1   4  242.09   13.52
  -3   1  -4  172.51   10.46
  -3   1  -4  184.81   10.52
  -3   1  -4  186.24   10.59
   3  -1   4  179.78   10.52
   3  -1   4  185.68   10.52
   3  -1   4  163.28   10.56
  -4   1  -4    9.68    1.38
  -4   1  -4   10.12    1.34
  -4   1  -4   10.83    1.19
   4  -1   4   10.81    1.49
   4  -1   4   10.49    1.32
   4  -1   4   10.19    1.27
  -5   1  -4   31.08    2.55
  -5   1  -4   30.01    2.37
  -5   1  -4   27.66    2.31
   5  -1   4   30.56    2.45
   5  -1   4   27.40    2.28
  -6   1  -4  124.08    7.36
  -6   1  -4  114.52    7.31
  -6   1  -4  111.37    7.60
   6  -1   4  119.10    7.49
   6  -1   4  109.83    7.20
  -7   1  -4   98.76    6.42
  -7   1  -4   89.06    6.81
  -7   1  -4  103.05    6.48
   7  -1   4   96.79    6.30
   7  -1   4   97.47    6.66
  -8   1  -4   55.32    4.15
  -8   1  -4   47.27    4.25
  -8   1  -4   54.19    4.92
   8  -1   4   55.98    4.11
   8  -1   4   59.37    4.58
  -9   1  -4   12.67    1.97
  -9   1  -4    9.71    2.84
  -9   1  -4   12.06    2.46
   9  -1   4   17.00    2.66
   9  -1   4   13.19    2.14
 -10   1  -4   -0.19    1.36
 -10   1  -4    2.42    1.83
 -10   1  -4   -0.31    3.30
  10  -1   4   -0.74    1.66
  10  -1   4   -1.41    1.49
 -11   1  -4    2.06    2.46
 -11   1  -4    0.43    1.66
  11  -1   4    2.49    2.23
  11  -1   4    3.92    2.89
 -12   1  -4    7.25    2.49
 -12   1  -4    7.04    3.44
  12  -1   4    9.14    3.00
  11   0  -4   -1.98    2.92
 -11   0   4    3.33    4.51
  10   0  -4    3.00    2.41
 -10   0   4    5.60    3.59
   9   0  -4   52.77    4.96
  -9   0   4   40.09    6.16
   8   0  -4   50.17    4.75
  -8   0   4   59.51    6.04
   7   0  -4  149.24    9.66
  -7   0   4  136.65   11.24
  -7   0   4  145.67    9.90
  -7   0   4  138.00   10.56
   6   0  -4   39.67    3.71
  -6   0   4   46.81    3.86
  -6   0   4   51.03    4.73
   5   0  -4    3.46    1.11
  -5   0   4    2.77    1.14
  -5   0   4    2.18    1.31
   4   0  -4   24.27    2.58
  -4   0   4   28.96    2.97
  -4   0   4   29.09    2.46
   3   0  -4   17.16    1.80
  -3   0   4   27.06    2.56
  -3   0   4   22.24    2.98
   2   0  -4    5.27    0.92
  -2   0   4    3.33    0.96
  -2   0   4    6.32    1.05
  -2   0   4    5.97    0.46
   1   0  -4    2.65    0.39
  -1   0   4    3.59    0.91
  -1   0   4    2.59    0.63
  -1   0   4    3.84    0.45
   0   0  -4    3.02    0.47
   0   0   4    4.78    0.49
   0   0   4    3.41    0.72
  -1   0  -4   67.48    4.11
   1   0   4   68.24    4.07
   1   0   4   67.89    4.17
   1   0   4   64.02    4.07
  -2   0  -4   22.50    1.65
  -2   0  -4   19.98    1.55
  -2   0  -4   22.40    1.48
   2   0   4   21.81    1.46
   2   0   4   22.68    1.57
   2   0   4   23.65    1.63
  -3   0  -4  344.22   20.33
  -3   0  -4  367.93   20.26
  -3   0  -4  356.26   19.97
   3   0   4  356.02   20.28
   3   0   4  337.88   20.04
   3   0   4  363.79   20.26
  -4   0  -4  110.25    6.71
  -4   0  -4  108.16    6.92
  -4   0  -4  122.74    6.90
   4   0   4  114.36    6.91
   4   0   4  111.72    6.87
  -5   0  -4    8.43    1.19
  -5   0  -4   10.90    1.28
  -5   0  -4    6.85    1.11
   5   0   4   10.67    1.36
   5   0   4    7.26    1.10
  -6   0  -4   44.75    3.23
  -6   0  -4   46.06    3.27
  -6   0  -4   43.73    3.42
   6   0   4   42.42    3.12
  -7   0  -4   50.54    3.75
  -7   0  -4   53.84    4.15
  -7   0  -4   52.99    3.79
  -7   0  -4   47.60    3.81
   7   0   4   53.76    3.96
   7   0   4   48.73    3.58
  -8   0  -4  112.99    8.06
  -8   0  -4  114.36    7.80
  -8   0  -4  120.06    7.58
   8   0   4  118.63    7.88
   8   0   4  117.78    7.41
  -9   0  -4   36.59    4.23
  -9   0  -4   33.83    3.48
  -9   0  -4   33.95    3.12
   9   0   4   38.11    3.58
   9   0   4   37.39    3.11
 -10   0  -4    0.92    1.59
 -10   0  -4    0.22    2.90
 -10   0  -4    0.56    1.13
  10   0   4   -0.71    1.41
  10   0   4    1.74    1.61
 -11   0  -4   -0.76    1.99
 -11   0  -4    7.74    4.22
 -11   0  -4    2.92    1.65
  11   0   4    4.08    2.09
  11   0   4   -0.59    1.75
 -12   0  -4    3.38    2.81
  12   0   4   -0.19    2.52
 -13   0  -4    0.26    3.76
  13   0   4   -1.42    4.38
  11  -1  -4    6.73    3.75
 -11   1   4    6.17    5.02
  10  -1  -4    3.45    2.69
 -10   1   4    6.06    4.02
   9  -1  -4   22.97    3.57
  -9   1   4   16.85    4.22
   8  -1  -4   26.59    3.57
  -8   1   4   24.56    4.52
   7  -1  -4   32.10    3.51
  -7   1   4   38.36    4.63
  -7   1   4   40.89    6.05
   6  -1  -4   10.38    1.87
  -6   1   4    1.62    2.62
  -6   1   4    3.85    1.28
  -6   1   4    7.55    2.19
   5  -1  -4    9.45    1.71
  -5   1   4    9.10    1.61
  -5   1   4   12.05    3.05
  -5   1   4    8.94    0.68
   4  -1  -4   11.97    1.60
  -4   1   4   10.97    2.49
  -4   1   4    9.02    1.54
  -4   1   4    9.07    0.72
   3  -1  -4    0.83    0.52
  -3   1   4    0.18    0.56
  -3   1   4   -0.14    0.17
   2  -1  -4   21.88    1.89
  -2   1   4   22.75    1.91
  -2   1   4   23.58    1.56
   1  -1  -4   25.76    1.95
  -1   1   4   24.45    1.73
  -1   1   4   28.71    2.01
   0   1   4  112.22    6.52
   0   1   4  108.67    6.63
  -1  -1  -4    0.38    0.25
   1   1   4    0.14    0.24
   1   1   4    0.96    0.52
  -2  -1  -4   20.52    1.44
  -2  -1  -4   20.87    1.58
   2   1   4   23.86    1.61
   2   1   4   21.50    1.51
   2   1   4   19.19    1.42
  -3  -1  -4  254.13   14.28
  -3  -1  -4  235.39   14.40
   3   1   4  265.57   14.29
   3   1   4  239.69   14.37
  -4  -1  -4  110.32    6.66
  -4  -1  -4  105.65    6.33
  -4  -1  -4  111.37    6.39
  -4  -1  -4  111.02    6.80
   4   1   4  116.25    6.71
   4   1   4  115.26    6.75
  -5  -1  -4   67.71    4.12
  -5  -1  -4   72.12    4.30
  -5  -1  -4   68.54    4.25
  -5  -1  -4   59.56    4.32
   5   1   4   66.92    4.35
   5   1   4   64.41    4.28
  -6  -1  -4   49.93    3.51
  -6  -1  -4   51.55    3.40
  -6  -1  -4   47.36    3.33
  -6  -1  -4   46.40    3.41
   6   1   4   44.98    3.44
   6   1   4   49.96    3.54
  -7  -1  -4    0.91    0.67
  -7  -1  -4    3.37    0.90
  -7  -1  -4    1.70    0.97
  -7  -1  -4    1.18    0.69
   7   1   4    1.52    0.81
   7   1   4    1.14    0.67
  -8  -1  -4   34.44    3.10
  -8  -1  -4   33.15    3.44
  -8  -1  -4   37.39    3.02
   8   1   4   36.95    3.14
   8   1   4   34.91    2.81
  -9  -1  -4   35.12    3.34
  -9  -1  -4   33.11    2.94
  -9  -1  -4   40.73    3.37
   9   1   4   34.99    2.93
   9   1   4   27.29    3.12
 -10  -1  -4    1.20    1.17
 -10  -1  -4   -0.59    2.35
  10   1   4    0.97    1.26
  10   1   4    1.83    1.29
 -11  -1  -4    1.51    3.47
 -11  -1  -4   -1.17    1.73
  11   1   4    2.11    2.81
  11   1   4    0.47    1.63
 -12  -1  -4   -1.71    5.65
 -12  -1  -4    2.09    2.45
  12   1   4    8.47    2.89
  12   1   4    1.42    2.45
 -13  -1  -4    2.34    3.19
  13   1   4    9.46    3.43
  10  -2  -4    3.68    2.83
 -10   2   4    0.75    4.24
   9  -2  -4   -1.31    2.11
  -9   2   4    1.12    2.99
   8  -2  -4    4.85    1.83
  -8   2   4    2.03    2.54
   7  -2  -4   22.32    3.11
  -7   2   4   24.70    4.39
  -7   2   4   19.50    1.48
   6  -2  -4    4.33    1.56
  -6   2   4    8.00    3.40
  -6   2   4    5.42    1.70
  -6   2   4    6.79    0.82
   5  -2  -4    0.73    0.81
  -5   2   4   -0.23    1.71
  -5   2   4    1.64    1.20
  -5   2   4    0.90    0.43
   4  -2  -4    5.20    1.15
  -4   2   4    3.13    0.56
  -4   2   4    5.44    2.06
  -4   2   4    3.51    1.10
   3  -2  -4    3.27    0.93
  -3   2   4    2.72    0.83
  -3   2   4    1.82    0.46
  -3   2   4    3.95    1.60
   2  -2  -4   21.46    1.83
  -2   2   4   18.01    1.75
  -2   2   4   24.70    3.66
  -2   2   4   20.88    1.56
   1  -2  -4  156.83    9.74
  -1   2   4  162.43    9.63
  -1   2   4  179.95   10.74
  -1   2   4  161.78    9.74
   0  -2  -4  296.10   17.22
   0   2   4  303.57   17.23
   0   2   4  301.06   17.96
  -1  -2  -4   26.30    2.20
   1   2   4   26.43    1.76
   1   2   4   23.08    2.17
  -2  -2  -4   36.14    2.44
   2   2   4   32.75    2.28
   2   2   4   29.23    2.33
   2   2   4   32.14    2.03
  -3  -2  -4  154.34    9.42
  -3  -2  -4  155.41    9.30
   3   2   4  167.84    9.32
   3   2   4  165.33    9.34
   3   2   4  165.86    9.57
  -4  -2  -4  200.70   13.01
  -4  -2  -4  223.96   12.80
  -4  -2  -4  233.38   12.84
   4   2   4  217.25   12.75
   4   2   4  231.33   12.87
   4   2   4  231.48   13.05
  -5  -2  -4  236.06   12.96
  -5  -2  -4  224.74   13.01
  -5  -2  -4  211.14   13.18
   5   2   4  223.38   13.14
   5   2   4  224.70   13.09
  -6  -2  -4   72.63    4.67
  -6  -2  -4   76.83    4.69
  -6  -2  -4   66.58    4.77
   6   2   4   74.46    4.74
   6   2   4   75.18    4.82
  -7  -2  -4    9.71    1.45
  -7  -2  -4   12.91    1.45
  -7  -2  -4   12.66    1.53
   7   2   4   13.98    1.58
   7   2   4   10.34    1.62
  -8  -2  -4   10.56    1.52
  -8  -2  -4    7.53    1.69
  -8  -2  -4    9.47    1.57
  -8  -2  -4    5.77    1.16
   8   2   4    8.20    1.55
   8   2   4    9.15    1.33
  -9  -2  -4   23.58    3.39
  -9  -2  -4   24.27    2.61
  -9  -2  -4   22.39    2.57
   9   2   4   27.43    2.77
   9   2   4   25.23    2.34
 -10  -2  -4    8.75    1.97
 -10  -2  -4    5.56    2.53
  10   2   4    8.31    1.52
  10   2   4    8.15    1.91
 -11  -2  -4   -1.38    1.62
 -11  -2  -4    0.05    3.21
  11   2   4    1.71    1.64
  11   2   4   -0.09    1.42
 -12  -2  -4    3.72    2.30
 -12  -2  -4    6.56    4.73
  12   2   4    1.32    1.98
  12   2   4    0.35    2.22
 -13  -2  -4    3.84    3.10
  13   2   4    7.31    3.01
  10  -3  -4    6.99    3.82
 -10   3   4   -2.44    4.74
   9  -3  -4    3.30    2.34
  -9   3   4    3.70    3.63
   8  -3  -4    3.54    2.13
  -8   3   4    2.32    0.79
  -8   3   4    5.75    3.04
   7  -3  -4   13.03    2.49
  -7   3   4    9.73    1.24
   6  -3  -4    0.58    1.16
  -6   3   4    0.64    0.57
  -6   3   4    1.25    3.56
   5  -3  -4    0.36    0.86
  -5   3   4    0.11    0.43
  -5   3   4   -0.18    2.54
   4  -3  -4    0.99    0.74
   4  -3  -4    0.58    0.56
  -4   3   4   -0.99    1.87
  -4   3   4    0.06    0.39
  -4   3   4    1.71    0.97
   3  -3  -4    3.46    0.81
  -3   3   4    5.64    0.87
  -3   3   4    7.91    1.34
  -3   3   4    6.22    2.14
   2  -3  -4    0.19    0.48
  -2   3   4   -0.03    0.32
  -2   3   4    0.23    1.12
   1  -3  -4   48.76    3.56
   1  -3  -4   54.88    4.58
  -1   3   4   57.37    3.61
  -1   3   4   56.02    4.65
  -1   3   4   53.68    3.59
   0  -3  -4  443.25   26.14
   0  -3  -4  432.50   25.14
   0   3   4  429.94   25.12
   0   3   4  452.52   25.30
   0   3   4  450.19   26.19
  -1  -3  -4  181.82   10.91
   1   3   4  171.31    9.99
   1   3   4  163.04   10.78
   1   3   4  176.39   10.31
  -2  -3  -4  219.21   13.36
   2   3   4  234.69   12.68
   2   3   4  211.15   12.60
   2   3   4  224.85   13.33
  -3  -3  -4  194.79   12.23
  -3  -3  -4  204.96   12.79
   3   3   4  238.89   12.74
   3   3   4  231.59   12.27
   3   3   4  209.83   12.65
  -4  -3  -4   45.35    2.64
  -4  -3  -4   40.40    2.96
   4   3   4   41.15    2.65
   4   3   4   41.35    2.84
   4   3   4   42.66    2.98
  -5  -3  -4  213.52   12.53
  -5  -3  -4  208.85   12.29
   5   3   4  222.80   12.62
   5   3   4  212.59   12.37
   5   3   4  209.27   12.49
  -6  -3  -4  137.26    8.12
  -6  -3  -4  140.33    8.31
   6   3   4  131.52    8.31
   6   3   4  135.26    8.24
  -7  -3  -4    1.03    0.66
  -7  -3  -4    1.88    0.74
   7   3   4    1.53    0.70
   7   3   4    2.28    0.72
  -8  -3  -4    5.94    1.19
  -8  -3  -4    7.17    1.37
   8   3   4    4.34    1.18
   8   3   4    7.19    1.21
  -9  -3  -4    0.64    1.01
  -9  -3  -4    0.69    1.04
   9   3   4    1.58    1.03
   9   3   4    0.64    0.92
 -10  -3  -4    5.65    2.38
 -10  -3  -4    3.07    1.61
 -10  -3  -4    4.27    1.50
  10   3   4    4.90    1.35
  10   3   4    6.00    1.64
 -11  -3  -4   -1.85    2.97
 -11  -3  -4   -0.01    1.62
  11   3   4   -3.05    1.47
  11   3   4    0.18    1.36
 -12  -3  -4    1.68    4.39
 -12  -3  -4    2.44    2.26
  12   3   4    2.38    1.79
  12   3   4    4.41    2.14
 -13  -3  -4    4.49    2.78
  13   3   4    8.74    3.10
   9  -4  -4    8.34    3.29
  -9   4   4    7.01    4.14
  -9   4   4    4.52    1.16
   8  -4  -4    4.95    2.19
  -8   4   4    2.16    1.19
   7  -4  -4   10.07    2.76
  -7   4   4   10.80    1.57
   6  -4  -4    0.25    1.32
  -6   4   4   -0.13    0.71
   5  -4  -4    0.61    0.90
   5  -4  -4    0.38    0.97
  -5   4   4   -0.91    1.33
  -5   4   4    0.69    3.21
  -5   4   4   -0.09    0.61
   4  -4  -4    1.56    0.94
   4  -4  -4    1.71    1.01
  -4   4   4    3.68    2.64
  -4   4   4    4.13    1.34
  -4   4   4    2.09    0.71
   3  -4  -4   30.95    2.64
   3  -4  -4   26.94    2.44
  -3   4   4   30.09    4.35
  -3   4   4   28.55    2.58
  -3   4   4   31.39    2.38
   2  -4  -4   -0.10    0.49
   2  -4  -4    0.85    1.31
   2  -4  -4    0.04    0.54
  -2   4   4    0.66    0.69
  -2   4   4    0.25    0.45
  -2   4   4   -2.32    1.29
   1  -4  -4   18.87    1.63
   1  -4  -4   20.22    3.08
   1  -4  -4   15.77    1.61
  -1   4   4   16.48    1.57
  -1   4   4   22.67    3.25
  -1   4   4   18.11    1.63
   0  -4  -4  272.57   16.29
   0  -4  -4  284.05   17.56
   0   4   4  299.72   16.58
   0   4   4  280.16   16.26
   0   4   4  275.49   17.50
  -1  -4  -4  527.65   30.23
  -1  -4  -4  505.75   31.34
   1   4   4  568.64   30.70
   1   4   4  538.79   30.21
   1   4   4  529.24   31.35
  -2  -4  -4  275.65   17.76
   2   4   4  294.93   16.72
   2   4   4  301.99   17.75
   2   4   4  309.89   17.35
  -3  -4  -4   49.97    3.97
   3   4   4   56.20    3.90
   3   4   4   55.22    3.06
   3   4   4   50.83    3.07
  -4  -4  -4    0.26    0.16
  -4  -4  -4    0.37    0.64
   4   4   4    0.16    0.18
   4   4   4    1.13    0.53
  -5  -4  -4   87.84    5.58
  -5  -4  -4   86.81    4.95
   5   4   4   78.01    5.36
   5   4   4   79.54    5.38
   5   4   4   83.42    5.01
  -6  -4  -4  103.02    5.93
  -6  -4  -4  103.40    6.43
   6   4   4   93.47    6.01
   6   4   4  100.70    6.30
   6   4   4   91.58    6.31
  -7  -4  -4    8.51    1.48
  -7  -4  -4    8.90    1.16
   7   4   4   10.70    1.47
   7   4   4    9.02    1.52
   7   4   4   13.71    1.54
  -8  -4  -4    0.96    0.78
  -8  -4  -4   -0.27    0.61
   8   4   4    0.89    0.82
   8   4   4    2.26    0.86
  -9  -4  -4   16.29    1.98
  -9  -4  -4   16.60    2.28
   9   4   4   15.39    2.11
   9   4   4   15.24    1.93
 -10  -4  -4    9.15    2.18
 -10  -4  -4    7.94    1.74
  10   4   4    9.76    1.67
  10   4   4    6.94    1.75
 -11  -4  -4    7.29    3.21
 -11  -4  -4    1.41    1.61
  11   4   4   -0.87    1.28
  11   4   4    2.03    1.49
 -12  -4  -4    9.79    4.49
 -12  -4  -4   12.59    2.85
  12   4   4    9.85    2.04
  12   4   4    9.83    2.36
 -13  -4  -4   10.33    3.31
  13   4   4   13.35    3.17
  13   4   4    7.89    2.24
   9  -5  -4    0.97    3.54
   8  -5  -4    1.49    2.41
  -8   5   4    2.70    1.49
   7  -5  -4    5.78    2.35
  -7   5   4    3.59    1.30
   6  -5  -4    1.73    1.70
   6  -5  -4   -1.64    1.42
  -6   5   4    0.82    0.96
   5  -5  -4   -0.53    1.29
   5  -5  -4    1.71    1.34
  -5   5   4   -0.73    0.76
   4  -5  -4   18.46    2.53
   4  -5  -4   16.03    2.24
  -4   5   4   19.91    1.97
  -4   5   4   17.07    4.25
   3  -5  -4  111.15    7.56
   3  -5  -4  101.22    7.37
  -3   5   4  125.91    7.42
  -3   5   4  117.91    9.38
  -3   5   4  120.75    7.49
   2  -5  -4   11.03    1.65
   2  -5  -4   12.44    1.70
   2  -5  -4   10.96    2.57
  -2   5   4   12.13    1.65
  -2   5   4   10.70    2.68
  -2   5   4   11.62    1.60
   1  -5  -4    2.38    0.84
   1  -5  -4    1.77    1.51
   1  -5  -4    2.11    0.71
  -1   5   4    2.85    1.83
  -1   5   4    1.70    0.67
  -1   5   4    1.46    0.62
   0  -5  -4   48.75    4.69
   0  -5  -4   50.09    3.45
   0  -5  -4   47.27    3.72
   0   5   4   54.36    3.44
   0   5   4   55.17    3.80
   0   5   4   59.47    4.98
  -1  -5  -4   36.69    2.58
  -1  -5  -4   34.62    3.69
   1   5   4   40.98    2.58
   1   5   4   46.12    3.16
   1   5   4   40.88    3.87
  -2  -5  -4  143.46   10.67
   2   5   4  168.05    9.40
   2   5   4  180.66   10.85
   2   5   4  166.36   10.13
  -3  -5  -4  138.98    9.94
   3   5   4  162.14    9.88
   3   5   4  160.01    9.56
  -4  -5  -4   -0.10    0.70
   4   5   4    0.30    0.66
   4   5   4    0.16    0.53
  -5  -5  -4   16.33    1.07
  -5  -5  -4   15.45    2.19
   5   5   4   15.87    1.76
   5   5   4   15.99    1.12
   5   5   4   17.73    2.14
  -6  -5  -4    8.07    1.53
  -6  -5  -4    7.61    0.77
   6   5   4    8.29    0.95
   6   5   4    5.51    1.25
   6   5   4    9.56    1.36
  -7  -5  -4    1.36    0.86
  -7  -5  -4    1.13    0.52
   7   5   4    0.24    0.53
   7   5   4    0.76    0.88
   7   5   4    2.32    0.84
  -8  -5  -4    2.34    1.08
   8   5   4    2.57    1.03
   8   5   4    1.38    0.74
   8   5   4    2.95    1.40
  -9  -5  -4    7.83    1.84
  -9  -5  -4    5.72    1.19
   9   5   4    5.00    1.19
   9   5   4    5.56    1.33
 -10  -5  -4   16.76    2.21
 -10  -5  -4   12.80    2.42
  10   5   4   17.08    2.30
  10   5   4   15.52    2.13
 -11  -5  -4    3.09    1.87
 -11  -5  -4    2.89    1.80
  11   5   4    2.24    1.48
  11   5   4    2.34    1.49
 -12  -5  -4   26.64    3.74
  12   5   4   23.43    3.28
  12   5   4   22.44    2.85
  12   5   4   16.75    2.55
 -13  -5  -4    6.90    3.19
  13   5   4    6.98    2.88
  13   5   4    7.27    2.15
 -14  -5  -4    3.93    3.93
  14   5   4    8.70    3.53
   8  -6  -4   -3.03    2.71
  -8   6   4    3.57    1.90
   7  -6  -4    2.05    2.30
  -7   6   4    2.71    1.64
   6  -6  -4    5.11    2.03
  -6   6   4    3.09    1.32
   5  -6  -4    1.56    1.82
   5  -6  -4    0.10    1.31
  -5   6   4    0.92    1.08
   4  -6  -4    7.22    1.84
   4  -6  -4    9.72    2.07
  -4   6   4   11.98    2.06
  -4   6   4   10.76    1.63
   3  -6  -4   65.81    6.67
   3  -6  -4   53.34    4.62
   3  -6  -4   58.00    4.57
  -3   6   4   68.49    4.57
  -3   6   4   58.13    6.90
  -3   6   4   65.75    4.62
   2  -6  -4   25.83    4.32
   2  -6  -4   28.56    2.78
   2  -6  -4   30.01    2.57
  -2   6   4   29.39    2.61
  -2   6   4   26.33    2.51
  -2   6   4   30.15    4.82
   1  -6  -4   29.10    2.71
   1  -6  -4   24.88    2.26
   1  -6  -4   22.40    3.82
  -1   6   4   29.68    2.54
  -1   6   4   23.99    4.05
  -1   6   4   28.94    2.28
   0  -6  -4    0.22    0.47
   0  -6  -4   -0.45    0.77
   0  -6  -4   -0.89    1.14
   0   6   4    0.07    0.59
   0   6   4    0.01    0.43
   0   6   4   -0.74    1.33
  -1  -6  -4    5.04    0.74
   1   6   4    3.98    1.71
   1   6   4    4.69    0.67
  -2  -6  -4  135.65   10.32
  -2  -6  -4  149.08    8.75
   2   6   4  159.28   10.37
   2   6   4  157.88    9.95
   2   6   4  156.96    8.70
  -3  -6  -4  137.95   10.56
   3   6   4  174.81   10.62
   3   6   4  167.66   10.11
  -4  -6  -4   11.75    2.22
   4   6   4   11.37    1.97
   4   6   4   11.54    1.97
  -5  -6  -4    2.54    1.33
   5   6   4    5.16    1.56
  -6  -6  -4    9.39    0.72
  -6  -6  -4   10.29    2.05
   6   6   4    9.06    1.54
   6   6   4    9.41    1.77
  -7  -6  -4    4.16    1.36
  -7  -6  -4    3.64    0.62
   7   6   4    3.61    1.00
   7   6   4    3.75    1.35
   7   6   4    1.85    0.56
   7   6   4    2.22    0.99
  -8  -6  -4   -0.43    1.03
  -8  -6  -4    0.56    0.55
   8   6   4    0.60    0.60
   8   6   4   -0.03    0.79
   8   6   4    0.36    0.93
   8   6   4   -1.05    1.22
  -9  -6  -4   13.00    2.34
  -9  -6  -4   11.44    1.52
   9   6   4   10.25    1.60
   9   6   4   11.64    1.88
   9   6   4   11.13    1.88
   9   6   4   14.87    2.56
 -10  -6  -4   13.90    1.82
 -10  -6  -4   13.80    2.63
  10   6   4   15.02    2.22
  10   6   4   11.05    1.85
  10   6   4   13.86    2.11
 -11  -6  -4    5.45    2.10
 -11  -6  -4    7.80    2.31
  11   6   4    7.26    1.70
  11   6   4    5.41    1.68
  11   6   4    8.68    1.88
 -12  -6  -4   10.17    2.96
  12   6   4   10.75    2.08
  12   6   4   13.41    2.35
  12   6   4   13.22    2.61
 -13  -6  -4   13.01    3.48
  13   6   4    4.50    2.13
 -14  -6  -4    3.74    4.07
  14   6   4    6.83    3.43
   7  -7  -4    7.73    3.00
  -7   7   4    3.49    2.18
   6  -7  -4   14.81    3.02
  -6   7   4   16.02    2.45
   5  -7  -4    2.35    1.69
   5  -7  -4    0.61    2.65
  -5   7   4   -0.53    1.21
   4  -7  -4    4.43    2.16
   4  -7  -4   -0.60    1.27
  -4   7   4    1.32    1.07
   3  -7  -4   36.16    3.30
   3  -7  -4   39.53    6.03
  -3   7   4   32.53    3.59
  -3   7   4   31.39    3.12
   2  -7  -4   91.34    6.61
   2  -7  -4   83.24    6.20
   2  -7  -4   85.71    8.15
  -2   7   4   98.88    8.84
  -2   7   4   99.16    6.46
  -2   7   4   96.41    6.19
   1  -7  -4  102.82    8.96
   1  -7  -4  107.00    7.06
   1  -7  -4  104.14    7.43
  -1   7   4  115.60    6.94
  -1   7   4  113.02    7.35
   0  -7  -4   40.51    4.65
   0  -7  -4   30.89    3.34
   0  -7  -4   40.56    2.91
   0   7   4   44.17    3.42
   0   7   4   40.15    4.89
   0   7   4   38.60    2.81
  -1  -7  -4    3.75    1.70
  -1  -7  -4    3.02    0.69
  -1  -7  -4    2.92    1.21
   1   7   4    3.40    0.65
   1   7   4    2.40    1.01
   1   7   4    1.26    1.80
  -2  -7  -4   26.64    4.06
  -2  -7  -4   24.41    1.75
   2   7   4   25.73    1.72
   2   7   4   30.90    2.65
   2   7   4   30.87    3.94
  -3  -7  -4   43.52    4.48
   3   7   4   46.88    3.69
   3   7   4   45.40    4.33
  -4  -7  -4   20.60    3.53
   4   7   4   19.36    2.79
   4   7   4   15.30    2.17
   5   7   4   16.95    2.58
   5   7   4   15.96    2.13
   6   7   4    6.99    1.45
   6   7   4    7.57    1.83
  -7  -7  -4    1.66    0.34
  -7  -7  -4    1.07    1.22
   7   7   4    2.49    1.40
   7   7   4    3.46    1.07
  -8  -7  -4    3.39    0.64
  -8  -7  -4    3.79    1.56
   8   7   4    6.52    1.45
   8   7   4    3.02    1.86
   8   7   4    3.30    1.34
  -9  -7  -4   32.08    2.34
  -9  -7  -4   32.86    3.62
   9   7   4   30.64    3.32
   9   7   4   31.52    3.07
   9   7   4   26.42    2.39
   9   7   4   27.47    3.75
 -10  -7  -4   18.19    3.16
 -10  -7  -4   19.72    2.17
  10   7   4   27.73    2.82
  10   7   4   22.98    3.80
  10   7   4   22.88    2.80
 -11  -7  -4    4.73    1.67
 -11  -7  -4    8.28    2.46
  11   7   4    7.05    1.71
  11   7   4    6.86    1.81
 -12  -7  -4    6.07    2.86
 -12  -7  -4    9.88    2.59
  12   7   4    5.95    2.02
  12   7   4    8.18    2.32
  12   7   4   11.53    2.33
 -13  -7  -4    4.57    3.41
  13   7   4    7.43    2.56
  13   7   4   10.12    2.40
   6  -8  -4   10.20    3.02
   5  -8  -4   10.50    2.60
  -5   8   4   11.79    2.41
   4  -8  -4   13.49    2.53
  -4   8   4    7.88    1.92
   3  -8  -4   15.93    4.47
   3  -8  -4   20.05    2.76
  -3   8   4   20.77    2.87
  -3   8   4   16.84    2.50
   2  -8  -4   29.79    2.98
   2  -8  -4   34.36    3.96
   2  -8  -4   27.29    4.98
  -2   8   4   32.00    3.07
  -2   8   4   36.34    3.26
   1  -8  -4  103.26    6.89
   1  -8  -4   84.83    7.33
   1  -8  -4  104.33    9.23
  -1   8   4  119.86    7.42
  -1   8   4  111.67    6.79
   0  -8  -4   48.88    5.55
   0  -8  -4   49.87    4.43
   0  -8  -4   46.58    3.59
   0   8   4   52.47    3.55
   0   8   4   53.64    4.19
   0   8   4   51.94    5.71
  -1  -8  -4    8.87    1.15
  -1  -8  -4    9.27    2.76
  -1  -8  -4    6.19    1.86
   1   8   4    7.07    0.98
   1   8   4    7.90    1.65
  -2  -8  -4    3.40    2.02
  -2  -8  -4    1.61    0.43
   2   8   4    1.43    0.44
   2   8   4    0.56    0.83
   2   8   4    1.30    1.87
  -3  -8  -4    3.36    1.80
   3   8   4    7.88    2.36
   3   8   4    6.96    1.34
  -4  -8  -4   11.76    2.75
   4   8   4   18.55    2.46
   4   8   4   12.84    2.80
  -5  -8  -4   10.83    2.80
   5   8   4   18.48    2.56
   5   8   4   15.92    2.83
  -6  -8  -4    8.18    2.34
   6   8   4    6.71    1.59
   6   8   4    9.30    2.15
  -7  -8  -4    2.44    1.53
   7   8   4    2.91    1.65
   7   8   4    0.67    0.91
  -8  -8  -4   13.47    2.69
  -8  -8  -4   12.94    0.88
   8   8   4   13.98    2.54
   8   8   4   12.98    2.74
   8   8   4   13.56    2.18
  -9  -8  -4   42.02    4.54
  -9  -8  -4   37.77    2.60
   9   8   4   35.30    4.71
   9   8   4   38.93    4.18
   9   8   4   42.30    3.78
 -10  -8  -4   23.21    2.76
 -10  -8  -4   26.69    3.93
  10   8   4   13.43    3.52
  10   8   4   21.17    2.76
  10   8   4   19.45    2.85
 -11  -8  -4   52.58    4.13
 -11  -8  -4   65.86    6.06
  11   8   4   40.57    6.02
  11   8   4   59.59    5.09
  11   8   4   59.12    4.88
 -12  -8  -4   17.77    2.74
 -12  -8  -4   18.17    3.83
  12   8   4   17.97    4.63
  12   8   4   18.83    2.98
  12   8   4   19.26    2.61
 -13  -8  -4    2.42    3.64
  13   8   4    4.59    2.42
  13   8   4    6.47    2.38
   6  -9  -4   10.81    3.63
  -6   9   4   16.36    3.31
   5  -9  -4   14.63    3.35
  -5   9   4   17.55    3.12
   4  -9  -4   22.37    3.79
  -4   9   4   17.50    2.84
   3  -9  -4    1.66    1.70
   3  -9  -4   -0.89    3.31
  -3   9   4    1.86    1.49
   2  -9  -4    2.06    1.41
  -2   9   4    6.02    1.76
  -2   9   4    2.02    1.75
   1  -9  -4   26.15    2.75
   1  -9  -4   26.60    5.27
  -1   9   4   29.61    2.96
  -1   9   4   33.77    3.30
   0  -9  -4   34.67    5.70
   0  -9  -4   31.51    2.77
   0   9   4   30.65    2.74
   0   9   4   34.76    3.33
  -1  -9  -4   18.06    1.74
  -1  -9  -4   17.39    3.25
  -1  -9  -4   14.97    3.67
   1   9   4   17.87    2.70
   1   9   4   20.41    1.80
  -2  -9  -4    6.29    0.90
  -2  -9  -4    4.68    2.34
   2   9   4    8.71    0.93
   2   9   4    7.20    1.68
   2   9   4   10.38    3.26
  -3  -9  -4    1.05    1.91
   3   9   4   -0.60    2.22
   3   9   4    1.71    1.11
  -4  -9  -4    0.18    1.73
   4   9   4    0.38    2.40
   4   9   4    1.36    0.95
  -5  -9  -4    5.69    2.26
   5   9   4    3.97    1.49
  -6  -9  -4   50.80    5.19
   6   9   4   45.15    4.13
  -7  -9  -4    2.99    2.03
   7   9   4    5.20    1.70
  -8  -9  -4   11.98    3.04
   8   9   4    9.64    2.08
   8   9   4    8.27    2.73
  -9  -9  -4   28.15    4.23
   9   9   4   23.02    3.40
   9   9   4   16.55    2.76
   9   9   4   19.24    3.89
 -10  -9  -4   24.52    1.80
 -10  -9  -4   26.87    4.42
  10   9   4   20.04    3.06
 -11  -9  -4   49.84    5.99
 -11  -9  -4   42.10    3.67
  11   9   4   48.69    4.64
 -12  -9  -4   10.52    3.96
 -12  -9  -4   10.75    2.82
  12   9   4   13.31    2.68
 -13  -9  -4   -8.51    4.10
  13   9   4    3.23    2.51
   4 -10  -4   19.02    3.42
  -4  10   4   17.22    3.12
   3 -10  -4   -0.98    4.41
   3 -10  -4    9.15    2.40
  -3  10   4    8.39    2.35
   2 -10  -4    3.98    1.64
   2 -10  -4    2.62    3.77
  -2  10   4    2.59    1.82
   1 -10  -4    7.70    3.68
   1 -10  -4    7.43    1.67
  -1  10   4    6.96    1.96
  -1  10   4    5.57    2.03
   0 -10  -4    4.27    2.70
   0 -10  -4    6.30    1.42
   0  10   4    5.96    1.85
   0  10   4    5.43    1.43
  -1 -10  -4   27.32    2.26
  -1 -10  -4   23.12    5.02
   1  10   4   20.79    3.05
  -2 -10  -4   -0.69    0.55
  -2 -10  -4   -1.61    2.34
   2  10   4   -1.85    1.12
   2  10   4    0.21    0.62
  -3 -10  -4   15.37    3.96
   3  10   4   20.73    2.80
  -4 -10  -4    1.21    2.38
   4  10   4    4.37    1.54
  -5 -10  -4    3.72    2.52
   5  10   4    5.12    1.76
  -6 -10  -4   31.51    5.06
   6  10   4   30.58    3.34
  -7 -10  -4   11.85    3.38
   7  10   4   19.68    2.85
  -8 -10  -4   19.49    4.03
   8  10   4   25.99    3.36
  -9 -10  -4   12.17    3.60
   9  10   4   18.19    2.95
 -10 -10  -4    2.45    3.08
  10  10   4   -0.97    1.64
 -11 -10  -4   22.05    4.96
  11  10   4   26.53    3.64
 -12 -10  -4   17.90    4.95
  12  10   4   10.80    3.22
 -13 -10  -4   -2.57    4.94
  13  10   4    3.35    2.96
   3 -11  -4    7.13    5.45
   3 -11  -4    6.81    2.98
  -3  11   4    5.38    2.69
   2 -11  -4    3.58    4.64
   2 -11  -4    6.89    2.31
  -2  11   4    5.39    2.30
   1 -11  -4    3.88    4.01
   1 -11  -4    1.84    1.75
  -1  11   4    5.43    2.51
  -1  11   4    3.41    1.89
   0 -11  -4    0.27    1.25
   0 -11  -4    1.19    3.63
   0  11   4    0.81    1.55
   0  11   4   -0.39    1.72
  -1 -11  -4    2.68    1.08
  -1 -11  -4    3.90    3.26
   1  11   4    1.02    1.57
   1  11   4    5.47    1.36
  -2 -11  -4    0.31    0.62
   2  11   4   -0.16    1.31
  -3 -11  -4    4.81    3.04
   3  11   4    1.92    1.57
  -4 -11  -4    3.78    2.70
   4  11   4    0.32    1.03
  -5 -11  -4    3.42    2.84
   5  11   4    5.39    1.90
  -6 -11  -4   28.07    5.17
   6  11   4   24.72    3.40
  -7 -11  -4   19.77    4.48
   7  11   4   27.34    3.60
  -8 -11  -4   25.59    4.95
   8  11   4   32.55    3.96
  -9 -11  -4    8.23    3.60
 -10 -11  -4   -1.87    3.32
  10  11   4    1.06    2.00
 -11 -11  -4   12.12    4.61
  11  11   4   18.04    3.41
 -12 -11  -4    2.77    4.93
  12  11   4    1.94    2.86
   2 -12  -4   13.19    3.27
   2 -12  -4   13.47    6.54
  -2  12   4   10.31    3.01
   1 -12  -4   -2.87    4.68
   1 -12  -4   -3.41    2.07
  -1  12   4    2.52    2.26
   0 -12  -4    3.79    4.60
   0 -12  -4    0.84    1.61
   0  12   4    1.76    2.05
  -1 -12  -4    4.01    3.67
  -1 -12  -4    3.05    1.31
   1  12   4    2.11    2.09
   1  12   4    2.41    1.69
  -2 -12  -4   -4.92    3.24
  -2 -12  -4    0.40    0.68
   2  12   4    0.07    1.88
  -3 -12  -4    7.55    4.28
   3  12   4   10.37    2.56
  -4 -12  -4    6.45    3.97
   4  12   4    6.53    2.04
  -5 -12  -4   17.00    4.49
   5  12   4   14.38    2.83
  -6 -12  -4   -0.85    3.03
   6  12   4   10.46    2.44
  -7 -12  -4    8.53    3.96
   7  12   4    7.70    2.30
  -8 -12  -4   44.16    7.04
   8  12   4   47.88    4.96
  -9 -12  -4   31.46    6.25
   9  12   4   36.38    4.52
 -10 -12  -4   -1.70    3.94
  10  12   4    1.92    2.40
 -11 -12  -4    3.66    4.95
  11  12   4    4.80    2.91
   0 -13  -4   -1.98    2.16
   0 -13  -4    2.95    7.15
  -1 -13  -4    5.78    4.87
   1  13   4    1.49    2.29
  -2 -13  -4   -1.06    4.47
   2  13   4    3.61    2.25
  -3 -13  -4    2.39    4.36
   3  13   4    3.21    2.41
  -4 -13  -4    2.06    3.98
   4  13   4    6.41    2.48
  -5 -13  -4    6.77    4.39
   5  13   4   13.46    2.92
  -6 -13  -4    5.28    4.41
   6  13   4    6.71    2.52
  -7 -13  -4    6.70    4.38
   7  13   4    6.10    2.53
  -8 -13  -4   12.36    5.29
   8  13   4   29.91    4.00
  -9 -13  -4   12.93    5.15
   9  13   4   28.29    4.12
 -10 -13  -4    6.26    5.50
  10  13   4    7.61    3.23
  -3 -14  -4    8.14    6.49
   3  14   4    1.36    2.84
  -4 -14  -4    4.06    5.99
  -5 -14  -4   22.00    6.10
   5  14   4   21.87    4.10
  -6 -14  -4    6.19    5.22
   6  14   4    6.06    3.09
  -7 -14  -4   -1.21    5.04
   7  14   4   -3.52    2.73
  -8 -14  -4    7.01    5.63
   8  14   4    2.92    3.04
   5  13  -5   11.13    3.17
  -5 -13   5    8.37    2.31
  -5 -13   5   10.94    5.11
   4  13  -5    1.55    2.46
  -4 -13   5    1.13    1.99
  -4 -13   5   -1.67    4.84
   3  13  -5   17.95    3.59
  -3 -13   5   15.89    6.26
  -3 -13   5   10.78    2.42
   2  13  -5   11.42    4.34
  -2 -13   5    9.31    5.49
  -2 -13   5   11.55    2.54
   7  12  -5   21.21    3.41
  -7 -12   5   16.01    2.45
   6  12  -5    7.65    2.49
  -6 -12   5    8.70    1.86
  -6 -12   5    4.15    4.07
   5  12  -5    9.73    2.64
  -5 -12   5   10.95    4.63
  -5 -12   5    8.19    1.90
   4  12  -5    1.67    2.06
  -4 -12   5    3.66    1.56
  -4 -12   5    7.61    3.86
   3  12  -5   19.86    3.14
  -3 -12   5   11.67    2.05
  -3 -12   5   15.91    5.12
   2  12  -5   34.28    4.31
  -2 -12   5   33.83    6.78
   1  12  -5    8.75    2.53
  -1 -12   5    8.07    2.03
  -1 -12   5   11.88    4.89
   0  12  -5    1.41    2.23
   0 -12   5    3.08    4.67
   0 -12   5    0.88    2.10
   1 -12   5   -4.35    4.58
   1 -12   5   -1.73    2.24
  -2  12  -5    0.54    2.50
   2 -12   5   -0.60    2.47
   9  11  -5   -0.41    2.28
  -9 -11   5   -4.13    4.43
   8  11  -5   12.57    2.54
  -8 -11   5    7.75    4.39
  -8 -11   5    6.99    1.93
   7  11  -5   11.53    2.52
  -7 -11   5   11.64    2.04
  -7 -11   5   13.52    4.41
   6  11  -5   13.01    2.65
  -6 -11   5   10.72    1.89
  -6 -11   5   15.78    3.71
  -6 -11   5    8.82    3.34
   5  11  -5   35.11    5.06
  -5 -11   5   36.18    5.98
  -5 -11   5   37.73    3.26
  -5 -11   5   46.99    4.84
   4  11  -5    2.11    1.67
  -4 -11   5    1.55    3.11
  -4 -11   5    4.06    2.65
  -4 -11   5    2.41    1.18
   3  11  -5   11.20    2.44
  -3 -11   5    8.29    3.81
  -3 -11   5    5.13    1.42
   2  11  -5   15.69    2.78
  -2 -11   5   18.72    2.39
  -2 -11   5   16.77    4.29
   1  11  -5    0.71    1.53
  -1 -11   5   -1.61    3.24
  -1 -11   5    2.03    1.34
   0  11  -5    6.06    1.91
   0 -11   5    0.99    3.10
   0 -11   5    5.96    1.77
  -1  11  -5    2.16    2.09
   1 -11   5    5.79    4.13
   1 -11   5    3.07    2.02
  -2  11  -5   -1.06    1.75
   2 -11   5   -2.73    3.99
   2 -11   5   -2.28    1.81
  -3  11  -5    1.43    2.39
   3 -11   5    1.18    4.54
   3 -11   5    0.62    2.26
   9  10  -5    5.74    1.76
  -9 -10   5    1.88    1.81
  -9 -10   5    1.56    3.58
   8  10  -5    0.02    1.57
  -8 -10   5   -0.31    1.42
  -8 -10   5    1.36    3.29
   7  10  -5    2.00    1.50
  -7 -10   5    2.59    1.39
  -7 -10   5    3.74    3.33
  -7 -10   5    1.64    3.08
   6  10  -5   33.07    3.26
  -6 -10   5   26.54    5.16
  -6 -10   5   28.97    2.83
  -6 -10   5   30.89    3.95
   5  10  -5   56.42    4.42
  -5 -10   5   49.35    5.56
  -5 -10   5   42.90    6.41
  -5 -10   5   52.46    3.91
   4  10  -5    8.88    2.00
  -4 -10   5    5.92    2.73
  -4 -10   5   10.63    2.79
  -4 -10   5    9.38    1.56
   3  10  -5   11.49    2.09
  -3 -10   5    8.01    3.53
  -3 -10   5   10.16    1.61
   2  10  -5   17.70    2.52
  -2 -10   5   10.30    1.62
  -1 -10   5    4.98    1.34
   0  10  -5   46.11    4.08
   0 -10   5   35.29    3.34
   0 -10   5   33.67    7.88
  -1  10  -5    2.72    1.53
   1 -10   5    1.17    3.03
   1 -10   5    1.91    1.46
  -2  10  -5   -0.32    1.64
   2 -10   5   -2.33    1.39
   2 -10   5   -4.60    3.08
  -3  10  -5   -1.07    1.50
   3 -10   5    2.81    1.79
   3 -10   5    3.01    3.68
  -4  10  -5    8.59    2.47
   4 -10   5    4.98    2.36
   4 -10   5    6.51    4.56
  -5  10  -5    4.80    3.01
   5 -10   5    6.87    2.86
   5 -10   5    5.38    5.31
 -10  -9   5    0.98    4.25
   9   9  -5    0.88    1.21
  -9  -9   5    4.23    1.80
  -9  -9   5    5.67    3.47
   8   9  -5    5.19    1.50
  -8  -9   5    6.60    1.81
  -8  -9   5    9.48    3.51
   7   9  -5    1.24    1.19
  -7  -9   5    3.69    1.32
  -7  -9   5   -2.45    2.50
   6   9  -5   13.24    1.90
  -6  -9   5    6.20    2.82
  -6  -9   5    9.70    1.72
  -6  -9   5    9.22    2.69
   5   9  -5   58.96    4.36
  -5  -9   5   53.38    3.99
  -5  -9   5   57.45    4.74
  -5  -9   5   55.58    5.97
  -5  -9   5   46.58    5.17
   4   9  -5   27.52    3.20
  -4  -9   5   27.48    3.29
  -4  -9   5   36.41    5.16
  -4  -9   5   28.35    3.71
  -4  -9   5   32.50    2.67
   3   9  -5   39.83    3.54
  -3  -9   5   37.29    3.00
  -3  -9   5   38.79    5.55
   2   9  -5   10.23    1.96
  -2  -9   5   10.77    3.09
  -2  -9   5   14.55    1.82
   1   9  -5    0.68    1.19
  -1  -9   5    2.48    0.89
  -1  -9   5   -0.05    1.92
   0   9  -5   11.16    2.10
   0  -9   5   11.51    1.78
   0  -9   5    5.99    2.77
  -1   9  -5    1.95    1.95
  -1   9  -5    1.36    0.99
   1  -9   5    3.89    2.38
   1  -9   5   -0.07    0.98
  -2   9  -5    0.63    1.45
   2  -9   5    2.40    2.68
   2  -9   5   -0.61    1.12
  -3   9  -5    9.72    2.17
   3  -9   5    6.32    3.37
   3  -9   5    7.08    1.90
  -4   9  -5    6.03    2.08
   4  -9   5    4.26    3.43
   4  -9   5    7.58    1.99
  -5   9  -5    8.67    2.36
   5  -9   5    5.84    2.25
   5  -9   5    6.93    4.19
  -6   9  -5    3.70    2.29
   6  -9   5    4.22    4.72
   6  -9   5    1.09    2.41
 -10  -8   5    3.43    3.76
  -9  -8   5   28.45    5.35
   8   8  -5   21.74    2.12
  -8  -8   5   18.14    4.05
   7   8  -5    2.78    1.07
  -7  -8   5   -3.28    2.08
  -7  -8   5    3.46    1.29
  -7  -8   5    2.54    2.50
   6   8  -5   14.62    1.93
  -6  -8   5   14.89    3.49
  -6  -8   5   20.18    2.32
  -6  -8   5   14.59    2.86
   5   8  -5   31.41    2.56
  -5  -8   5   20.96    2.88
  -5  -8   5   29.56    4.42
  -5  -8   5   24.41    3.07
  -5  -8   5   22.12    2.32
   4   8  -5   26.88    2.69
  -4  -8   5   28.13    2.47
  -4  -8   5   25.66    3.17
  -4  -8   5   36.80    4.09
  -4  -8   5   34.07    3.39
   3   8  -5   23.62    2.43
  -3  -8   5   26.00    2.17
  -3  -8   5   20.79    3.75
  -3  -8   5   24.58    3.30
   2   8  -5   12.08    1.86
   2   8  -5   12.38    3.17
  -2  -8   5   15.48    3.08
  -2  -8   5   14.00    1.69
  -2  -8   5    8.95    2.04
   1   8  -5   -0.06    0.82
   1   8  -5    0.01    2.32
  -1  -8   5    0.85    0.65
  -1  -8   5    0.11    1.43
  -1  -8   5   -1.02    1.41
   0   8  -5   10.55    1.89
   0   8  -5    7.91    3.03
   0  -8   5    5.64    2.34
   0  -8   5   10.00    2.44
   0  -8   5    8.16    1.45
  -1   8  -5   15.67    2.29
  -1   8  -5   11.24    3.37
   1  -8   5   14.98    3.39
   1  -8   5   13.47    1.87
  -2   8  -5    8.51    3.30
  -2   8  -5    2.69    1.77
  -2   8  -5    4.71    1.57
   2  -8   5    5.97    1.39
   2  -8   5    3.51    2.31
  -3   8  -5    4.29    1.51
   3  -8   5    6.30    1.54
   3  -8   5    7.51    3.10
  -4   8  -5    5.78    1.93
   4  -8   5    4.74    1.67
   4  -8   5    4.53    2.97
  -5   8  -5    3.59    1.68
   5  -8   5    2.77    1.66
   5  -8   5    0.88    3.00
  -6   8  -5   20.46    3.09
   6  -8   5   19.56    3.26
  -7   8  -5   25.20    3.59
   7  -8   5   22.27    5.31
   7  -8   5   22.00    3.66
 -11  -7   5    7.34    4.27
 -10  -7   5    2.48    3.27
  -9  -7   5   32.12    5.43
   8   7  -5   51.07    3.21
   8   7  -5   49.48    3.28
  -8  -7   5   55.01    6.08
   7   7  -5   29.44    2.38
  -7  -7   5   31.11    4.89
  -7  -7   5   29.65    3.68
   6   7  -5   22.85    2.07
  -6  -7   5   23.65    3.96
  -6  -7   5   21.27    2.87
   5   7  -5    2.03    0.96
  -5  -7   5    1.29    1.14
  -5  -7   5    2.10    0.97
  -5  -7   5    4.84    1.52
  -5  -7   5    1.61    1.64
   4   7  -5    9.12    2.73
   4   7  -5    6.95    1.28
  -4  -7   5    6.20    1.20
  -4  -7   5    7.84    2.14
  -4  -7   5    5.78    1.55
  -4  -7   5    5.52    1.53
   3   7  -5   21.63    2.26
   3   7  -5   24.79    3.87
  -3  -7   5   28.55    2.67
  -3  -7   5   24.76    3.63
  -3  -7   5   23.22    2.15
  -3  -7   5   26.28    2.52
   2   7  -5   16.29    2.01
   2   7  -5   11.31    3.20
  -2  -7   5   13.62    2.13
  -2  -7   5   11.30    2.63
  -2  -7   5   14.80    1.51
   1   7  -5   -0.79    0.58
   1   7  -5    0.04    1.46
  -1  -7   5   -0.46    0.51
  -1  -7   5   -0.25    1.10
  -1  -7   5   -1.58    1.21
   0   7  -5   -2.24    1.70
   0   7  -5   -0.34    0.77
   0  -7   5   -0.39    0.52
   0  -7   5   -0.58    1.19
   0  -7   5    0.64    1.35
  -1   7  -5   20.44    3.31
  -1   7  -5   20.77    2.42
  -1   7  -5   21.07    2.28
   1  -7   5   16.31    3.21
   1  -7   5   21.22    2.02
   1  -7   5   14.58    2.59
  -2   7  -5    4.97    2.35
  -2   7  -5    2.41    1.42
  -2   7  -5    4.84    1.36
   2  -7   5    5.53    1.25
   2  -7   5    2.74    1.86
   2  -7   5    3.99    1.86
  -3   7  -5   34.65    3.18
  -3   7  -5   27.33    3.23
  -3   7  -5   35.89    7.04
   3  -7   5   33.05    4.69
   3  -7   5   29.80    2.88
  -4   7  -5   32.42    3.16
  -4   7  -5   28.47    4.53
   4  -7   5   23.31    4.35
   4  -7   5   27.72    2.95
  -5   7  -5    7.74    1.95
  -5   7  -5    3.94    4.00
   5  -7   5    7.77    2.81
   5  -7   5    5.11    1.73
  -6   7  -5   14.59    2.53
   6  -7   5   10.39    3.85
   6  -7   5   14.06    2.65
  -7   7  -5   21.39    3.15
   7  -7   5   15.27    4.64
   7  -7   5   15.56    2.94
  -8   7  -5    6.94    2.69
   8  -7   5    7.72    2.92
 -11  -6   5    5.03    4.22
 -10  -6   5   -0.90    3.20
  -9  -6   5   35.76    5.39
  -8  -6   5   36.49    5.38
   7   6  -5   28.58    1.99
  -7  -6   5   31.39    4.69
  -7  -6   5   24.83    3.36
   6   6  -5   46.06    3.19
  -6  -6   5   51.77    4.25
  -6  -6   5   44.17    4.90
   5   6  -5    1.30    0.66
   5   6  -5    3.23    2.18
  -5  -6   5   -0.23    1.11
  -5  -6   5    1.90    1.50
   4   6  -5   18.97    1.79
   4   6  -5   17.04    3.21
  -4  -6   5   20.80    2.46
  -4  -6   5   18.72    2.18
  -4  -6   5   19.41    3.15
  -4  -6   5   17.76    1.78
   3   6  -5    3.47    0.88
   3   6  -5    4.40    1.96
  -3  -6   5   -0.23    1.23
  -3  -6   5    1.14    0.91
  -3  -6   5    3.18    0.84
  -3  -6   5    1.93    1.04
   2   6  -5    2.63    1.57
   2   6  -5    3.86    0.96
  -2  -6   5    2.06    1.32
  -2  -6   5    3.51    1.18
   1   6  -5   13.92    2.54
   1   6  -5   15.15    1.82
  -1  -6   5   10.21    1.69
  -1  -6   5   10.20    2.26
  -1  -6   5   13.68    1.74
   0   6  -5    0.51    1.46
   0   6  -5    2.84    0.85
   0  -6   5    1.97    1.31
   0  -6   5    1.20    0.60
   0  -6   5    1.80    1.12
  -1   6  -5   13.84    1.92
  -1   6  -5   18.54    2.20
  -1   6  -5   15.92    2.82
   1  -6   5   14.26    1.78
   1  -6   5   12.50    2.52
   1  -6   5   14.24    2.09
  -2   6  -5    8.79    1.51
  -2   6  -5   11.63    2.37
  -2   6  -5    7.34    1.48
   2  -6   5    5.45    2.09
   2  -6   5   11.52    1.94
   2  -6   5   10.35    1.54
  -3   6  -5   80.15    6.26
  -3   6  -5   66.44    5.13
  -3   6  -5   80.62    5.36
   3  -6   5   63.81    6.15
   3  -6   5   77.14    5.14
   3  -6   5   65.15    5.31
  -4   6  -5   83.85    7.02
  -4   6  -5   84.87    6.17
  -4   6  -5   99.59    6.38
   4  -6   5   81.49    6.47
   4  -6   5   80.02    7.23
   4  -6   5   94.73    6.20
  -5   6  -5   15.58    3.51
  -5   6  -5   12.77    2.14
   5  -6   5   14.63    3.21
   5  -6   5   11.99    2.11
  -6   6  -5   24.71    3.06
  -6   6  -5   19.84    4.27
   6  -6   5   26.42    4.67
   6  -6   5   22.34    3.06
  -7   6  -5   12.33    2.76
   7  -6   5   19.56    2.91
  -8   6  -5   28.95    3.63
   8  -6   5   17.08    3.22
  -9   6  -5   21.80    3.67
   9  -6   5   24.68    4.16
 -11  -5   5   20.07    5.14
 -10  -5   5   11.86    3.92
  -9  -5   5    7.58    2.92
  -8  -5   5    8.67    2.75
  -7  -5   5   26.17    3.52
  -7  -5   5   27.99    4.23
   6   5  -5   53.40    5.57
   6   5  -5   51.35    3.26
  -6  -5   5   60.40    5.33
  -6  -5   5   49.57    4.23
   5   5  -5    3.36    0.69
   5   5  -5    5.24    2.31
  -5  -5   5    2.99    1.31
  -5  -5   5    2.70    0.77
  -5  -5   5    3.13    1.42
   4   5  -5    7.33    2.26
   4   5  -5   10.40    1.24
  -4  -5   5    9.18    1.31
  -4  -5   5    9.31    2.02
  -4  -5   5   10.35    1.70
   3   5  -5   -0.14    1.23
   3   5  -5    1.62    0.58
  -3  -5   5    1.30    0.66
  -3  -5   5    0.64    0.55
  -3  -5   5    1.91    0.85
  -3  -5   5   -0.13    0.88
   2   5  -5   15.57    1.53
   2   5  -5   15.39    2.54
  -2  -5   5   12.89    2.37
  -2  -5   5   15.40    1.51
  -2  -5   5   15.91    1.85
   1   5  -5    0.09    1.03
   1   5  -5    0.40    0.45
  -1  -5   5    0.59    0.42
  -1  -5   5    0.67    0.68
  -1  -5   5    0.77    0.93
   0   5  -5   21.45    2.58
   0  -5   5   20.62    1.82
   0  -5   5   23.53    2.16
   0  -5   5   20.12    2.93
  -1   5  -5   44.18    3.36
  -1   5  -5   51.68    4.16
  -1   5  -5   48.81    3.47
   1  -5   5   48.48    4.17
   1  -5   5   39.19    3.45
  -2   5  -5    3.30    1.44
  -2   5  -5    2.90    0.93
  -2   5  -5    1.78    0.87
   2  -5   5    2.47    1.16
   2  -5   5    1.84    1.18
  -3   5  -5   65.93    5.17
  -3   5  -5   65.71    4.56
  -3   5  -5   62.07    4.45
   3  -5   5   60.05    4.35
   3  -5   5   57.33    4.59
  -4   5  -5  127.59    8.43
  -4   5  -5  142.29    9.23
  -4   5  -5  129.78    8.39
   4  -5   5  141.73    8.47
   4  -5   5  132.73    9.03
   4  -5   5  108.95    9.16
  -5   5  -5   49.63    3.94
  -5   5  -5   43.58    3.96
  -5   5  -5   51.34    4.93
   5  -5   5   53.38    4.05
   5  -5   5   51.48    5.03
   5  -5   5   42.79    4.18
  -6   5  -5   44.50    3.78
  -6   5  -5   45.06    4.84
   6  -5   5   39.71    3.81
   6  -5   5   45.46    5.07
  -7   5  -5    5.44    3.13
  -7   5  -5    3.80    1.47
   7  -5   5    2.95    1.65
  -8   5  -5   -1.48    1.51
  -8   5  -5   -2.25    3.99
   8  -5   5    2.07    1.77
  -9   5  -5   17.22    3.02
   9  -5   5   12.77    3.13
 -10   5  -5    6.25    2.70
  10  -5   5   10.55    3.24
 -11  -4   5    6.76    4.10
 -10  -4   5    5.43    3.51
  -9  -4   5   10.75    3.53
  -8  -4   5    2.78    2.28
  -7  -4   5    6.31    2.35
  -7  -4   5    8.79    2.07
  -6  -4   5   33.33    3.65
  -6  -4   5   25.62    3.20
   5   4  -5   -1.16    1.52
   5   4  -5    0.28    0.27
  -5  -4   5    0.69    1.06
  -5  -4   5    0.56    1.00
   4   4  -5   21.18    1.71
   4   4  -5   28.46    3.63
  -4  -4   5   25.13    1.87
  -4  -4   5   23.64    2.87
  -4  -4   5   24.58    2.34
   3   4  -5    1.31    1.04
   3   4  -5    0.36    0.35
  -3  -4   5    1.12    0.78
  -3  -4   5    0.50    0.45
  -3  -4   5   -0.35    0.58
   2   4  -5    6.20    0.92
   2   4  -5    3.80    1.36
  -2  -4   5    5.71    1.02
  -2  -4   5    6.81    1.01
  -2  -4   5    4.55    1.29
   1   4  -5   35.99    2.52
   1   4  -5   31.89    3.11
  -1  -4   5   30.77    2.53
  -1  -4   5   35.50    2.52
  -1  -4   5   32.25    3.06
   0   4  -5  150.68    8.81
   0   4  -5  139.51    9.74
   0  -4   5  137.23    8.81
   0  -4   5  147.87    9.40
   0  -4   5  144.92    8.69
  -1   4  -5   99.22    6.52
  -1   4  -5  115.91    7.24
  -1   4  -5  100.89    6.59
   1  -4   5  106.21    7.17
   1  -4   5  102.39    6.47
   1  -4   5  104.70    6.69
  -2   4  -5    2.20    1.01
  -2   4  -5    3.17    0.82
  -2   4  -5    5.08    0.98
   2  -4   5    1.42    1.03
   2  -4   5    3.81    0.82
   2  -4   5    3.75    1.05
  -3   4  -5   22.99    2.06
  -3   4  -5   21.16    2.07
   3  -4   5   23.06    1.98
   3  -4   5   19.89    2.15
   3  -4   5   19.02    2.80
  -4   4  -5   43.12    3.24
  -4   4  -5   41.52    3.72
  -4   4  -5   41.90    3.24
   4  -4   5   36.21    3.76
   4  -4   5   35.66    3.22
   4  -4   5   39.67    3.18
  -5   4  -5   11.14    1.80
  -5   4  -5   14.23    2.50
  -5   4  -5   11.84    1.86
   5  -4   5   16.09    2.20
   5  -4   5   12.94    1.97
   5  -4   5   14.98    2.71
  -6   4  -5   79.20    5.39
  -6   4  -5   78.60    6.12
  -6   4  -5   63.86    5.32
   6  -4   5   79.22    5.53
   6  -4   5   76.31    6.36
   6  -4   5   65.76    5.39
  -7   4  -5    2.66    1.09
  -7   4  -5    6.46    2.48
   7  -4   5    2.02    1.74
   7  -4   5    2.76    1.43
  -8   4  -5    5.22    3.01
  -9   4  -5    2.06    3.98
  -9   4  -5    2.37    1.68
   9  -4   5    1.72    1.91
 -10   4  -5    1.47    2.06
  10  -4   5    0.05    2.34
 -11   4  -5   -2.41    4.08
 -11   4  -5   -0.05    2.79
  11  -4   5    1.72    3.07
  11   3  -5    0.71    2.81
 -11  -3   5    0.31    4.00
  10   3  -5   23.15    3.83
 -10  -3   5   25.11    4.94
   8   3  -5    4.82    1.69
  -8  -3   5    0.87    1.99
   7   3  -5   11.89    2.14
  -7  -3   5   12.18    2.96
  -7  -3   5   13.77    2.43
  -6  -3   5   16.30    2.98
  -6  -3   5   14.41    2.26
  -5  -3   5    1.29    1.10
  -5  -3   5    0.35    1.01
   4   3  -5    2.10    0.36
   4   3  -5    4.01    1.54
  -4  -3   5    2.29    0.96
  -4  -3   5    3.17    1.22
  -4  -3   5    2.45    0.46
   3   3  -5    3.36    0.53
   3   3  -5    4.34    1.48
  -3  -3   5    3.33    0.96
  -3  -3   5    3.81    1.26
  -3  -3   5    3.18    0.61
   2   3  -5   39.87    2.48
   2   3  -5   30.85    3.16
  -2  -3   5   35.17    2.47
  -2  -3   5   35.17    3.19
   1   3  -5    6.91    0.90
   1   3  -5    4.89    1.31
  -1  -3   5    6.77    1.37
  -1  -3   5    6.89    0.99
  -1  -3   5    4.87    0.89
   0   3  -5  226.48   12.97
   0   3  -5  210.83   13.40
   0  -3   5  225.39   13.46
   0  -3   5  220.28   12.93
   0  -3   5  221.28   12.98
  -1   3  -5  214.11   11.81
  -1   3  -5  189.09   12.06
  -1   3  -5  185.24   11.69
   1  -3   5  196.71   11.66
   1  -3   5  199.78   11.79
   1  -3   5  205.38   12.17
  -2   3  -5   60.57    4.38
  -2   3  -5   59.67    4.10
  -2   3  -5   62.53    4.15
   2  -3   5   58.27    4.15
   2  -3   5   57.80    4.44
   2  -3   5   68.73    4.11
  -3   3  -5   13.25    1.63
  -3   3  -5   14.26    1.51
  -3   3  -5   12.72    1.57
   3  -3   5   13.53    1.71
   3  -3   5   11.17    1.87
   3  -3   5   14.46    1.42
  -4   3  -5    8.11    1.33
  -4   3  -5    9.68    1.51
  -4   3  -5    7.30    1.53
   4  -3   5    9.20    1.83
   4  -3   5    9.11    1.36
   4  -3   5    8.25    1.45
  -5   3  -5   30.09    2.63
  -5   3  -5   28.82    2.74
  -5   3  -5   30.00    2.90
   5  -3   5   26.11    3.03
   5  -3   5   25.96    2.53
   5  -3   5   32.47    2.66
  -6   3  -5  114.61    8.14
  -6   3  -5  107.09    7.25
   6  -3   5  112.76    8.05
   6  -3   5  105.80    7.29
   6  -3   5  115.08    7.47
  -7   3  -5   10.63    1.72
  -7   3  -5    9.77    2.40
   7  -3   5    8.56    2.12
   7  -3   5    9.48    1.96
  -8   3  -5   -0.15    1.00
  -8   3  -5    0.84    2.18
   8  -3   5    2.80    1.66
   8  -3   5    0.59    1.22
  -9   3  -5    0.81    3.05
  -9   3  -5   -0.15    1.27
   9  -3   5    1.57    1.72
 -10   3  -5    5.08    2.03
  10  -3   5    1.06    2.17
 -11   3  -5    3.50    2.25
 -11   3  -5   -3.30    3.32
  11  -3   5    0.08    2.61
  11   2  -5    8.15    3.21
 -11  -2   5    1.34    4.38
  10   2  -5   10.63    2.85
 -10  -2   5   21.70    4.53
   9   2  -5   13.93    2.95
  -9  -2   5   12.45    5.57
   8   2  -5    5.61    1.78
  -8  -2   5    6.41    2.55
   7   2  -5   16.20    2.51
  -7  -2   5   18.35    3.52
  -7  -2   5   18.12    2.82
   6   2  -5    1.78    1.08
  -6  -2   5    2.24    1.23
  -6  -2   5    2.83    1.51
   5   2  -5   17.93    2.38
  -5  -2   5   18.06    2.46
  -5  -2   5   23.33    3.31
  -4  -2   5    0.80    0.97
  -4  -2   5    1.07    0.91
   3   2  -5   61.03    3.51
   3   2  -5   52.67    4.61
  -3  -2   5   57.39    3.53
  -3  -2   5   60.34    4.17
  -3  -2   5   60.44    4.71
   2   2  -5   42.79    4.12
   2   2  -5   51.05    3.07
  -2  -2   5   49.78    3.07
  -2  -2   5   49.51    3.51
  -2  -2   5   47.17    3.88
   1   2  -5    1.32    0.40
   1   2  -5    1.34    0.72
  -1  -2   5    0.50    0.56
  -1  -2   5    1.02    0.39
   0   2  -5  166.90    9.44
   0   2  -5  148.62    9.80
   0  -2   5  153.48    9.45
   0  -2   5  167.80    9.87
   0  -2   5  160.98    9.42
  -1   2  -5  386.77   21.52
  -1   2  -5  362.63   21.71
   1  -2   5  366.97   21.44
   1  -2   5  384.05   21.50
   1  -2   5  369.82   21.72
  -2   2  -5  346.19   19.66
  -2   2  -5  313.21   19.55
  -2   2  -5  337.61   19.73
   2  -2   5  335.69   19.79
   2  -2   5  353.62   19.56
   2  -2   5  351.56   19.66
  -3   2  -5  237.24   13.77
  -3   2  -5  250.20   13.88
  -3   2  -5  237.82   13.86
   3  -2   5  213.52   13.94
   3  -2   5  231.05   13.80
   3  -2   5  235.58   13.74
  -4   2  -5   82.53    5.67
  -4   2  -5   92.51    5.69
  -4   2  -5   88.81    5.75
   4  -2   5   91.20    5.69
   4  -2   5   84.26    5.94
   4  -2   5   86.82    5.68
  -5   2  -5   -0.28    0.79
  -5   2  -5    0.75    0.61
  -5   2  -5    0.55    0.74
   5  -2   5    1.00    0.73
   5  -2   5    0.32    0.82
   5  -2   5    0.34    0.52
  -6   2  -5   29.72    2.47
  -6   2  -5   25.13    2.65
  -6   2  -5   26.70    2.48
   6  -2   5   24.98    2.36
   6  -2   5   23.86    2.43
  -7   2  -5    3.75    1.59
  -7   2  -5    2.93    1.23
  -7   2  -5    3.99    1.17
   7  -2   5    6.07    1.48
   7  -2   5    3.37    1.21
  -8   2  -5    2.76    1.94
  -8   2  -5    3.95    1.26
   8  -2   5    2.67    1.32
  -9   2  -5   -1.66    2.50
  -9   2  -5    0.71    1.07
   9  -2   5   -0.03    1.39
   9  -2   5    1.95    1.75
 -10   2  -5    4.42    1.71
 -10   2  -5    5.04    2.19
 -10   2  -5   -1.27    3.47
  10  -2   5    5.02    2.23
 -11   2  -5    3.62    2.72
 -11   2  -5    3.08    2.04
  11  -2   5   -1.03    2.40
 -12   2  -5    0.32    2.79
 -12   2  -5    6.23    3.63
  11   1  -5   -1.80    4.13
 -11  -1   5    0.32    4.53
  10   1  -5    7.87    2.60
 -10  -1   5    4.62    3.82
   9   1  -5    5.40    2.36
  -9  -1   5    3.87    2.75
   8   1  -5   -2.44    1.23
  -8  -1   5   -1.31    2.08
   7   1  -5   -0.59    1.23
  -7  -1   5    2.23    1.86
   6   1  -5    2.82    1.19
  -6  -1   5   -0.01    1.34
   5   1  -5    2.35    1.07
  -5  -1   5    2.07    1.28
  -5  -1   5    1.68    1.04
   4   1  -5    7.24    1.27
  -4  -1   5    7.91    1.43
  -4  -1   5    4.39    1.44
   3   1  -5  108.06    6.91
  -3  -1   5  106.41    7.47
  -3  -1   5  107.47    6.12
  -3  -1   5  109.27    6.93
   2   1  -5  167.91    9.98
  -2  -1   5  172.51   11.01
  -2  -1   5  175.30    9.98
  -2  -1   5  183.31   10.57
   1   1  -5   26.92    1.78
   1   1  -5   22.43    2.28
  -1  -1   5   24.81    1.75
  -1  -1   5   27.40    2.39
  -1  -1   5   27.33    2.10
   0   1  -5  243.65   13.97
   0   1  -5  232.88   14.38
   0  -1   5  237.09   14.37
   0  -1   5  254.67   13.97
  -1   1  -5   97.08    6.07
  -1   1  -5   92.18    6.21
   1  -1   5   98.43    6.06
   1  -1   5  103.13    6.07
   1  -1   5  109.90    6.28
  -2   1  -5  315.20   18.90
  -2   1  -5  339.77   19.00
  -2   1  -5  315.40   18.89
   2  -1   5  342.18   18.95
   2  -1   5  323.73   18.87
   2  -1   5  337.78   18.94
  -3   1  -5  371.71   22.03
  -3   1  -5  382.76   21.84
  -3   1  -5  399.45   21.99
   3  -1   5  351.80   21.92
   3  -1   5  409.37   21.97
   3  -1   5  380.01   21.98
  -4   1  -5   28.45    2.25
  -4   1  -5   29.12    2.34
  -4   1  -5   31.88    2.20
   4  -1   5   28.38    2.33
   4  -1   5   29.67    2.27
   4  -1   5   27.43    2.24
  -5   1  -5    0.28    0.58
  -5   1  -5   -0.95    0.47
  -5   1  -5   -0.04    0.44
   5  -1   5   -0.16    0.46
   5  -1   5   -0.11    0.51
  -6   1  -5    3.54    1.03
  -6   1  -5    3.78    0.97
  -6   1  -5    3.37    0.98
   6  -1   5    3.39    1.02
   6  -1   5    3.10    0.89
  -7   1  -5   -0.37    0.63
  -7   1  -5    1.13    0.85
  -7   1  -5    1.99    1.09
   7  -1   5   -0.07    0.81
   7  -1   5   -0.19    0.77
  -8   1  -5    1.38    1.39
  -8   1  -5    1.94    1.00
  -8   1  -5    2.78    1.34
   8  -1   5    3.11    1.12
   8  -1   5    3.12    1.22
  -9   1  -5    0.40    1.10
  -9   1  -5    1.52    2.02
  -9   1  -5    0.09    1.24
   9  -1   5    1.76    1.32
 -10   1  -5    7.24    3.12
 -10   1  -5    8.36    1.87
 -10   1  -5    6.04    1.98
  10  -1   5    6.83    2.43
  10  -1   5    8.37    2.15
 -11   1  -5   -0.96    3.92
 -11   1  -5    2.30    1.89
 -11   1  -5    1.13    2.19
  11  -1   5    0.37    2.01
 -12   1  -5    3.48    2.47
 -12   1  -5    6.27    3.04
  12  -1   5    4.65    2.87
  11   0  -5    1.03    3.20
 -11   0   5   -4.51    4.93
  10   0  -5    5.01    2.83
 -10   0   5   10.70    4.44
   9   0  -5    3.22    2.02
  -9   0   5    2.31    2.82
   8   0  -5    9.30    2.32
  -8   0   5    6.67    2.87
   7   0  -5    1.66    1.19
  -7   0   5   -1.98    1.73
   6   0  -5   10.69    1.93
  -6   0   5    5.94    1.99
  -6   0   5    7.90    1.74
   5   0  -5    4.47    1.31
  -5   0   5    3.72    1.72
  -5   0   5    4.20    1.23
   4   0  -5    2.13    0.84
  -4   0   5    0.91    0.80
  -4   0   5    1.25    0.97
   3   0  -5   95.72    6.37
  -3   0   5   95.83    7.00
  -3   0   5   96.69    5.57
  -3   0   5  102.54    6.40
  -3   0   5   98.72    5.56
   2   0  -5  249.93   14.71
  -2   0   5  246.71   14.11
  -2   0   5  251.49   15.29
  -2   0   5  247.24   14.70
   1   0  -5  145.43    8.94
  -1   0   5  155.80    9.74
  -1   0   5  156.87    9.32
  -1   0   5  160.85    8.94
   0   0  -5   17.11    1.33
   0   0   5   17.63    1.33
   0   0   5   18.89    1.73
  -1   0  -5   16.88    1.27
   1   0   5   15.39    1.24
   1   0   5   12.85    1.17
   1   0   5   15.25    1.36
  -2   0  -5   64.42    3.98
  -2   0  -5   66.20    4.11
  -2   0  -5   61.15    3.98
   2   0   5   65.85    3.94
   2   0   5   61.09    3.96
   2   0   5   64.10    4.03
  -3   0  -5  142.58    8.57
  -3   0  -5  140.84    8.44
  -3   0  -5  136.81    8.16
   3   0   5  144.16    8.50
   3   0   5  159.32    8.48
   3   0   5  133.59    8.19
  -4   0  -5  105.08    6.58
  -4   0  -5  101.42    6.05
  -4   0  -5  110.42    6.48
   4   0   5  105.20    6.49
   4   0   5  105.77    6.47
  -5   0  -5   57.88    3.70
  -5   0  -5   51.04    3.37
  -5   0  -5   54.36    3.77
   5   0   5   53.45    3.70
   5   0   5   51.92    3.64
  -6   0  -5    0.95    0.67
  -6   0  -5    1.93    0.69
  -6   0  -5    0.24    0.44
  -6   0  -5    0.17    0.56
   6   0   5    1.58    0.71
   6   0   5    0.87    0.65
  -7   0  -5    6.23    1.13
  -7   0  -5    4.27    1.14
  -7   0  -5    5.65    1.21
  -7   0  -5    7.05    1.26
   7   0   5    4.10    1.16
   7   0   5    8.35    1.32
  -8   0  -5    0.18    0.79
  -8   0  -5    0.65    1.21
  -8   0  -5    0.92    0.78
   8   0   5    0.90    0.95
   8   0   5    0.64    0.91
  -9   0  -5   12.53    2.01
  -9   0  -5   12.62    2.39
  -9   0  -5   10.78    1.87
   9   0   5    9.61    2.00
   9   0   5   10.74    1.82
 -10   0  -5   13.25    2.31
 -10   0  -5   11.23    2.11
 -10   0  -5   11.14    2.90
  10   0   5   13.33    2.44
  10   0   5   13.22    2.52
 -11   0  -5    0.05    3.21
 -11   0  -5    2.24    1.59
 -11   0  -5    2.34    1.89
  11   0   5   -2.59    2.12
  11   0   5   -0.41    1.73
 -12   0  -5    6.39    2.60
 -12   0  -5    6.55    2.44
  12   0   5   15.39    3.43
 -13   0  -5    3.17    3.47
  10  -1  -5    2.02    2.64
 -10   1   5    4.27    4.05
   9  -1  -5    1.35    2.12
  -9   1   5   -2.40    3.00
   8  -1  -5   -0.02    1.60
  -8   1   5    0.92    2.57
   7  -1  -5    0.45    1.26
  -7   1   5    1.89    1.99
   6  -1  -5   39.43    3.64
  -6   1   5   40.12    3.82
  -6   1   5   38.12    5.68
  -6   1   5   38.44    4.47
   5  -1  -5   19.06    2.57
  -5   1   5   18.93    3.72
  -5   1   5   16.91    3.20
  -5   1   5   21.70    2.61
   4  -1  -5    9.82    1.64
  -4   1   5    8.99    0.70
  -4   1   5    8.80    0.66
  -4   1   5   11.54    2.87
  -4   1   5   10.91    1.68
   3  -1  -5   35.17    2.82
  -3   1   5   34.60    2.18
  -3   1   5   34.49    2.19
  -3   1   5   34.62    2.82
   2  -1  -5   47.85    3.67
  -2   1   5   55.15    3.32
  -2   1   5   54.40    3.28
   1  -1  -5   60.55    3.99
  -1   1   5   60.16    3.69
  -1   1   5   58.44    3.98
   0   1   5  199.20   11.42
   0   1   5  189.06   11.22
  -1  -1  -5   30.45    2.02
   1   1   5   25.69    1.95
  -2  -1  -5   13.09    1.18
   2   1   5   14.06    1.08
   2   1   5   13.57    1.24
   2   1   5   13.61    1.12
   2   1   5   10.95    1.12
  -3  -1  -5   44.50    3.29
  -3  -1  -5   49.11    3.17
   3   1   5   55.76    3.19
   3   1   5   48.22    3.27
  -4  -1  -5   28.45    2.16
  -4  -1  -5   25.65    1.96
   4   1   5   26.51    2.08
   4   1   5   28.84    2.02
  -5  -1  -5   69.58    4.36
  -5  -1  -5   62.52    4.46
   5   1   5   66.74    4.40
   5   1   5   71.34    4.62
  -6  -1  -5    1.29    0.63
  -6  -1  -5    2.06    0.48
  -6  -1  -5    1.45    0.63
  -6  -1  -5    1.46    0.55
   6   1   5    1.27    0.56
   6   1   5    1.56    0.60
  -7  -1  -5   13.87    1.65
  -7  -1  -5   15.24    1.43
  -7  -1  -5   15.41    1.81
  -7  -1  -5   14.36    2.07
   7   1   5   13.00    1.83
   7   1   5   14.65    1.74
  -8  -1  -5   19.70    1.89
  -8  -1  -5   17.62    2.14
  -8  -1  -5   16.75    2.17
  -8  -1  -5   16.48    2.19
   8   1   5   16.70    1.84
   8   1   5   14.95    2.18
  -9  -1  -5   30.10    2.77
  -9  -1  -5   29.07    2.88
  -9  -1  -5   29.54    3.24
  -9  -1  -5   22.40    2.52
   9   1   5   26.58    2.64
   9   1   5   27.09    2.86
 -10  -1  -5   27.39    3.14
 -10  -1  -5   30.26    2.95
  10   1   5   23.27    3.28
  10   1   5   24.67    2.80
 -11  -1  -5   14.67    2.30
 -11  -1  -5    8.44    3.18
  11   1   5    7.58    2.05
 -12  -1  -5   12.43    2.90
 -12  -1  -5   13.16    4.76
  12   1   5   24.70    3.74
 -13  -1  -5    7.29    3.10
  13   1   5    0.04    2.96
  10  -2  -5    0.72    3.79
 -10   2   5    1.59    4.63
   9  -2  -5   -0.06    2.30
  -9   2   5    1.41    3.45
   8  -2  -5    6.69    2.08
  -8   2   5    2.71    2.89
   7  -2  -5   -0.11    1.29
  -7   2   5    0.55    2.23
   6  -2  -5   56.37    4.51
  -6   2   5   48.83    6.58
  -6   2   5   51.03    3.13
   5  -2  -5   61.90    4.80
  -5   2   5   62.48    3.79
  -5   2   5   58.28    7.97
   4  -2  -5   45.45    3.57
  -4   2   5   43.12    2.75
  -4   2   5   37.53    4.76
  -4   2   5   42.61    3.46
   3  -2  -5   16.37    2.25
  -3   2   5   17.16    1.88
  -3   2   5   19.23    1.43
  -3   2   5   16.26    3.03
   2  -2  -5    6.21    1.10
  -2   2   5    4.66    1.01
  -2   2   5    5.58    0.78
  -2   2   5    6.89    1.83
   1  -2  -5  306.84   18.52
  -1   2   5  330.15   18.39
  -1   2   5  324.67   19.52
  -1   2   5  316.23   18.53
   0   2   5  367.82   21.39
   0   2   5  348.87   20.55
   1   2   5  103.92    5.99
   1   2   5   93.06    6.43
   1   2   5   94.46    5.89
   2   2   5   24.20    2.00
   2   2   5   21.82    1.56
   2   2   5   23.15    1.80
  -3  -2  -5    0.24    0.33
  -3  -2  -5    0.56    0.28
   3   2   5    0.73    0.27
   3   2   5    0.91    0.35
   3   2   5    0.93    0.43
  -4  -2  -5   12.47    0.86
  -4  -2  -5    7.89    1.18
  -4  -2  -5    9.24    0.97
   4   2   5   11.78    1.21
   4   2   5   12.68    0.80
   4   2   5   13.59    1.07
  -5  -2  -5   11.99    1.60
  -5  -2  -5   13.94    1.27
  -5  -2  -5   14.06    1.01
   5   2   5   15.10    1.32
   5   2   5   17.56    1.45
  -6  -2  -5   19.64    1.55
  -6  -2  -5   20.54    1.67
  -6  -2  -5   18.97    1.39
  -6  -2  -5   16.60    1.73
   6   2   5   16.61    1.64
   6   2   5   17.53    1.67
  -7  -2  -5   21.58    1.92
  -7  -2  -5   20.45    1.67
  -7  -2  -5   23.14    1.91
  -7  -2  -5   16.49    1.86
   7   2   5   19.19    1.83
   7   2   5   18.37    1.89
  -8  -2  -5    6.23    1.30
  -8  -2  -5    5.69    1.26
  -8  -2  -5    7.41    1.19
  -8  -2  -5    6.39    1.39
   8   2   5    4.48    1.12
   8   2   5    6.18    1.33
  -9  -2  -5   79.87    5.20
  -9  -2  -5   75.59    5.20
  -9  -2  -5   72.24    5.44
  -9  -2  -5   73.55    5.07
   9   2   5   68.74    5.33
   9   2   5   65.81    4.93
 -10  -2  -5   70.00    5.44
 -10  -2  -5   64.46    4.84
 -10  -2  -5   58.54    5.35
  10   2   5   63.67    5.18
  10   2   5   65.13    4.67
 -11  -2  -5   44.22    3.93
  11   2   5   33.85    3.92
  11   2   5   41.35    4.22
 -12  -2  -5   37.08    4.04
 -12  -2  -5   23.78    4.72
  12   2   5   22.47    3.18
  12   2   5   36.15    4.41
 -13  -2  -5    4.36    2.67
  13   2   5    3.55    2.86
   9  -3  -5   -0.64    2.31
  -9   3   5    2.17    3.80
   8  -3  -5   -0.69    1.75
  -8   3   5    0.96    3.06
  -7   3   5    0.39    0.56
   6  -3  -5   24.61    3.27
  -6   3   5   20.05    1.70
   5  -3  -5   39.63    3.63
  -5   3   5   38.37    2.73
  -5   3   5   45.15    6.10
  -5   3   5   41.45    3.71
   4  -3  -5  106.49    7.50
  -4   3   5  115.43    6.84
  -4   3   5  106.24    8.97
  -4   3   5  118.31    7.49
   3  -3  -5  110.43    7.44
  -3   3   5  115.32    7.40
  -3   3   5  118.01    7.01
  -3   3   5  114.44    8.79
   2  -3  -5   36.05    2.81
  -2   3   5   32.60    2.74
  -2   3   5   37.42    2.58
  -2   3   5   34.53    3.92
   1  -3  -5  112.59    6.99
  -1   3   5  104.70    6.91
  -1   3   5  120.09    8.21
  -1   3   5  114.56    6.92
   0  -3  -5   63.98    4.17
   0   3   5   71.06    4.34
   0   3   5   62.23    5.11
   0   3   5   62.18    4.16
   1   3   5   95.56    6.59
   1   3   5   93.77    5.71
  -2  -3  -5   43.76    3.46
   2   3   5   43.53    3.47
   2   3   5   45.97    2.86
  -3  -3  -5    0.39    0.53
   3   3   5    0.60    0.44
   3   3   5    0.79    0.24
   3   3   5    0.62    0.57
  -4  -3  -5   45.68    3.27
  -4  -3  -5   49.45    2.98
   4   3   5   48.86    3.12
   4   3   5   45.21    3.30
   4   3   5   48.44    3.00
  -5  -3  -5    0.97    0.38
  -5  -3  -5    0.89    0.44
   5   3   5    1.11    0.42
   5   3   5    0.55    0.36
  -6  -3  -5   47.30    3.22
  -6  -3  -5   52.01    3.22
   6   3   5   46.58    3.28
   6   3   5   45.97    3.40
  -7  -3  -5   31.32    2.29
  -7  -3  -5   32.48    2.33
   7   3   5   27.18    2.34
   7   3   5   25.84    2.36
  -8  -3  -5   23.69    2.17
  -8  -3  -5   24.19    2.14
   8   3   5   22.81    2.22
   8   3   5   23.24    2.29
  -9  -3  -5   43.54    3.26
  -9  -3  -5   39.62    3.19
  -9  -3  -5   37.02    3.55
   9   3   5   31.08    3.18
   9   3   5   40.57    3.14
 -10  -3  -5    7.89    1.78
 -10  -3  -5    6.16    2.07
 -10  -3  -5    9.09    1.74
  10   3   5    9.82    1.95
  10   3   5    8.94    1.75
 -11  -3  -5   14.55    2.45
 -11  -3  -5   16.65    3.23
  11   3   5   21.00    2.94
  11   3   5   17.21    2.40
 -12  -3  -5   25.14    4.52
 -12  -3  -5   31.15    3.61
  12   3   5   20.56    3.04
  12   3   5   25.43    4.02
 -13  -3  -5   -0.46    2.53
  13   3   5    7.70    2.86
   9  -4  -5    8.03    3.26
  -9   4   5   17.52    5.24
   8  -4  -5    5.72    2.61
  -8   4   5    6.30    1.09
   7  -4  -5    1.52    1.83
  -7   4   5    0.56    0.88
   6  -4  -5    2.56    1.53
  -6   4   5    1.08    0.83
   5  -4  -5   15.46    2.54
  -5   4   5   15.61    1.64
  -5   4   5   16.48    2.78
   4  -4  -5   99.61    7.27
  -4   4   5  110.46    6.73
  -4   4   5  105.26    7.25
  -4   4   5  118.12    9.46
   3  -4  -5  137.27    9.26
  -3   4   5  151.34   11.03
  -3   4   5  145.25    9.20
  -3   4   5  151.95    8.95
   2  -4  -5    6.29    1.22
  -2   4   5    9.40    1.28
  -2   4   5    9.75    1.41
  -2   4   5    7.84    2.38
   1  -4  -5   84.09    6.36
   1  -4  -5   71.02    4.86
  -1   4   5   70.30    6.10
  -1   4   5   74.87    4.91
  -1   4   5   73.92    4.85
   0  -4  -5    0.05    0.35
   0  -4  -5    0.08    0.69
   0   4   5    0.62    0.50
   0   4   5    1.32    0.55
   0   4   5    1.92    1.18
  -1  -4  -5   22.73    2.53
  -1  -4  -5   19.59    1.54
   1   4   5   18.49    1.53
   1   4   5   23.06    3.01
   1   4   5   21.16    1.87
  -2  -4  -5   47.57    3.99
   2   4   5   51.03    3.60
   2   4   5   58.68    4.16
   2   4   5   45.87    3.06
  -3  -4  -5    0.91    0.70
   3   4   5   -0.01    0.62
   3   4   5    0.93    0.26
   3   4   5    1.05    0.23
  -4  -4  -5   17.13    1.91
   4   4   5   19.94    1.77
   4   4   5   18.44    1.27
  -5  -4  -5   -0.20    0.54
  -5  -4  -5    0.02    0.21
   5   4   5    0.08    0.43
   5   4   5    0.13    0.26
   5   4   5    0.15    0.50
  -6  -4  -5   82.84    5.58
  -6  -4  -5   92.86    5.20
   6   4   5   84.78    5.59
   6   4   5   86.50    5.49
   6   4   5   77.60    5.22
  -7  -4  -5   51.60    3.33
  -7  -4  -5   55.56    3.70
   7   4   5   45.12    3.41
   7   4   5   46.55    3.56
   7   4   5   49.24    3.63
  -8  -4  -5    0.50    0.72
  -8  -4  -5   -0.69    0.62
   8   4   5    0.57    0.80
   8   4   5    1.20    0.73
  -9  -4  -5   12.82    1.70
  -9  -4  -5   10.52    1.71
   9   4   5   11.05    1.78
   9   4   5   11.34    1.79
 -10  -4  -5    1.42    1.29
 -10  -4  -5    0.00    1.13
  10   4   5    0.48    1.07
  10   4   5    1.57    1.18
 -11  -4  -5    9.67    2.85
 -11  -4  -5    4.35    1.75
  11   4   5   10.06    2.13
  11   4   5   10.24    1.85
 -12  -4  -5   35.41    4.96
 -12  -4  -5   24.45    3.37
  12   4   5   32.12    3.96
  12   4   5   33.07    3.44
 -13  -4  -5    9.02    2.78
  13   4   5   16.62    3.08
 -14  -4  -5   -0.19    3.92
  14   4   5   -3.41    3.17
  14   4   5    2.53    2.86
   8  -5  -5    5.64    2.82
   7  -5  -5   24.65    3.63
  -7   5   5   18.12    2.22
  -6   5   5    9.77    1.59
   5  -5  -5    1.71    1.37
  -5   5   5    3.14    1.03
   4  -5  -5   20.75    2.89
  -4   5   5   17.75    4.61
  -4   5   5   28.63    2.37
  -4   5   5   28.46    2.96
   3  -5  -5   61.73    4.76
  -3   5   5   71.34    7.74
  -3   5   5   64.86    4.71
  -3   5   5   64.73    4.81
   2  -5  -5   27.41    2.54
  -2   5   5   29.37    4.64
  -2   5   5   29.10    2.62
  -2   5   5   31.06    2.54
   1  -5  -5   40.50    3.18
   1  -5  -5   54.01    4.87
  -1   5   5   37.96    4.55
  -1   5   5   45.22    3.32
  -1   5   5   42.59    3.18
   0  -5  -5    2.30    0.55
   0   5   5    2.91    0.82
   0   5   5    3.60    0.72
   0   5   5    2.72    1.57
  -1  -5  -5    6.74    0.92
  -1  -5  -5    8.29    2.06
   1   5   5    8.68    0.90
   1   5   5    8.40    2.16
   1   5   5    9.74    1.45
  -2  -5  -5    4.19    1.43
   2   5   5    3.71    0.95
   2   5   5    5.13    1.59
   2   5   5    4.52    0.59
  -3  -5  -5   10.54    2.03
   3   5   5   16.04    2.24
   3   5   5   13.44    0.87
   3   5   5   16.98    1.70
   3   5   5   13.55    0.90
  -4  -5  -5   21.78    2.35
   4   5   5   20.04    2.06
   4   5   5   18.25    1.93
  -5  -5  -5    8.36    1.59
   5   5   5    7.76    1.29
   5   5   5    6.60    0.62
   5   5   5    7.71    1.33
  -6  -5  -5   32.96    2.22
  -6  -5  -5   39.67    3.15
   6   5   5   33.36    2.83
   6   5   5   32.59    2.30
   6   5   5   37.19    2.88
  -7  -5  -5    6.39    1.41
  -7  -5  -5    8.51    1.02
   7   5   5   11.75    1.73
   7   5   5    8.93    1.54
   7   5   5   10.28    1.22
  -8  -5  -5   57.07    4.17
  -8  -5  -5   55.15    3.55
   8   5   5   45.82    3.98
   8   5   5   52.72    3.68
   8   5   5   49.41    3.89
  -9  -5  -5  124.44    7.67
   9   5   5  122.71    7.96
 -10  -5  -5   10.16    1.74
 -10  -5  -5    4.52    1.48
  10   5   5    5.91    1.52
  10   5   5    8.96    1.67
 -11  -5  -5    8.87    2.40
 -11  -5  -5   12.08    2.17
  11   5   5    9.96    1.90
  11   5   5   10.93    2.16
 -12  -5  -5   10.15    2.40
 -12  -5  -5   12.36    4.04
  12   5   5    9.75    2.35
  12   5   5    8.69    2.53
 -13  -5  -5    3.11    2.69
  13   5   5    4.51    2.23
  13   5   5    6.99    2.71
 -14  -5  -5    3.67    3.71
  14   5   5   -2.51    2.80
  14   5   5    5.40    3.30
  -8   6   5   11.78    2.36
   7  -6  -5   27.79    4.13
   6  -6  -5   15.67    3.04
  -6   6   5   11.66    1.98
   5  -6  -5    2.77    1.58
  -5   6   5    2.70    1.27
   4  -6  -5    3.31    1.57
  -4   6   5    7.35    1.44
  -4   6   5   12.00    3.21
   3  -6  -5   17.19    2.42
  -3   6   5   15.47    2.22
  -3   6   5   17.09    2.12
  -3   6   5   11.29    4.06
   2  -6  -5    1.98    1.71
   2  -6  -5   -0.60    0.70
  -2   6   5   -0.76    2.47
  -2   6   5    0.85    0.96
  -2   6   5    0.66    0.75
   1  -6  -5   67.86    4.75
   1  -6  -5   63.98    6.30
  -1   6   5   69.78    6.65
  -1   6   5   73.50    4.73
  -1   6   5   70.04    4.95
   0  -6  -5    2.73    0.74
   0  -6  -5    3.53    1.62
   0   6   5    2.15    0.67
   0   6   5    2.54    0.85
   0   6   5    2.21    1.92
  -1  -6  -5    1.17    1.23
  -1  -6  -5    0.71    0.38
   1   6   5   -1.78    1.48
   1   6   5    0.76    0.63
   1   6   5   -0.34    0.36
  -2  -6  -5   -0.34    0.85
   2   6   5   -0.50    0.23
   2   6   5    0.18    1.09
   2   6   5    0.17    0.57
  -3  -6  -5   55.51    4.97
   3   6   5   61.62    4.93
   3   6   5   59.41    4.40
  -4  -6  -5   42.13    3.97
   4   6   5   44.65    3.82
   4   6   5   41.27    3.44
  -5  -6  -5   27.58    3.06
   5   6   5   32.77    3.28
   5   6   5   33.28    2.85
  -6  -6  -5   43.03    3.79
  -6  -6  -5   38.97    2.39
   6   6   5   40.55    2.44
   6   6   5   48.89    3.88
   6   6   5   37.24    3.23
   6   6   5   40.42    3.38
  -7  -6  -5  147.29    8.59
  -7  -6  -5  147.62    9.74
   7   6   5  148.41    9.37
   7   6   5  155.31    9.61
   7   6   5  144.82    8.69
  -8  -6  -5  115.70    6.79
  -8  -6  -5  113.49    7.80
   8   6   5  111.47    6.92
   8   6   5  114.46    7.69
   8   6   5  107.93    7.38
  -9  -6  -5  131.18    8.46
  -9  -6  -5  125.73    7.50
   9   6   5  108.37    8.26
   9   6   5  128.42    8.05
   9   6   5  118.86    7.67
 -10  -6  -5   15.84    1.95
 -10  -6  -5   13.03    2.85
  10   6   5   18.17    2.41
  10   6   5   13.69    1.95
  10   6   5   17.15    2.57
 -11  -6  -5    7.69    2.28
 -11  -6  -5    8.37    1.89
  11   6   5    8.25    1.84
  11   6   5    7.23    2.18
  11   6   5    7.01    1.78
 -12  -6  -5   -0.97    1.99
  12   6   5   -0.02    1.68
  12   6   5   -0.62    1.68
  12   6   5   -3.07    2.06
 -13  -6  -5    0.06    2.75
  13   6   5   -0.80    2.10
  13   6   5   -0.36    2.23
 -14  -6  -5    6.38    3.98
  14   6   5    4.62    3.18
  14   6   5    3.34    2.82
   7  -7  -5   13.69    3.45
  -7   7   5   10.25    2.66
   6  -7  -5   18.19    3.41
  -6   7   5   17.00    2.69
   5  -7  -5   12.76    3.25
  -5   7   5    9.85    1.89
   4  -7  -5    6.49    1.85
  -4   7   5    4.83    1.43
   3  -7  -5   -0.73    1.02
  -3   7   5   -0.36    0.91
  -3   7   5   -1.63    1.46
   2  -7  -5   10.30    1.79
   2  -7  -5   11.08    3.39
  -2   7   5   11.83    1.85
  -2   7   5   11.18    1.90
   1  -7  -5   27.78    4.80
   1  -7  -5   31.28    2.73
  -1   7   5   34.29    5.15
  -1   7   5   31.49    2.96
  -1   7   5   32.07    2.72
   0  -7  -5    6.46    1.07
   0  -7  -5    5.67    2.19
   0   7   5    6.30    2.67
   0   7   5    3.94    1.24
  -1  -7  -5    3.25    1.91
  -1  -7  -5    2.24    0.62
   1   7   5    2.11    0.62
   1   7   5    1.31    0.88
   1   7   5    0.48    1.97
  -2  -7  -5    0.28    0.33
  -2  -7  -5    1.12    1.51
   2   7   5   -0.22    0.30
   2   7   5   -0.76    1.63
   2   7   5    0.51    0.66
  -3  -7  -5   61.80    5.47
   3   7   5   56.33    5.14
   3   7   5   56.67    4.39
  -4  -7  -5   36.98    4.49
   4   7   5   40.86    3.48
   4   7   5   46.47    4.04
  -5  -7  -5  138.59   10.21
   5   7   5  133.55    9.02
   5   7   5  143.63    9.35
  -6  -7  -5  134.74    9.64
   6   7   5  144.83    9.32
   6   7   5  138.43    9.13
  -7  -7  -5   22.72    3.63
   7   7   5   17.07    2.48
   7   7   5   21.54    2.89
   7   7   5   23.04    2.64
  -8  -7  -5    8.72    2.30
  -8  -7  -5    8.19    0.85
   8   7   5    7.13    1.83
   8   7   5    7.12    0.90
   8   7   5    8.52    1.74
   8   7   5    7.25    1.64
  -9  -7  -5   61.14    3.90
  -9  -7  -5   62.25    5.26
   9   7   5   63.25    4.76
   9   7   5   60.69    4.85
   9   7   5   55.44    5.14
   9   7   5   58.17    4.00
 -10  -7  -5   16.89    3.07
 -10  -7  -5   19.51    2.06
  10   7   5   17.98    3.07
  10   7   5   24.44    2.24
  10   7   5   18.37    2.76
  10   7   5   22.75    2.90
 -11  -7  -5   21.81    3.44
 -11  -7  -5   17.55    2.27
  11   7   5   18.40    2.82
  11   7   5   19.24    2.90
  11   7   5   23.50    2.67
 -12  -7  -5    1.07    2.32
 -12  -7  -5   -2.36    2.04
  12   7   5    1.41    1.60
  12   7   5    1.52    1.90
 -13  -7  -5    4.09    3.21
  13   7   5    0.25    2.22
  13   7   5    2.12    2.22
 -14  -7  -5    1.07    4.06
  14   7   5    4.27    2.75
  14   7   5    0.18    3.03
   6  -8  -5   10.69    3.20
   5  -8  -5   10.81    2.84
  -5   8   5   11.89    2.16
   4  -8  -5   11.96    2.63
  -4   8   5   16.46    2.49
   3  -8  -5   13.20    2.36
  -3   8   5   11.96    2.03
   2  -8  -5    0.56    1.00
   2  -8  -5    1.51    2.52
  -2   8   5    0.47    1.07
  -2   8   5    1.25    1.57
   1  -8  -5    0.47    0.93
   1  -8  -5    0.51    2.14
  -1   8   5    1.29    1.03
  -1   8   5    3.39    1.16
   0  -8  -5   11.03    1.55
   0  -8  -5    7.00    2.76
   0   8   5   11.19    1.50
   0   8   5   13.42    3.43
   0   8   5   12.33    2.09
  -1  -8  -5    2.35    2.08
  -1  -8  -5    4.79    0.87
   1   8   5    7.87    1.06
   1   8   5    4.55    2.93
   1   8   5    5.47    1.41
  -2  -8  -5   -0.36    1.71
  -2  -8  -5    1.48    0.48
   2   8   5    5.21    2.39
   2   8   5    2.37    0.53
   2   8   5    0.68    0.90
  -3  -8  -5   18.82    3.69
   3   8   5   22.21    2.78
   3   8   5   19.60    3.50
  -4  -8  -5    8.60    2.46
   4   8   5   14.68    2.82
   4   8   5   11.02    1.87
  -5  -8  -5   91.35    8.14
   5   8   5  120.96    8.13
   5   8   5  113.38    7.57
  -6  -8  -5   25.10    3.66
   6   8   5   18.22    2.57
   6   8   5   20.24    3.05
  -7  -8  -5   12.58    2.80
   7   8   5   13.16    2.28
   7   8   5   11.81    2.46
  -8  -8  -5    4.29    1.79
   8   8   5    9.52    1.98
   8   8   5    4.73    1.94
   8   8   5    7.31    1.81
  -9  -8  -5   10.09    1.01
  -9  -8  -5   10.47    2.60
   9   8   5   13.21    2.77
   9   8   5   17.29    2.55
   9   8   5   13.51    2.29
 -10  -8  -5    9.63    1.28
 -10  -8  -5   10.83    2.80
  10   8   5   12.01    2.27
  10   8   5   12.45    3.28
  10   8   5   13.48    2.42
 -11  -8  -5   23.93    2.56
 -11  -8  -5   26.93    4.23
  11   8   5   18.54    4.10
  11   8   5   26.24    3.31
  11   8   5   28.31    2.81
 -12  -8  -5   -3.18    2.59
 -12  -8  -5   -3.11    1.87
  12   8   5    0.20    1.83
  12   8   5    1.77    1.59
 -13  -8  -5   -5.20    3.39
  13   8   5    1.51    2.21
  13   8   5    5.48    2.41
   5  -9  -5    9.55    3.12
  -5   9   5    5.44    2.32
   4  -9  -5   10.41    2.77
  -4   9   5    7.79    2.46
   3  -9  -5    1.82    1.69
  -3   9   5   -1.37    1.47
   2  -9  -5   -1.30    1.31
   2  -9  -5    0.30    2.92
  -2   9   5   -0.85    1.86
  -2   9   5    0.09    1.27
   1  -9  -5    4.34    2.84
   1  -9  -5    0.22    1.02
  -1   9   5   -0.43    1.22
  -1   9   5   -1.35    1.35
   0  -9  -5   10.21    3.24
   0   9   5    9.37    1.92
   0   9   5    8.48    1.54
  -1  -9  -5   18.00    1.82
  -1  -9  -5   21.23    4.20
   1   9   5   24.55    3.02
   1   9   5   18.88    1.87
  -2  -9  -5    6.62    2.82
  -2  -9  -5    9.96    1.05
   2   9   5   10.55    1.98
   2   9   5   10.70    1.07
   2   9   5   10.12    3.61
  -3  -9  -5   16.35    3.49
   3   9   5   17.62    3.87
   3   9   5   18.42    2.70
  -4  -9  -5    0.51    1.66
   4   9   5   -1.33    0.80
   4   9   5    2.99    2.42
  -5  -9  -5   32.63    4.61
   5   9   5   28.32    3.51
   5   9   5   29.66    4.68
  -6  -9  -5   45.58    5.08
   6   9   5   43.28    4.10
   6   9   5   46.57    4.80
  -7  -9  -5   37.30    4.71
   7   9   5   44.70    4.09
   7   9   5   51.67    5.01
  -8  -9  -5   14.83    3.29
   8   9   5   11.06    2.21
  -9  -9  -5    1.53    2.21
   9   9   5    2.76    1.45
   9   9   5    3.60    2.61
 -10  -9  -5   -0.48    2.27
  10   9   5    0.23    3.10
  10   9   5    3.69    1.65
 -11  -9  -5    3.29    0.98
 -11  -9  -5    3.71    3.06
  11   9   5    4.91    1.98
 -12  -9  -5   -1.87    1.61
 -12  -9  -5    2.62    3.20
  12   9   5   -4.34    2.01
 -13  -9  -5   -1.31    3.92
  13   9   5    0.30    2.87
   4 -10  -5   -2.71    2.67
  -4  10   5   -3.42    2.24
  -3  10   5    0.81    1.92
   2 -10  -5   -0.68    3.58
   2 -10  -5   -1.86    1.67
  -2  10   5   -0.35    1.67
   1 -10  -5   -0.40    3.29
   1 -10  -5    2.18    1.35
   0 -10  -5    6.84    1.47
   0  10   5    5.21    1.84
   0  10   5    7.10    1.64
  -1 -10  -5   16.92    4.25
  -1 -10  -5   22.91    2.10
   1  10   5   18.71    2.96
  -2 -10  -5   48.92    7.07
  -2 -10  -5   52.56    3.46
   2  10   5   55.82    4.73
   2  10   5   55.30    3.45
  -3 -10  -5   45.41    6.40
   3  10   5   49.27    4.42
  -4 -10  -5    1.92    2.42
   4  10   5    2.40    1.46
  -5 -10  -5   24.04    4.54
   5  10   5   36.33    3.57
  -6 -10  -5    7.53    2.86
   6  10   5   10.66    3.38
   6  10   5   11.08    2.12
  -7 -10  -5   36.34    5.20
   7  10   5   38.04    3.94
   7  10   5   36.50    5.42
  -8 -10  -5   34.01    5.23
   8  10   5   35.10    3.78
  -9 -10  -5    0.21    2.45
   9  10   5   -1.50    1.53
 -10 -10  -5    1.61    3.11
  10  10   5    0.79    1.70
 -11 -10  -5   -0.71    3.17
  11  10   5    2.24    2.42
 -12 -10  -5   -2.03    3.84
  12  10   5    1.22    2.36
 -13 -10  -5   -3.84    4.65
  13  10   5   -3.00    2.79
   3 -11  -5   -3.14    2.81
  -3  11   5    2.98    2.63
   2 -11  -5    0.07    2.19
   2 -11  -5    6.62    5.02
  -2  11   5    0.67    2.15
   1 -11  -5    6.98    4.81
   1 -11  -5    6.28    2.07
  -1  11   5    6.76    2.38
  -1  11   5   -2.37    2.51
   0 -11  -5    6.01    3.63
   0 -11  -5    2.85    1.40
   0  11   5    0.42    1.81
   0  11   5    4.12    1.94
  -1 -11  -5   14.66    4.45
  -1 -11  -5   11.50    1.68
   1  11   5   15.00    2.62
   1  11   5   11.73    1.75
  -2 -11  -5   42.93    6.68
   2  11   5   50.40    4.60
   2  11   5   42.06    2.90
  -3 -11  -5   71.50    8.01
  -4 -11  -5   15.13    4.06
   4  11   5   21.96    3.68
  -5 -11  -5   14.83    4.13
   5  11   5   19.96    3.00
  -6 -11  -5    5.18    3.11
   6  11   5    4.87    1.88
  -7 -11  -5   11.55    4.05
   7  11   5   20.11    3.56
  -8 -11  -5   20.89    4.54
  -9 -11  -5    2.18    3.17
   9  11   5   -1.14    1.75
 -10 -11  -5    1.33    3.43
  10  11   5    1.30    2.14
 -11 -11  -5   -2.85    3.99
  11  11   5    0.48    2.44
 -12 -11  -5   -1.88    4.40
  12  11   5    7.88    3.14
   2 -12  -5    3.55    2.99
   2 -12  -5    5.25    6.42
  -2  12   5    5.29    3.22
   1 -12  -5   14.37    6.09
   1 -12  -5   13.67    2.86
  -1  12   5   17.31    3.38
   0 -12  -5    1.81    1.72
   0 -12  -5    1.00    4.87
   0  12   5    7.59    2.30
  -1 -12  -5    2.30    1.26
  -1 -12  -5    8.13    4.31
   1  12   5   -0.73    1.70
   1  12   5    0.25    2.13
  -2 -12  -5   11.22    4.68
   2  12   5   19.44    3.34
  -3 -12  -5   23.95    5.54
   3  12   5   20.99    3.41
  -4 -12  -5   20.11    4.90
   4  12   5   31.49    4.01
  -5 -12  -5   23.10    5.21
   5  12   5   35.05    4.30
  -6 -12  -5   -0.22    3.27
   6  12   5   -0.79    1.76
  -7 -12  -5    2.36    3.42
   7  12   5    1.29    1.90
  -8 -12  -5   -0.20    3.63
   8  12   5   10.74    2.68
  -9 -12  -5    4.53    4.10
   9  12   5   -0.80    2.01
 -10 -12  -5   -2.56    4.12
  10  12   5    0.93    2.42
 -11 -12  -5    0.94    4.93
  11  12   5    2.68    2.74
   0 -13  -5    9.25    2.92
   0 -13  -5    6.67    6.25
   0  13   5    4.61    3.30
  -1 -13  -5    0.72    4.89
   1  13   5    6.31    2.70
  -2 -13  -5    5.74    5.07
   2  13   5    5.77    2.59
  -3 -13  -5    6.16    4.67
   3  13   5    2.81    2.41
  -4 -13  -5   14.61    5.20
   4  13   5   20.40    3.54
  -5 -13  -5    9.60    4.92
   5  13   5   16.87    3.27
  -6 -13  -5   -1.86    3.81
   6  13   5   -2.08    1.95
  -7 -13  -5   -5.51    3.80
   7  13   5   -1.31    2.11
  -8 -13  -5    1.55    4.29
   8  13   5    2.16    2.40
  -9 -13  -5   -3.68    4.71
   9  13   5   -1.76    2.47
 -10 -13  -5  -11.90    4.98
  10  13   5    1.59    3.05
  -3 -14  -5   -4.26    5.67
   3  14   5    3.58    2.83
  -5 -14  -5   10.89    6.01
   5  14   5   11.03    3.48
  -6 -14  -5    1.26    5.07
   6  14   5    3.03    2.86
  -7 -14  -5    2.00    5.35
   7  14   5    3.16    2.83
  -8 -14  -5   -5.97    5.59
  -6 -12   6   32.87    3.52
  -6 -12   6   28.12    7.04
   5  12  -6    1.84    2.45
  -5 -12   6    6.39    1.97
  -5 -12   6    1.75    4.48
   4  12  -6   -0.45    2.15
  -4 -12   6    4.03    4.40
  -4 -12   6   -3.17    1.56
   3  12  -6    3.67    2.21
  -3 -12   6    5.49    4.20
  -3 -12   6    3.80    1.69
   2  12  -6   -0.14    2.10
  -2 -12   6   -0.48    1.70
  -2 -12   6   -6.58    4.23
   1  12  -6    3.69    2.26
  -1 -12   6    8.65    4.97
  -1 -12   6    3.14    2.01
   0  12  -6   -2.65    2.07
   0 -12   6    0.85    4.77
   0 -12   6    3.04    2.08
  -1  12  -6    4.60    2.55
   1 -12   6    4.38    2.45
   1 -12   6    7.36    5.35
   8  11  -6   12.81    2.55
  -8 -11   6    9.81    2.24
  -8 -11   6    8.30    5.01
   7  11  -6   10.70    2.69
  -7 -11   6   13.75    2.37
  -7 -11   6    7.47    4.47
   6  11  -6   21.48    4.62
  -6 -11   6   29.33    3.12
  -6 -11   6   30.64    5.69
   5  11  -6    3.52    1.90
  -5 -11   6    6.15    3.32
  -5 -11   6    4.01    1.47
   4  11  -6   -0.58    1.67
  -4 -11   6   -0.29    1.29
  -4 -11   6   -2.06    3.24
   3  11  -6    0.27    1.72
  -3 -11   6    3.34    3.31
  -3 -11   6   -1.22    1.22
   2  11  -6    1.35    1.77
  -2 -11   6    1.13    1.43
  -2 -11   6   -2.33    3.30
   1  11  -6    1.49    1.81
  -1 -11   6   -6.61    3.31
  -1 -11   6    0.85    1.44
   0  11  -6    0.30    1.66
   0 -11   6    1.28    3.91
   0 -11   6    4.36    1.96
  -1  11  -6   12.21    2.84
   1 -11   6    3.62    4.42
   1 -11   6   13.58    2.54
  -2  11  -6    2.33    2.39
   2 -11   6   -1.55    4.14
   2 -11   6    2.19    2.04
   3 -11   6    6.93    4.96
   3 -11   6    5.49    2.63
  -9 -10   6   19.34    3.01
  -8 -10   6   19.36    5.17
   7  10  -6   -1.72    1.54
  -7 -10   6   -0.97    1.46
  -7 -10   6    2.39    3.32
   6  10  -6   20.68    2.74
  -6 -10   6   17.51    2.38
  -6 -10   6   16.18    4.30
   5  10  -6    3.62    1.68
  -5 -10   6   -0.98    2.60
  -5 -10   6    0.55    1.15
   4  10  -6    0.51    1.42
  -4 -10   6    2.95    2.48
  -4 -10   6    0.16    1.13
  -4 -10   6    4.07    2.53
   3  10  -6    0.60    1.47
  -3 -10   6    1.60    2.75
  -3 -10   6    1.01    1.08
  -3 -10   6   -1.67    2.54
   2  10  -6    0.83    1.54
  -2 -10   6    1.22    1.12
  -2 -10   6    2.19    2.59
   1  10  -6    3.51    1.76
  -1 -10   6    5.31    3.08
  -1 -10   6    3.77    1.32
   0  10  -6    6.22    2.07
   0 -10   6    4.63    1.53
   0 -10   6    1.67    2.99
  -1  10  -6   19.96    3.18
   1 -10   6   22.10    2.73
   1 -10   6   24.06    5.17
  -2  10  -6   17.89    2.98
   2 -10   6   13.59    4.69
   2 -10   6   15.86    2.91
  -3  10  -6    2.60    1.98
   3 -10   6    3.21    1.87
   3 -10   6   -3.47    3.63
  -4  10  -6    1.95    2.45
   4 -10   6   16.28    5.24
   4 -10   6    5.14    2.31
  -5  10  -6    8.19    3.33
   5 -10   6    2.13    5.59
   5 -10   6    5.52    2.89
  -9  -9   6   18.06    2.90
  -9  -9   6   20.63    5.19
   8   9  -6    0.92    1.25
  -8  -9   6    7.41    3.37
  -8  -9   6    3.36    1.71
   7   9  -6    0.31    1.21
  -7  -9   6    0.50    2.75
  -7  -9   6   -1.41    1.21
   6   9  -6    9.58    1.80
  -6  -9   6   11.20    3.42
  -6  -9   6   10.09    1.82
   5   9  -6   -0.04    1.12
  -5  -9   6    2.68    2.38
  -5  -9   6    0.53    1.06
  -5  -9   6    3.14    2.24
  -5  -9   6   -1.63    2.26
   4   9  -6   -1.92    0.98
  -4  -9   6    0.20    2.00
  -4  -9   6    0.76    0.95
  -4  -9   6    1.65    2.10
  -4  -9   6    3.54    2.45
   3   9  -6    1.07    1.10
  -3  -9   6   -1.36    0.86
  -3  -9   6    3.38    1.97
  -3  -9   6    2.24    2.28
   2   9  -6   29.12    3.03
  -2  -9   6   24.93    4.70
  -2  -9   6   27.85    2.57
   1   9  -6    1.99    1.23
  -1  -9   6    2.98    2.41
  -1  -9   6    2.58    1.06
   0   9  -6    8.82    1.87
   0  -9   6    7.45    3.03
   0  -9   6    6.97    1.44
   1  -9   6   55.81    6.68
   1  -9   6   66.46    4.78
  -2   9  -6   33.67    4.06
   2  -9   6   30.19    5.48
   2  -9   6   38.70    3.51
  -3   9  -6   21.32    3.05
   3  -9   6   12.79    2.72
   3  -9   6    7.44    3.55
  -4   9  -6    3.06    1.85
   4  -9   6    3.02    1.82
   4  -9   6    0.02    3.63
  -5   9  -6    0.44    1.80
   5  -9   6    0.28    2.03
   5  -9   6    0.97    3.99
  -6   9  -6    4.10    2.74
   6  -9   6    4.38    2.53
   6  -9   6    2.14    4.85
 -10  -8   6    3.98    4.17
  -9  -8   6    7.46    3.87
   8   8  -6    5.66    1.04
  -8  -8   6    7.85    3.49
  -7  -8   6    1.72    1.25
  -7  -8   6   -2.80    2.23
   6   8  -6    3.11    1.11
  -6  -8   6    5.05    1.30
  -6  -8   6    0.69    2.22
   5   8  -6    1.58    1.02
  -5  -8   6    2.08    2.10
  -5  -8   6    0.39    1.69
  -5  -8   6    3.02    1.14
  -5  -8   6    6.99    2.28
   4   8  -6    2.00    1.02
  -4  -8   6    1.87    1.76
  -4  -8   6    3.27    1.79
  -4  -8   6    0.77    0.94
  -4  -8   6    5.98    2.15
   3   8  -6   27.03    2.51
  -3  -8   6   30.50    3.24
  -3  -8   6   18.49    2.10
  -3  -8   6   15.11    2.98
  -3  -8   6   26.48    4.11
   2   8  -6   51.45    3.93
  -2  -8   6   35.73    4.24
  -2  -8   6   45.74    5.05
  -2  -8   6   52.50    3.65
   1   8  -6   15.07    2.14
  -1  -8   6   15.32    3.35
  -1  -8   6   11.99    2.48
  -1  -8   6   15.35    1.90
   0   8  -6   20.03    4.25
   0   8  -6   18.22    2.51
   0  -8   6   18.92    2.26
   0  -8   6   17.29    3.66
  -1   8  -6   34.28    3.64
  -1   8  -6   48.17    3.77
  -1   8  -6   40.84    5.90
   1  -8   6   30.75    4.96
   1  -8   6   36.59    3.22
  -2   8  -6   74.12    5.34
   2  -8   6   63.39    4.82
   2  -8   6   54.57    6.26
  -3   8  -6   56.18    5.07
   3  -8   6   58.89    4.61
   3  -8   6   52.01    6.08
  -4   8  -6   21.48    2.97
   4  -8   6   14.52    2.55
   4  -8   6   19.15    4.29
  -5   8  -6    0.16    1.53
   5  -8   6    3.34    3.06
   5  -8   6    1.68    1.55
  -6   8  -6    1.59    1.93
   6  -8   6    3.13    2.09
  -7   8  -6    3.55    2.48
   7  -8   6   -0.99    2.28
   7  -8   6    0.23    4.40
 -10  -7   6   -4.36    3.51
  -9  -7   6    1.85    3.11
  -8  -7   6   -3.52    2.36
   7   7  -6    0.05    0.69
   6   7  -6    0.03    0.74
  -6  -7   6    1.30    1.95
  -6  -7   6    2.68    2.06
   5   7  -6    6.06    1.21
  -5  -7   6    8.23    1.53
  -5  -7   6    5.15    2.21
  -5  -7   6    4.26    1.46
  -5  -7   6    5.41    2.98
   4   7  -6    3.00    0.99
  -4  -7   6    2.44    1.34
  -4  -7   6    4.55    1.60
  -4  -7   6    1.37    0.94
  -4  -7   6    4.18    1.79
   3   7  -6   12.14    1.81
   3   7  -6   11.22    3.01
  -3  -7   6   10.58    2.52
  -3  -7   6   12.69    2.09
  -3  -7   6   14.36    2.19
  -3  -7   6   12.04    1.72
   2   7  -6   98.34    8.21
   2   7  -6  109.46    6.98
  -2  -7   6  107.83    8.24
  -2  -7   6  112.29    6.80
  -2  -7   6   94.36    7.05
   1   7  -6   42.19    3.38
   1   7  -6   41.15    5.61
  -1  -7   6   35.44    3.61
  -1  -7   6   45.16    4.53
  -1  -7   6   40.10    3.12
   0   7  -6   33.34    4.92
   0   7  -6   34.83    3.01
   0  -7   6   28.96    3.26
   0  -7   6   31.72    3.91
   0  -7   6   35.72    2.78
  -1   7  -6   19.71    2.61
  -1   7  -6   23.75    2.77
  -1   7  -6   20.79    4.00
   1  -7   6   19.10    2.77
   1  -7   6   21.81    3.75
   1  -7   6   21.22    2.15
  -2   7  -6   20.64    2.60
  -2   7  -6   18.51    2.58
   2  -7   6   18.79    3.57
   2  -7   6   18.40    2.28
  -3   7  -6   66.39    6.58
  -3   7  -6   79.96    5.70
   3  -7   6   70.32    6.70
   3  -7   6   77.79    5.41
  -4   7  -6   40.87    3.61
  -4   7  -6   28.72    4.56
   4  -7   6   30.12    4.87
   4  -7   6   37.35    3.36
  -5   7  -6    4.87    4.14
   5  -7   6    2.65    1.42
   5  -7   6    4.51    2.79
  -6   7  -6    0.77    1.55
   6  -7   6   -0.49    2.86
   6  -7   6    0.30    1.54
  -7   7  -6   -1.01    1.76
   7  -7   6   -0.37    1.91
   7  -7   6   -2.74    3.51
  -8   7  -6    1.33    2.37
   8  -7   6    2.37    2.50
 -10  -6   6    0.17    3.58
  -9  -6   6    6.54    3.42
  -8  -6   6    1.84    2.46
   7   6  -6    0.61    0.36
   7   6  -6    0.50    0.41
  -7  -6   6    0.53    2.00
   6   6  -6    7.18    0.99
  -6  -6   6    8.72    2.13
  -6  -6   6    5.42    2.28
   5   6  -6   15.04    1.56
  -5  -6   6   19.16    2.66
  -5  -6   6   14.79    2.96
   4   6  -6    0.34    1.80
   4   6  -6   -0.12    0.58
  -4  -6   6    0.20    0.71
  -4  -6   6    0.19    1.21
  -4  -6   6    1.25    1.32
  -4  -6   6   -0.77    0.88
   3   6  -6    9.61    2.69
  -3  -6   6    7.96    1.63
  -3  -6   6    3.16    1.62
  -3  -6   6    6.27    1.34
  -3  -6   6    4.98    1.08
   2   6  -6   35.54    4.00
   2   6  -6   37.10    2.88
  -2  -6   6   33.21    3.70
  -2  -6   6   31.65    2.95
  -2  -6   6   35.77    2.78
   1   6  -6   53.57    4.82
   1   6  -6   52.71    3.72
  -1  -6   6   43.12    3.78
  -1  -6   6   48.76    4.69
  -1  -6   6   47.52    3.52
   0   6  -6   89.01    6.72
   0   6  -6   93.75    5.87
   0  -6   6   83.89    5.56
   0  -6   6   73.25    5.81
   0  -6   6   85.82    6.65
  -1   6  -6    0.58    0.95
  -1   6  -6    2.57    1.02
  -1   6  -6    2.50    1.73
   1  -6   6    4.11    0.97
   1  -6   6    2.19    1.33
   1  -6   6    3.87    1.26
  -2   6  -6    2.39    0.96
  -2   6  -6    2.93    1.18
  -2   6  -6    4.35    1.86
   2  -6   6   -0.35    1.28
   2  -6   6    3.18    1.25
   2  -6   6    3.69    0.97
  -3   6  -6   31.88    3.32
  -3   6  -6   40.78    3.37
  -3   6  -6   44.48    4.27
   3  -6   6   34.18    3.62
   3  -6   6   38.22    3.17
   3  -6   6   33.21    4.57
  -4   6  -6   29.78    2.92
  -4   6  -6   25.81    3.15
  -4   6  -6   20.26    3.64
   4  -6   6   30.77    2.78
   4  -6   6   23.99    4.02
  -5   6  -6   17.23    3.49
  -5   6  -6   15.47    2.49
   5  -6   6   14.34    3.28
   5  -6   6   16.49    2.46
  -6   6  -6    2.98    3.13
  -6   6  -6    3.80    1.51
   6  -6   6    4.75    2.54
   6  -6   6    6.36    1.80
  -7   6  -6    7.25    4.15
  -7   6  -6    8.01    2.09
   7  -6   6    5.28    3.15
   7  -6   6    9.67    2.24
  -8   6  -6    0.88    1.89
   8  -6   6    3.26    2.15
  -9   6  -6    2.19    2.52
   9  -6   6    4.01    2.57
 -11  -5   6   -2.94    4.36
 -10  -5   6    5.87    3.70
  -9  -5   6    6.58    2.98
  -7  -5   6    0.29    1.73
   6   5  -6   24.64    1.69
  -6  -5   6   27.17    4.10
  -6  -5   6   29.72    3.43
   5   5  -6   30.53    4.55
   5   5  -6   39.68    2.63
  -5  -5   6   40.48    3.58
  -5  -5   6   38.69    2.78
  -5  -5   6   36.72    4.13
   4   5  -6    4.31    2.01
   4   5  -6    7.69    1.08
  -4  -5   6    4.85    1.48
  -4  -5   6    5.83    1.87
  -4  -5   6    5.56    1.08
   3   5  -6   -0.31    1.11
   3   5  -6    0.42    0.47
  -3  -5   6   -0.94    0.82
  -3  -5   6    0.25    0.70
  -3  -5   6   -0.34    0.97
  -3  -5   6   -0.30    0.54
   2   5  -6   21.72    1.99
   2   5  -6   22.80    3.30
  -2  -5   6   27.37    3.00
  -2  -5   6   23.47    2.04
  -2  -5   6   21.60    2.09
   1   5  -6   60.21    4.20
   1   5  -6   52.90    4.69
  -1  -5   6   51.83    3.92
  -1  -5   6   51.23    3.76
  -1  -5   6   56.84    4.69
   0   5  -6  163.85   11.01
   0   5  -6  174.07   10.30
   0  -5   6  156.80   10.31
   0  -5   6  169.91   11.07
   0  -5   6  172.26   10.16
  -1   5  -6   50.40    4.31
  -1   5  -6   54.40    3.69
  -1   5  -6   42.05    3.46
   1  -5   6   44.65    3.69
   1  -5   6   45.85    4.53
   1  -5   6   47.60    3.42
  -2   5  -6    4.74    1.13
  -2   5  -6    3.94    1.09
  -2   5  -6    4.05    1.53
   2  -5   6    2.31    1.17
   2  -5   6    2.18    0.82
  -3   5  -6   14.45    2.32
  -3   5  -6   10.58    1.68
  -3   5  -6    8.38    1.55
   3  -5   6    7.75    1.60
   3  -5   6    6.97    2.20
   3  -5   6   11.07    1.62
  -4   5  -6   10.92    1.83
  -4   5  -6   17.91    2.75
  -4   5  -6   17.58    2.28
   4  -5   6   15.10    2.16
   4  -5   6   11.01    2.50
   4  -5   6   10.41    1.72
  -5   5  -6   26.70    2.79
  -5   5  -6   22.49    3.45
  -5   5  -6   24.33    2.62
   5  -5   6   29.01    3.28
   5  -5   6   20.94    2.69
   5  -5   6   16.44    3.25
  -6   5  -6    0.68    1.13
  -6   5  -6   -2.26    2.15
   6  -5   6   -1.09    0.98
   6  -5   6   -1.56    1.95
  -7   5  -6   21.73    2.80
  -7   5  -6    9.99    3.42
   7  -5   6   14.67    3.64
  -8   5  -6    1.34    3.84
  -8   5  -6    3.71    1.76
   8  -5   6    1.53    1.64
  -9   5  -6   13.43    2.69
   9  -5   6    5.11    2.41
 -10   5  -6   16.67    3.23
  10  -5   6   10.59    3.75
 -11  -4   6    5.61    4.68
 -10  -4   6   -2.72    3.15
  -9  -4   6    1.82    2.49
  -8  -4   6    1.96    2.22
  -7  -4   6    1.43    1.87
  -6  -4   6   23.98    3.75
  -6  -4   6   20.67    2.94
   5   4  -6   41.09    5.80
   5   4  -6   45.77    2.91
  -5  -4   6   53.28    4.13
  -5  -4   6   52.49    4.81
   4   4  -6   77.25    4.59
   4   4  -6   72.59    6.11
  -4  -4   6   70.52    5.93
  -4  -4   6   78.88    5.37
  -4  -4   6   71.42    4.68
   3   4  -6  182.03   12.41
   3   4  -6  195.27   11.15
  -3  -4   6  177.06   11.19
  -3  -4   6  198.89   12.48
  -3  -4   6  196.75   11.69
   2   4  -6   40.51    2.87
   2   4  -6   37.74    3.76
  -2  -4   6   38.55    2.91
  -2  -4   6   47.50    3.94
   1   4  -6   20.91    1.81
   1   4  -6   20.03    2.48
  -1  -4   6   20.52    1.88
  -1  -4   6   25.03    2.58
  -1  -4   6   19.82    1.82
   0   4  -6  231.72   13.49
   0   4  -6  210.75   14.05
   0  -4   6  240.96   13.46
   0  -4   6  231.55   14.15
   0  -4   6  219.53   13.51
  -1   4  -6   64.01    4.85
  -1   4  -6   56.46    4.28
   1  -4   6   70.25    5.00
   1  -4   6   66.41    4.48
  -2   4  -6   36.66    2.83
  -2   4  -6   34.78    2.81
  -2   4  -6   34.87    3.50
   2  -4   6   38.03    2.71
   2  -4   6   31.28    2.81
   2  -4   6   31.06    3.14
  -3   4  -6   10.49    1.67
  -3   4  -6   13.29    1.77
  -3   4  -6   11.83    2.23
   3  -4   6   11.48    1.54
   3  -4   6    9.06    1.92
   3  -4   6   12.68    1.85
  -4   4  -6   16.26    2.13
  -4   4  -6   13.83    2.25
  -4   4  -6   16.59    2.13
   4  -4   6   16.84    2.09
   4  -4   6   13.37    2.05
   4  -4   6   13.65    2.56
  -5   4  -6    8.42    1.59
  -5   4  -6    9.30    1.72
  -5   4  -6    5.08    1.79
   5  -4   6    6.69    1.41
   5  -4   6    6.36    1.96
  -6   4  -6    2.91    1.22
  -6   4  -6    3.84    1.90
   6  -4   6    1.06    1.41
   6  -4   6    5.06    1.50
  -7   4  -6   11.91    2.80
  -7   4  -6   14.74    2.30
   7  -4   6   11.92    2.28
  -8   4  -6    5.21    3.02
  -8   4  -6    5.50    1.72
   8  -4   6   11.06    2.37
  -9   4  -6    8.59    3.82
   9  -4   6    8.25    2.54
 -10   4  -6   10.17    2.58
  10  -4   6    9.28    2.71
 -11   4  -6    7.10    4.11
 -11   4  -6   12.06    3.15
  11  -4   6    4.35    3.19
 -11  -3   6   -3.00    4.30
 -10  -3   6   -2.27    3.38
  -9  -3   6    5.94    3.10
  -8  -3   6    8.23    2.93
  -7  -3   6   -1.50    1.83
  -6  -3   6   16.38    2.64
  -6  -3   6   20.71    3.70
  -5  -3   6   85.33    6.07
  -5  -3   6   85.17    6.88
   4   3  -6  285.09   15.85
   4   3  -6  227.86   17.27
  -4  -3   6  295.53   16.82
  -4  -3   6  282.08   15.92
  -4  -3   6  302.44   17.73
   3   3  -6  231.84   15.69
   3   3  -6  249.80   14.41
  -3  -3   6  268.91   15.91
  -3  -3   6  254.23   14.48
  -3  -3   6  248.73   15.06
   2   3  -6   23.64    3.08
   2   3  -6   22.70    1.77
  -2  -3   6   24.30    1.84
  -2  -3   6   21.09    2.12
  -2  -3   6   24.90    2.62
   1   3  -6   11.83    1.20
   1   3  -6   13.68    2.15
  -1  -3   6   11.77    1.25
  -1  -3   6   12.74    1.95
  -1  -3   6   10.89    1.19
   0   3  -6   81.48    5.85
   0   3  -6   81.68    5.29
   0  -3   6   81.15    5.31
   0  -3   6   85.54    5.34
   0  -3   6   86.37    5.84
  -1   3  -6   34.82    2.61
  -1   3  -6   29.83    2.84
   1  -3   6   34.58    2.92
   1  -3   6   32.75    2.59
   1  -3   6   36.54    2.54
  -2   3  -6   62.27    4.35
  -2   3  -6   58.17    4.07
  -2   3  -6   56.13    4.04
   2  -3   6   59.72    3.99
   2  -3   6   60.22    4.40
   2  -3   6   58.33    4.10
  -3   3  -6    0.92    0.71
  -3   3  -6   -0.22    0.42
  -3   3  -6    0.78    0.72
   3  -3   6   -0.02    0.49
   3  -3   6   -1.26    0.63
   3  -3   6   -0.20    0.42
  -4   3  -6   46.17    3.68
  -4   3  -6   44.59    3.47
  -4   3  -6   47.38    3.55
   4  -3   6   44.10    3.54
   4  -3   6   47.11    3.93
   4  -3   6   49.94    3.50
  -5   3  -6    1.27    1.09
  -5   3  -6    1.56    0.80
  -5   3  -6    1.16    1.00
   5  -3   6    1.23    1.02
   5  -3   6    2.29    0.88
   5  -3   6    1.61    1.24
  -6   3  -6   -0.37    1.10
  -6   3  -6    0.56    0.78
  -6   3  -6    1.27    1.28
   6  -3   6    1.08    0.82
   6  -3   6   -0.23    1.07
   6  -3   6    0.25    1.21
  -7   3  -6   29.57    3.44
  -7   3  -6   27.43    2.79
   7  -3   6   28.58    2.93
   7  -3   6   29.03    3.28
  -8   3  -6    6.30    2.29
  -8   3  -6    5.40    1.53
   8  -3   6    7.33    1.79
  -9   3  -6    9.08    2.21
  -9   3  -6    7.82    3.07
   9  -3   6   10.43    2.46
 -10   3  -6   10.07    4.12
  10  -3   6   17.64    3.12
 -11   3  -6    8.48    2.59
 -11   3  -6    4.39    3.16
  11  -3   6    5.19    3.05
 -11  -2   6   -0.30    5.00
  10   2  -6    4.83    2.46
 -10  -2   6    5.00    3.72
   9   2  -6   15.64    3.02
  -9  -2   6    8.76    3.31
   8   2  -6   32.78    3.97
  -8  -2   6   23.21    4.33
   7   2  -6   18.82    2.81
  -7  -2   6   10.51    2.90
   6   2  -6   44.96    3.80
  -6  -2   6   40.47    3.89
  -6  -2   6   37.63    4.44
  -5  -2   6   12.58    2.66
  -5  -2   6   11.46    2.04
  -4  -2   6    5.12    1.35
  -4  -2   6    3.12    1.39
   3   2  -6  173.96   10.08
  -3  -2   6  171.44   10.81
  -3  -2   6  173.28   10.10
  -3  -2   6  185.94   11.60
   2   2  -6   91.46    6.77
   2   2  -6   94.95    5.79
  -2  -2   6   97.29    6.83
  -2  -2   6   97.70    6.34
  -2  -2   6  100.99    5.82
   1   2  -6   30.41    2.72
   1   2  -6   25.89    2.01
  -1  -2   6   28.52    2.06
  -1  -2   6   31.40    2.75
   0   2  -6   23.75    1.89
   0   2  -6   23.06    2.28
   0  -2   6   22.72    1.91
   0  -2   6   25.11    2.29
   0  -2   6   26.56    1.93
  -1   2  -6    2.41    0.83
  -1   2  -6    2.66    0.63
   1  -2   6    2.60    0.65
   1  -2   6    1.80    0.75
   1  -2   6    2.32    0.65
  -2   2  -6   21.04    1.77
  -2   2  -6   18.67    1.74
  -2   2  -6   20.36    1.89
   2  -2   6   20.54    1.96
   2  -2   6   18.61    1.83
   2  -2   6   20.38    1.69
  -3   2  -6    8.24    1.21
  -3   2  -6    9.48    1.29
  -3   2  -6    6.30    1.10
   3  -2   6    8.34    1.12
   3  -2   6    8.89    1.40
   3  -2   6    6.73    1.15
  -4   2  -6    1.88    0.79
  -4   2  -6    2.15    0.81
  -4   2  -6    2.48    0.75
   4  -2   6    1.75    0.76
   4  -2   6    1.78    0.80
   4  -2   6    2.01    0.70
  -5   2  -6    7.84    1.36
  -5   2  -6    3.94    1.03
  -5   2  -6    8.65    1.40
   5  -2   6    9.17    1.40
   5  -2   6    6.88    1.29
   5  -2   6    8.04    1.57
  -6   2  -6    8.23    1.48
  -6   2  -6    8.12    1.54
  -6   2  -6    8.85    1.54
   6  -2   6    9.07    1.50
   6  -2   6    7.57    1.45
  -7   2  -6   35.48    3.15
  -7   2  -6   30.78    2.82
  -7   2  -6   25.93    2.90
   7  -2   6   29.05    2.84
   7  -2   6   30.80    2.94
  -8   2  -6   27.39    3.46
  -8   2  -6   20.52    2.69
   8  -2   6   21.90    2.99
   8  -2   6   24.31    2.92
  -9   2  -6   36.00    3.57
  -9   2  -6   37.70    4.24
   9  -2   6   35.13    4.15
 -10   2  -6   15.39    2.55
 -10   2  -6   11.99    3.37
 -10   2  -6    8.44    2.35
  10  -2   6   16.79    3.13
 -11   2  -6    1.69    4.14
 -11   2  -6   -1.39    2.65
 -11   2  -6   -0.83    2.39
  11  -2   6   -3.41    2.16
 -12   2  -6    5.33    3.42
 -12   2  -6   12.81    3.26
  10   1  -6   -3.30    2.42
 -10  -1   6   -3.22    3.47
   9   1  -6    6.11    2.47
  -9  -1   6    8.79    3.48
  -8  -1   6   19.19    4.16
   7   1  -6   32.46    3.50
  -7  -1   6   31.24    4.92
   6   1  -6   21.45    2.90
  -6  -1   6   23.40    3.97
  -6  -1   6   17.35    2.78
   5   1  -6   14.47    2.21
  -5  -1   6   15.27    2.25
  -5  -1   6   15.57    3.00
   4   1  -6    1.59    0.82
  -4  -1   6    1.60    0.97
  -4  -1   6    2.04    1.34
  -3  -1   6  151.39    9.60
  -3  -1   6  146.52    8.74
  -3  -1   6  173.38   11.11
   2   1  -6   61.61    4.00
  -2  -1   6   69.82    4.02
  -2  -1   6   70.13    5.12
  -2  -1   6   64.50    4.56
   1   1  -6   87.64    5.53
  -1  -1   6   94.36    6.34
  -1  -1   6   94.57    5.54
   0   1  -6   28.67    2.09
   0   1  -6   32.09    2.64
   0  -1   6   29.47    2.50
   0  -1   6   27.46    2.06
  -1   1  -6   21.28    1.66
  -1   1  -6   16.83    1.80
   1  -1   6   19.56    1.80
   1  -1   6   20.17    1.62
   1  -1   6   21.45    1.65
  -2   1  -6   11.41    1.20
  -2   1  -6   10.72    1.13
  -2   1  -6    9.72    1.29
   2  -1   6   12.04    1.12
   2  -1   6   10.72    1.11
   2  -1   6   10.65    1.15
  -3   1  -6    0.30    0.37
  -3   1  -6    0.06    0.41
   3  -1   6   -0.52    0.33
   3  -1   6    0.15    0.42
  -4   1  -6   51.40    3.81
  -4   1  -6   52.00    3.73
  -4   1  -6   57.87    3.54
   4  -1   6   58.62    3.76
   4  -1   6   55.50    3.77
   4  -1   6   50.16    3.65
  -5   1  -6   20.00    1.79
  -5   1  -6   14.95    1.39
  -5   1  -6   12.22    2.01
   5  -1   6   14.91    1.61
   5  -1   6   15.96    1.65
   5  -1   6   15.27    1.86
  -6   1  -6   34.78    2.90
  -6   1  -6   32.94    2.80
  -6   1  -6   37.51    2.64
   6  -1   6   32.25    2.81
   6  -1   6   29.85    2.71
  -7   1  -6   50.73    3.73
  -7   1  -6   47.93    3.85
  -7   1  -6   51.87    3.93
   7  -1   6   48.75    3.81
   7  -1   6   52.11    4.00
  -8   1  -6   36.95    3.36
  -8   1  -6   33.76    3.30
  -8   1  -6   39.25    3.31
   8  -1   6   37.47    3.21
   8  -1   6   35.55    3.35
  -9   1  -6   45.39    3.87
  -9   1  -6   46.93    4.18
  -9   1  -6   48.63    4.03
   9  -1   6   45.65    4.23
   9  -1   6   44.79    4.07
 -10   1  -6   21.99    2.91
 -10   1  -6   17.98    2.60
 -10   1  -6   17.10    3.21
  10  -1   6   22.89    3.30
 -11   1  -6   -0.46    1.84
 -11   1  -6    2.76    3.19
  11  -1   6    2.89    2.08
 -12   1  -6    1.43    2.58
 -12   1  -6    1.41    2.56
  12  -1   6    6.64    2.90
  10   0  -6   -0.08    2.54
 -10   0   6   -0.26    4.16
   9   0  -6    3.21    2.28
  -9   0   6    4.78    3.32
   8   0  -6    1.71    1.76
   7   0  -6   21.92    3.20
  -7   0   6   28.72    4.65
   6   0  -6   73.04    5.53
  -6   0   6   70.00    6.46
  -6   0   6   66.98    5.53
   5   0  -6   63.08    4.64
  -5   0   6   62.15    5.46
  -5   0   6   50.51    4.47
   4   0  -6    5.41    1.26
  -4   0   6    4.93    1.80
  -4   0   6    6.12    1.43
   3   0  -6   23.62    2.32
  -3   0   6   27.27    1.63
  -3   0   6   25.00    1.65
  -3   0   6   26.54    2.97
  -3   0   6   29.22    2.51
  -2   0   6   25.42    2.58
  -2   0   6   22.82    1.55
  -2   0   6   20.36    2.05
   1   0  -6  102.35    7.03
  -1   0   6  127.47    7.07
  -1   0   6  133.77    8.05
  -1   0   6  120.62    7.49
   0   0  -6   28.30    2.10
   0   0   6   30.88    2.11
   0   0   6   32.01    2.62
  -1   0  -6   16.40    1.41
   1   0   6   16.91    1.58
   1   0   6   15.49    1.37
   1   0   6   18.17    1.42
  -2   0  -6    0.36    0.34
   2   0   6    0.63    0.43
   2   0   6    0.46    0.33
   2   0   6   -0.07    0.27
  -3   0  -6   36.51    2.46
  -3   0  -6   33.04    2.52
   3   0   6   32.42    2.45
   3   0   6   35.16    2.39
   3   0   6   31.56    2.17
  -4   0  -6   94.98    6.23
  -4   0  -6  104.68    6.36
  -4   0  -6   95.42    5.61
   4   0   6   99.94    6.09
   4   0   6   93.19    6.12
   4   0   6  100.06    5.66
  -5   0  -6  148.63    8.89
  -5   0  -6  141.03    9.02
   5   0   6  151.21    8.92
   5   0   6  142.65    8.89
  -6   0  -6  111.75    6.58
  -6   0  -6  118.54    7.11
  -6   0  -6  109.28    6.56
  -6   0  -6  107.40    7.18
   6   0   6  116.50    7.17
   6   0   6  107.42    7.02
  -7   0  -6   21.03    2.24
  -7   0  -6   21.95    1.82
  -7   0  -6   21.20    2.18
  -7   0  -6   21.89    1.89
   7   0   6   22.81    2.20
   7   0   6   26.89    2.37
  -8   0  -6   12.24    1.69
  -8   0  -6   11.72    1.55
  -8   0  -6    9.56    2.03
  -8   0  -6   11.16    1.82
   8   0   6   13.90    1.90
   8   0   6   11.68    1.92
  -9   0  -6   55.02    4.40
  -9   0  -6   51.73    4.01
  -9   0  -6   54.05    4.30
   9   0   6   58.17    4.63
 -10   0  -6   55.55    4.19
 -10   0  -6   51.49    4.59
 -10   0  -6   45.62    4.24
  10   0   6   51.44    4.62
  10   0   6   48.01    4.27
 -11   0  -6   13.57    2.52
 -11   0  -6   10.06    2.13
  11   0   6    8.79    2.42
 -12   0  -6    1.52    2.14
 -12   0  -6   -4.09    3.90
  12   0   6    0.30    2.36
  10  -1  -6    6.28    4.31
 -10   1   6    7.00    4.75
   9  -1  -6   11.21    3.03
  -9   1   6   14.18    4.47
   8  -1  -6   -0.71    1.83
  -8   1   6    3.08    2.95
   7  -1  -6   42.54    4.13
  -7   1   6   32.48    5.40
   6  -1  -6   96.23    7.15
  -6   1   6  101.73    8.43
   5  -1  -6   64.34    4.94
  -5   1   6   62.05    5.84
  -5   1   6   63.19    5.01
  -5   1   6   64.90    6.68
   4  -1  -6   29.93    2.68
  -4   1   6   26.62    3.02
  -4   1   6   25.06    4.20
  -4   1   6   28.10    1.65
  -4   1   6   25.97    1.63
  -4   1   6   31.05    3.54
   3  -1  -6   15.82    2.16
  -3   1   6   19.21    2.29
  -3   1   6   18.36    1.30
  -3   1   6   19.80    2.90
  -3   1   6   17.94    1.31
   2  -1  -6    0.49    0.51
  -2   1   6    0.17    0.28
  -2   1   6   -0.07    0.26
  -2   1   6    0.09    0.58
  -1   1   6   27.14    2.21
  -1   1   6   24.06    1.79
   0   1   6    8.87    1.24
   0   1   6    7.12    0.93
  -1  -1  -6    9.16    0.95
   1   1   6    7.24    1.18
   1   1   6    8.96    0.94
  -2  -1  -6    1.52    0.51
   2   1   6    2.93    0.63
   2   1   6    1.96    0.48
   2   1   6    2.08    0.59
  -3  -1  -6   78.71    5.04
  -3  -1  -6   76.23    4.84
   3   1   6   77.50    4.82
   3   1   6   76.88    4.96
   3   1   6   75.32    4.75
   3   1   6   84.22    4.66
  -4  -1  -6  139.67    8.83
  -4  -1  -6  135.29    8.61
   4   1   6  146.70    8.99
   4   1   6  158.34    8.67
  -5  -1  -6  105.59    7.37
  -5  -1  -6  101.28    6.88
   5   1   6  108.56    6.81
   5   1   6  118.66    6.78
  -6  -1  -6  143.84    8.64
  -6  -1  -6  143.03    8.90
   6   1   6  143.18    8.73
   6   1   6  135.75    8.67
  -7  -1  -6   26.71    1.76
  -7  -1  -6   24.47    2.30
  -7  -1  -6   27.73    1.84
  -7  -1  -6   22.70    2.40
   7   1   6   29.01    2.41
   7   1   6   29.47    2.48
  -8  -1  -6   15.67    1.73
  -8  -1  -6   18.64    2.35
  -8  -1  -6   17.17    1.54
  -8  -1  -6   22.56    2.19
   8   1   6   17.22    2.17
   8   1   6   20.74    2.50
  -9  -1  -6   30.76    3.01
  -9  -1  -6   29.81    2.47
  -9  -1  -6   29.30    2.77
  -9  -1  -6   32.13    3.01
   9   1   6   30.99    2.86
   9   1   6   29.26    3.00
 -10  -1  -6   21.07    2.84
 -10  -1  -6   27.86    2.97
 -10  -1  -6   25.95    2.49
  10   1   6   25.47    2.98
  10   1   6   25.01    3.38
 -11  -1  -6    6.67    2.38
 -11  -1  -6    9.89    2.17
 -11  -1  -6    9.56    1.78
  11   1   6    2.25    2.20
 -12  -1  -6    2.36    1.84
  12   1   6    1.23    2.21
  13   1   6    6.02    3.20
  10  -2  -6    7.51    3.48
   9  -2  -6   30.37    4.43
  -9   2   6   24.07    5.58
   8  -2  -6   -0.06    1.89
  -8   2   6    3.13    2.93
  -7   2   6    9.04    3.04
   6  -2  -6   15.20    2.52
  -6   2   6   14.55    3.48
   5  -2  -6   61.58    4.97
  -5   2   6   64.44    3.83
  -5   2   6   64.15    3.87
  -5   2   6   65.95    5.08
  -5   2   6   65.44    7.13
   4  -2  -6   49.70    3.93
  -4   2   6   41.02    3.84
  -4   2   6   44.23    5.41
  -4   2   6   45.28    3.07
  -4   2   6   54.03    3.06
   3  -2  -6   13.30    1.93
  -3   2   6   12.45    2.89
  -3   2   6   13.07    1.16
  -3   2   6   12.48    1.89
   2  -2  -6    4.53    1.02
  -2   2   6    4.92    1.81
  -2   2   6    4.30    1.04
  -2   2   6    4.72    0.77
  -2   2   6    5.19    0.78
   1  -2  -6   -0.52    0.35
  -1   2   6   -0.48    0.55
  -1   2   6    0.08    0.35
  -1   2   6    0.25    1.06
  -1   2   6    0.65    0.39
   0   2   6    5.61    0.97
   0   2   6    4.07    1.31
   0   2   6    5.63    0.89
   1   2   6   42.83    2.82
   1   2   6   36.79    2.76
   1   2   6   40.15    3.39
   2   2   6   25.25    1.91
   2   2   6   21.41    1.64
   2   2   6   23.06    2.16
  -3  -2  -6   50.27    3.70
   3   2   6   56.11    3.74
   3   2   6   58.58    3.50
   3   2   6   55.69    3.67
  -4  -2  -6   11.04    1.23
  -4  -2  -6   11.93    1.12
   4   2   6   11.81    0.78
   4   2   6   13.82    1.38
   4   2   6   13.42    1.12
   4   2   6   12.41    0.77
  -5  -2  -6   38.79    3.05
  -5  -2  -6   39.26    2.80
   5   2   6   45.66    2.89
   5   2   6   40.30    3.01
  -6  -2  -6  217.75   12.80
  -6  -2  -6  197.25   12.78
   6   2   6  225.44   12.67
   6   2   6  211.86   12.72
  -7  -2  -6   81.39    4.76
  -7  -2  -6   86.05    5.35
  -7  -2  -6   78.61    5.54
   7   2   6   85.79    5.47
   7   2   6   75.60    5.69
  -8  -2  -6   26.33    2.24
  -8  -2  -6   33.92    2.69
  -8  -2  -6   25.85    2.64
  -8  -2  -6   31.55    2.11
   8   2   6   27.78    2.55
   8   2   6   30.22    2.68
  -9  -2  -6    1.69    0.73
  -9  -2  -6    1.52    1.04
  -9  -2  -6    1.47    1.11
  -9  -2  -6    3.54    1.13
   9   2   6    0.84    1.02
   9   2   6    2.35    1.17
 -10  -2  -6    0.65    0.85
 -10  -2  -6    1.28    1.47
 -10  -2  -6    1.97    1.20
 -10  -2  -6   -0.79    1.91
  10   2   6    1.48    1.31
  10   2   6    0.94    1.44
 -11  -2  -6   13.53    1.99
 -11  -2  -6   17.17    2.77
  11   2   6   14.26    2.51
  11   2   6   18.40    2.87
 -12  -2  -6   16.06    2.43
  12   2   6   20.80    3.36
 -13  -2  -6    4.34    2.52
  13   2   6    2.56    2.75
   9  -3  -6   18.13    3.95
  -9   3   6   11.71    5.21
   8  -3  -6    1.92    2.32
  -8   3   6   -1.89    2.95
   7  -3  -6   16.01    2.90
  -7   3   6    3.12    2.95
   6  -3  -6    3.59    1.51
  -6   3   6    3.51    0.68
   5  -3  -6    5.08    1.57
  -5   3   6    5.13    0.81
  -5   3   6    4.57    1.94
   4  -3  -6   17.68    2.49
  -4   3   6   20.98    1.69
  -4   3   6   18.03    2.55
  -4   3   6   22.86    4.81
   3  -3  -6    1.06    0.81
  -3   3   6   -0.71    1.54
  -3   3   6    1.88    1.09
  -3   3   6    1.22    0.55
  -2   3   6    1.43    0.55
  -2   3   6    1.28    1.65
  -2   3   6    1.85    0.79
   1  -3  -6    1.71    0.65
  -1   3   6    3.39    1.67
  -1   3   6    1.32    0.78
  -1   3   6    1.37    0.57
   0  -3  -6   14.11    1.39
   0   3   6   18.77    2.81
   0   3   6   15.38    1.45
   0   3   6   13.53    1.41
   1   3   6   52.18    3.51
   1   3   6   54.92    4.41
  -2  -3  -6   51.28    3.84
   2   3   6   47.28    3.36
   2   3   6   48.47    3.19
   2   3   6   47.24    3.84
  -3  -3  -6   60.94    4.16
   3   3   6   59.18    3.61
   3   3   6   57.59    4.10
   3   3   6   56.60    3.97
  -4  -3  -6    3.27    0.75
  -4  -3  -6    4.16    0.64
   4   3   6    4.06    0.61
   4   3   6    4.82    1.11
   4   3   6    3.72    0.68
  -5  -3  -6   39.55    2.79
  -5  -3  -6   40.98    2.79
   5   3   6   44.21    2.85
   5   3   6   44.61    2.72
   5   3   6   43.27    3.14
  -6  -3  -6  140.99    8.51
  -6  -3  -6  136.02    8.33
   6   3   6  143.88    8.59
   6   3   6  152.75    8.88
  -7  -3  -6   83.64    5.24
  -7  -3  -6   83.31    5.02
   7   3   6   77.38    5.32
   7   3   6   82.63    5.48
  -8  -3  -6   86.93    5.63
  -8  -3  -6   87.31    5.48
  -8  -3  -6   93.74    5.75
   8   3   6   83.42    5.86
   8   3   6   90.71    5.92
  -9  -3  -6    8.71    1.55
  -9  -3  -6    5.83    1.07
  -9  -3  -6    7.42    1.43
   9   3   6    5.73    1.46
   9   3   6    8.43    1.64
 -10  -3  -6    0.81    1.40
 -10  -3  -6   -1.47    1.39
 -10  -3  -6    0.41    0.89
  10   3   6    0.62    1.25
  10   3   6    1.32    1.13
 -11  -3  -6    8.97    1.67
 -11  -3  -6    6.73    2.27
  11   3   6    8.80    2.19
  11   3   6   10.47    2.07
 -12  -3  -6    1.08    1.57
 -12  -3  -6   -3.82    4.32
 -13  -3  -6    2.25    2.12
  13   3   6   -1.75    2.46
   9  -4  -6    9.31    3.46
   8  -4  -6    5.97    2.77
  -8   4   6    3.00    3.63
   7  -4  -6   15.08    3.09
  -7   4   6   12.11    1.38
   6  -4  -6   -0.17    1.53
  -6   4   6    0.24    0.75
   5  -4  -6    1.43    1.29
  -5   4   6    0.98    0.68
   4  -4  -6    3.05    1.36
  -4   4   6    4.08    1.69
  -4   4   6    3.75    3.21
  -4   4   6    6.23    1.09
   3  -4  -6    1.56    1.02
  -3   4   6    2.45    1.15
  -3   4   6    3.84    2.44
  -3   4   6    0.77    0.65
   2  -4  -6    1.38    0.68
  -2   4   6    0.87    1.39
  -2   4   6   -0.45    0.45
  -2   4   6   -0.46    0.75
   1  -4  -6    5.24    1.06
  -1   4   6    8.18    2.22
  -1   4   6    8.09    1.31
  -1   4   6    5.10    1.03
   0  -4  -6   30.46    2.43
   0   4   6   32.29    2.59
   0   4   6   30.00    4.04
   0   4   6   34.28    2.50
  -1  -4  -6   50.64    4.34
   1   4   6   50.50    4.47
   1   4   6   50.01    3.28
   1   4   6   45.15    3.52
  -2  -4  -6  110.48    7.53
   2   4   6  110.05    6.53
   2   4   6  105.52    7.50
  -3  -4  -6  531.74   31.79
   3   4   6  575.43   30.85
   3   4   6  536.44   31.70
   3   4   6  539.28   31.39
  -4  -4  -6   64.68    4.88
   4   4   6   74.53    4.78
   4   4   6   68.30    4.75
   4   4   6   73.00    4.24
  -5  -4  -6   25.06    2.25
  -5  -4  -6   24.40    1.77
   5   4   6   29.95    2.10
   5   4   6   26.90    2.25
   5   4   6   24.10    1.81
  -6  -4  -6   25.40    1.86
  -6  -4  -6   24.51    2.19
   6   4   6   22.79    1.98
   6   4   6   26.94    1.95
   6   4   6   29.72    2.34
  -7  -4  -6   25.39    2.12
  -7  -4  -6   25.69    1.95
   7   4   6   22.51    1.99
   7   4   6   22.35    1.99
   7   4   6   24.70    2.30
  -8  -4  -6  108.37    6.54
  -8  -4  -6  101.50    6.60
   8   4   6  110.52    6.91
   8   4   6   97.45    6.65
  -9  -4  -6   23.81    2.31
  -9  -4  -6   21.39    2.21
   9   4   6   21.31    2.34
   9   4   6   26.75    2.56
 -10  -4  -6   -0.84    0.94
 -10  -4  -6    0.79    1.47
 -10  -4  -6   -0.39    1.18
  10   4   6   -0.82    1.01
  10   4   6    0.81    1.29
 -11  -4  -6    0.67    1.27
 -11  -4  -6   -1.00    1.97
 -11  -4  -6    0.97    1.90
  11   4   6    1.36    1.60
  11   4   6    0.64    1.48
 -12  -4  -6    0.37    1.61
  12   4   6   -1.38    2.29
  12   4   6   -0.68    1.68
 -13  -4  -6   -1.62    2.24
  13   4   6    2.19    2.49
  14   4   6    1.82    3.18
   8  -5  -6    9.25    3.15
   7  -5  -6   10.95    2.88
   6  -5  -6    2.83    1.96
  -6   5   6    4.86    1.35
   5  -5  -6    2.47    1.62
  -5   5   6    0.66    0.90
   4  -5  -6    2.53    1.36
  -4   5   6    5.63    1.79
  -4   5   6    1.99    0.97
   3  -5  -6    3.17    1.25
  -3   5   6    6.16    1.59
  -3   5   6    8.42    3.18
   2  -5  -6    2.84    0.98
  -2   5   6    4.11    1.15
  -2   5   6    3.74    0.95
  -2   5   6    1.96    2.44
   1  -5  -6   75.21    4.99
  -1   5   6   68.49    4.87
  -1   5   6   71.96    6.64
  -1   5   6   74.32    5.02
   0  -5  -6   62.51    4.00
   0  -5  -6   56.78    5.34
   0   5   6   57.06    5.52
   0   5   6   60.36    4.23
   0   5   6   53.47    3.89
  -1  -5  -6   16.16    1.47
  -1  -5  -6   15.76    2.77
   1   5   6   21.19    3.28
   1   5   6   17.09    1.50
   1   5   6   19.58    1.88
  -2  -5  -6   99.17    7.30
   2   5   6   92.97    5.91
   2   5   6  118.22    8.20
   2   5   6   96.97    6.54
  -3  -5  -6  277.31   17.21
   3   5   6  278.72   16.68
   3   5   6  273.33   15.87
   3   5   6  291.27   17.12
   3   5   6  276.82   15.82
  -4  -5  -6   91.46    6.97
   4   5   6   99.44    5.96
   4   5   6  115.32    6.98
   4   5   6  104.56    5.92
  -5  -5  -6   67.19    4.95
   5   5   6   65.39    4.61
   5   5   6   69.52    4.69
   5   5   6   65.44    3.97
  -6  -5  -6    7.81    0.76
  -6  -5  -6    6.65    1.38
   6   5   6   10.33    1.56
   6   5   6    6.67    0.86
   6   5   6    6.88    1.20
  -7  -5  -6    5.02    1.16
  -7  -5  -6    2.31    0.59
   7   5   6    2.27    1.03
   7   5   6    3.58    0.97
   7   5   6    2.60    0.69
  -8  -5  -6   55.64    3.51
  -8  -5  -6   49.37    3.93
   8   5   6   51.85    3.62
   8   5   6   54.50    4.04
   8   5   6   45.82    3.80
  -9  -5  -6   18.45    2.22
  -9  -5  -6   18.72    1.89
   9   5   6   15.72    2.33
   9   5   6   18.07    2.30
 -10  -5  -6   -0.15    1.10
 -10  -5  -6    0.56    1.19
  10   5   6    0.16    1.41
  10   5   6    0.86    1.10
 -11  -5  -6    1.16    1.58
 -11  -5  -6    0.81    1.39
  11   5   6   -1.48    1.32
  11   5   6    0.54    1.65
 -12  -5  -6    6.10    3.18
 -12  -5  -6    7.30    2.19
  12   5   6    8.19    2.21
  13   5   6    5.06    2.54
  14   5   6    0.16    3.14
  14   5   6    5.45    3.04
   7  -6  -6    9.47    2.99
  -7   6   6    3.08    1.73
   6  -6  -6    0.58    2.08
  -6   6   6    0.56    1.28
   5  -6  -6    2.08    1.66
  -5   6   6   -0.33    1.05
   4  -6  -6    3.53    1.29
  -4   6   6    2.27    1.00
   3  -6  -6   13.49    2.17
  -3   6   6   14.86    2.06
  -3   6   6   12.80    2.14
   2  -6  -6    6.03    1.23
  -2   6   6    3.42    1.31
  -2   6   6    4.46    1.21
  -2   6   6    8.26    3.47
   1  -6  -6   53.20    5.59
   1  -6  -6   50.00    4.12
  -1   6   6   49.53    3.96
  -1   6   6   54.50    3.81
  -1   6   6   51.10    6.64
   0  -6  -6   46.75    3.37
   0  -6  -6   45.81    5.01
   0   6   6   42.83    5.69
   0   6   6   49.57    3.75
  -1  -6  -6    6.83    2.08
  -1  -6  -6   10.46    1.29
   1   6   6   14.18    1.94
   1   6   6   11.91    1.31
   1   6   6   13.48    3.07
   2   6   6    6.11    1.26
   2   6   6    4.67    1.82
   2   6   6    7.33    0.87
  -3  -6  -6   94.65    7.22
   3   6   6  100.01    6.56
   3   6   6   98.72    7.12
   3   6   6   92.36    5.51
   3   6   6   95.84    5.54
  -4  -6  -6   86.95    6.73
   4   6   6   91.70    6.25
   4   6   6   91.65    6.54
  -5  -6  -6  149.29   10.46
   5   6   6  168.42   10.23
   5   6   6  159.21   10.16
  -6  -6  -6   21.95    2.88
   6   6   6   20.84    2.45
   6   6   6   18.74    2.13
   6   6   6   19.34    1.29
  -7  -6  -6    5.26    1.49
  -7  -6  -6    6.13    0.75
   7   6   6    6.90    0.84
   7   6   6    7.73    1.53
   7   6   6    4.66    1.26
  -8  -6  -6    4.41    0.78
  -8  -6  -6    3.18    1.32
   8   6   6    1.46    1.16
   8   6   6    4.62    1.35
   8   6   6    6.61    1.00
  -9  -6  -6   -2.00    1.10
   9   6   6   -0.06    0.69
   9   6   6   -0.95    1.19
 -10  -6  -6    0.31    1.34
 -10  -6  -6    0.46    1.09
  10   6   6   -0.44    1.47
  10   6   6    1.85    0.98
 -11  -6  -6   -1.03    1.50
 -11  -6  -6    1.39    1.65
  11   6   6    1.20    1.78
  11   6   6    0.00    1.27
 -12  -6  -6   16.44    3.09
 -12  -6  -6    9.24    2.61
  12   6   6   12.06    2.51
 -13  -6  -6    9.98    2.78
  13   6   6   10.55    2.81
  13   6   6   11.40    2.77
  14   6   6   -1.51    3.01
  14   6   6   -2.19    3.01
   7  -7  -6    1.69    3.44
  -7   7   6   -4.15    2.15
   6  -7  -6   -2.32    2.46
  -6   7   6    0.00    1.69
   5  -7  -6   -0.33    1.94
  -5   7   6    0.55    1.40
   4  -7  -6    1.27    1.59
  -4   7   6    1.28    1.19
   3  -7  -6    8.43    1.91
  -3   7   6    6.70    1.49
  -3   7   6    7.34    2.00
   2  -7  -6    2.92    1.19
  -2   7   6    5.32    1.40
  -2   7   6    5.78    1.63
   1  -7  -6   25.57    2.48
   1  -7  -6   27.61    4.68
  -1   7   6   27.48    5.10
  -1   7   6   25.13    2.54
  -1   7   6   26.15    2.67
   0  -7  -6   86.25    7.80
   0  -7  -6   88.99    5.77
   0   7   6   89.22    5.67
   0   7   6   85.95    6.17
  -1  -7  -6   37.42    2.97
  -1  -7  -6   41.62    4.87
   1   7   6   45.63    5.22
   1   7   6   46.00    3.69
   1   7   6   46.66    3.02
  -2  -7  -6   23.48    3.83
   2   7   6   23.50    2.49
   2   7   6   27.89    4.20
   2   7   6   23.13    1.71
  -3  -7  -6   13.29    2.73
   3   7   6   13.77    0.89
   3   7   6   13.04    2.03
   3   7   6   14.35    0.90
   3   7   6   13.91    2.81
  -4  -7  -6   29.00    4.09
   4   7   6   38.55    3.20
   4   7   6   30.36    3.55
  -5  -7  -6   96.41    7.64
   5   7   6   98.79    7.10
   5   7   6  114.21    7.50
  -6  -7  -6   42.20    4.21
   6   7   6   38.85    3.62
   6   7   6   44.25    3.81
  -7  -7  -6    0.80    1.40
   7   7   6    3.20    1.49
   7   7   6    1.86    1.11
   7   7   6    0.67    1.05
  -8  -7  -6    0.82    1.37
  -8  -7  -6    0.83    0.41
   8   7   6   -0.98    1.26
   8   7   6    2.72    1.14
   8   7   6    0.89    0.42
   8   7   6    1.02    1.36
  -9  -7  -6    8.06    1.09
  -9  -7  -6    9.12    2.51
   9   7   6    5.90    1.96
   9   7   6    9.08    1.88
   9   7   6    6.95    1.13
   9   7   6    7.97    1.84
 -10  -7  -6   -0.70    1.60
 -10  -7  -6    1.44    0.96
  10   7   6    1.55    1.42
  10   7   6    0.28    1.83
  10   7   6    1.82    0.98
  10   7   6    3.62    1.81
 -11  -7  -6    1.22    1.97
 -11  -7  -6    1.91    1.40
  11   7   6   -0.26    1.15
  11   7   6    0.51    1.59
 -12  -7  -6   12.11    3.06
  12   7   6    9.29    2.12
  12   7   6   10.14    2.63
 -13  -7  -6    0.09    2.94
  13   7   6   -2.40    2.45
  13   7   6    4.73    2.22
 -14  -7  -6   -2.62    3.98
  14   7   6    1.49    3.21
  14   7   6    6.09    3.14
   6  -8  -6    2.16    2.93
   5  -8  -6    1.92    2.45
  -5   8   6   -0.48    1.78
  -4   8   6   13.38    2.27
   3  -8  -6   22.71    3.17
  -3   8   6   22.94    2.93
   2  -8  -6    0.07    1.19
   2  -8  -6   -3.16    2.58
  -2   8   6   -1.20    1.54
  -2   8   6    0.37    1.15
   1  -8  -6   23.69    2.72
   1  -8  -6   17.74    4.49
  -1   8   6   22.15    2.55
  -1   8   6   27.23    2.83
   0  -8  -6   57.67    6.59
   0  -8  -6   57.80    4.36
   0   8   6   71.41    5.06
   0   8   6   63.68    4.34
  -1  -8  -6   65.75    6.81
  -1  -8  -6   70.34    4.70
   1   8   6   70.63    7.30
   1   8   6   76.29    4.66
   1   8   6   73.22    5.49
  -2  -8  -6   62.99    6.23
   2   8   6   68.11    5.05
   2   8   6   63.10    3.94
   2   8   6   60.45    6.38
  -3  -8  -6    9.61    2.74
   3   8   6    4.33    2.33
   3   8   6   10.18    1.92
  -4  -8  -6    2.85    1.77
   4   8   6    2.94    1.96
   4   8   6    1.20    0.91
  -5  -8  -6   20.37    3.58
   5   8   6   27.37    2.90
   5   8   6   28.13    3.75
  -6  -8  -6   24.50    3.92
   6   8   6   29.43    3.65
   6   8   6   31.65    3.07
  -7  -8  -6    3.76    1.90
   7   8   6    2.07    1.61
   7   8   6    3.33    1.50
   7   8   6    2.96    1.35
  -8  -8  -6   -0.54    1.50
   8   8   6    3.05    1.48
   8   8   6    0.05    1.53
   8   8   6    1.18    1.25
  -9  -8  -6   19.82    3.32
   9   8   6   21.09    3.06
   9   8   6   23.53    3.30
   9   8   6   20.93    2.98
 -10  -8  -6    6.31    0.98
 -10  -8  -6    7.41    2.38
  10   8   6    3.83    2.45
  10   8   6    6.24    1.88
 -11  -8  -6    4.41    1.46
 -11  -8  -6    1.95    2.24
  11   8   6    5.41    2.18
  11   8   6    5.25    2.97
  11   8   6    2.46    1.18
 -12  -8  -6   14.70    2.26
 -12  -8  -6    8.56    3.12
  12   8   6   11.03    2.69
  12   8   6   11.11    2.03
 -13  -8  -6    9.08    3.74
  13   8   6    7.51    2.40
  13   8   6   13.71    3.04
   5  -9  -6    8.09    3.12
  -5   9   6    8.35    2.64
   4  -9  -6   18.80    3.31
  -4   9   6   17.58    2.88
   3  -9  -6   33.59    4.08
  -3   9   6   45.18    4.17
   2  -9  -6    2.11    3.62
   2  -9  -6    8.07    2.00
  -2   9   6    6.09    1.93
  -2   9   6    7.68    2.43
   1  -9  -6   12.80    3.95
   1  -9  -6    9.96    1.80
  -1   9   6    9.74    1.91
  -1   9   6    5.28    1.69
   0  -9  -6   10.71    1.73
   0  -9  -6    4.91    3.40
   0   9   6   12.64    2.24
   0   9   6   10.03    1.58
  -1  -9  -6   38.43    2.91
  -1  -9  -6   30.94    5.54
   1   9   6   41.32    3.82
  -2  -9  -6   64.47    7.00
   2   9   6   72.36    4.35
   2   9   6   67.31    7.37
   2   9   6   71.58    5.60
  -3  -9  -6    7.63    2.80
   3   9   6    2.64    2.63
   3   9   6    4.09    1.49
  -4  -9  -6    0.23    1.79
   4   9   6    0.03    1.04
   4   9   6   -2.26    2.37
  -5  -9  -6    1.63    1.98
   5   9   6    0.94    1.16
   5   9   6    1.78    2.40
  -6  -9  -6    0.43    1.85
   6   9   6    0.97    1.11
   6   9   6   -1.91    1.99
  -7  -9  -6    0.42    1.93
   7   9   6   -2.28    1.97
   7   9   6    0.68    1.17
  -8  -9  -6   -1.23    1.86
   8   9   6    0.96    1.32
   8   9   6    0.26    2.19
  -9  -9  -6   13.86    3.16
   9   9   6   16.16    3.76
   9   9   6   15.49    2.70
 -10  -9  -6    7.18    2.81
  10   9   6    6.52    1.99
  10   9   6    3.18    3.00
 -11  -9  -6   17.81    1.41
 -11  -9  -6   13.22    3.45
  11   9   6   18.58    4.28
  11   9   6   17.29    2.93
 -12  -9  -6   42.18    5.71
  12   9   6   28.63    4.56
 -13  -9  -6   10.78    4.35
  13   9   6   12.92    3.34
   4 -10  -6    3.88    3.02
  -4  10   6   -0.40    2.61
   3 -10  -6   20.99    3.48
  -3  10   6   25.54    3.60
   2 -10  -6   27.98    3.32
   2 -10  -6   13.17    5.44
  -2  10   6   26.10    3.48
   1 -10  -6   11.84    2.23
   1 -10  -6   18.55    5.10
  -1  10   6   16.47    2.64
  -1  10   6   14.18    2.68
   0 -10  -6    1.70    1.24
   0 -10  -6   -3.40    3.04
   0  10   6    2.38    1.61
   0  10   6    3.46    1.47
  -1 -10  -6    2.27    0.97
  -1 -10  -6    3.99    3.32
   1  10   6    1.34    1.56
   1  10   6    3.85    1.23
  -2 -10  -6   33.15    5.83
   2  10   6   36.82    3.65
   2  10   6   28.44    2.21
  -3 -10  -6   20.25    4.55
   3  10   6   28.36    3.49
  -4 -10  -6    5.51    2.78
   4  10   6    6.97    1.92
  -5 -10  -6   -1.41    2.13
   5  10   6    2.00    1.26
  -6 -10  -6    6.14    2.82
   6  10   6    4.54    1.62
   6  10   6    3.20    3.04
  -7 -10  -6   -0.33    2.33
   7  10   6    0.24    1.31
   7  10   6   -0.02    2.87
  -8 -10  -6   -1.89    2.25
   8  10   6    1.74    1.69
  -9 -10  -6   17.21    3.86
   9  10   6   15.06    2.73
 -10 -10  -6   15.12    3.99
  10  10   6    7.88    2.32
 -11 -10  -6   23.21    4.74
  11  10   6   23.41    3.74
 -12 -10  -6    5.09    4.28
  12  10   6   10.24    2.91
 -13 -10  -6   12.65    5.25
  13  10   6   16.78    3.60
   3 -11  -6   13.23    3.60
  -3  11   6   12.60    3.27
   2 -11  -6   11.90    5.88
   2 -11  -6   23.44    3.57
  -2  11   6   16.36    3.31
   1 -11  -6   15.37    2.61
   1 -11  -6   17.15    5.53
  -1  11   6   22.45    3.59
  -1  11   6   13.36    2.89
   0 -11  -6    0.56    1.37
   0 -11  -6    1.44    4.03
   0  11   6    3.85    1.98
   0  11   6    0.31    1.90
  -1 -11  -6    3.68    3.78
  -1 -11  -6   -0.32    1.07
   1  11   6    1.27    1.38
   1  11   6    0.76    1.55
  -2 -11  -6   12.45    4.36
   2  11   6    8.86    2.47
   2  11   6   14.28    1.43
  -3 -11  -6   -2.15    2.90
   3  11   6    3.36    1.52
  -4 -11  -6    3.82    3.21
   4  11   6    5.22    2.62
  -5 -11  -6    1.83    3.06
  -6 -11  -6    5.14    3.48
  -7 -11  -6    3.22    3.20
   7  11   6    1.52    2.15
  -8 -11  -6   11.29    3.74
   8  11   6   10.43    2.60
  -9 -11  -6   27.43    5.15
   9  11   6   24.76    3.77
 -10 -11  -6    9.12    4.15
  10  11   6    1.85    2.17
 -11 -11  -6    3.79    4.78
  11  11   6   12.35    3.05
 -12 -11  -6    4.18    4.87
  12  11   6    8.83    3.17
   1 -12  -6   10.47    2.65
  -1  12   6   11.73    2.94
   0 -12  -6    8.97    2.17
   0 -12  -6    8.90    5.66
   0  12   6   17.89    3.18
  -1 -12  -6    2.43    3.78
   1  12   6    4.84    2.03
   1  12   6    4.33    2.44
  -2 -12  -6    7.16    4.15
   2  12   6    2.39    1.95
  -3 -12  -6    0.86    3.68
   3  12   6   -0.35    1.85
  -4 -12  -6    3.87    3.80
   4  12   6   -0.19    1.73
  -5 -12  -6    1.40    3.27
   5  12   6    3.76    1.98
  -6 -12  -6   17.26    5.02
   6  12   6   20.73    3.43
  -7 -12  -6    1.59    3.81
   7  12   6    8.63    2.50
  -8 -12  -6   10.98    4.02
   8  12   6   13.82    2.96
  -9 -12  -6   14.21    4.90
   9  12   6   16.94    3.51
 -10 -12  -6    9.68    4.91
  10  12   6    7.51    2.96
 -11 -12  -6   15.22    5.88
  11  12   6   16.62    3.83
   1  13   6    1.47    2.59
  -2 -13  -6   -0.75    5.25
   2  13   6   -3.32    2.45
  -3 -13  -6    7.16    4.76
   3  13   6    8.62    2.85
  -4 -13  -6    1.50    4.59
   4  13   6    0.95    2.29
  -5 -13  -6    4.48    4.87
   5  13   6    8.92    2.56
  -6 -13  -6    3.88    4.31
   6  13   6    6.83    2.51
  -7 -13  -6    0.57    4.41
   7  13   6    4.01    2.53
  -8 -13  -6    1.83    4.66
   8  13   6    9.31    2.99
  -9 -13  -6   13.92    5.33
   9  13   6    9.63    2.99
 -10 -13  -6    9.45    5.66
  10  13   6    5.99    3.05
  -3 -14  -6   11.22    6.25
   3  14   6    1.50    2.94
   4  14   6   -1.05    2.73
  -5 -14  -6    6.21    5.28
  -6 -14  -6    9.11    5.73
  -7 -14  -6    3.04    5.39
  -8 -14  -6    5.72    6.04
   5  12  -7    9.32    3.00
  -5 -12   7    5.85    2.16
  -5 -12   7   10.39    5.37
   4  12  -7    2.55    2.40
  -4 -12   7   -5.09    1.75
   3  12  -7   -3.31    2.30
  -3 -12   7    1.57    1.89
  -3 -12   7   -2.56    4.56
   2  12  -7    5.80    2.64
  -2 -12   7    6.67    5.34
  -2 -12   7    7.83    2.22
   1  12  -7   19.98    3.46
  -1 -12   7   15.57    5.71
  -1 -12   7   21.87    3.07
   0  12  -7   14.37    4.73
   0 -12   7   17.15    5.85
   0 -12   7   21.14    3.24
  -7 -11   7   -3.91    4.22
  -7 -11   7    3.37    2.12
   6  11  -7    4.21    2.29
  -6 -11   7    2.38    4.09
   5  11  -7   18.12    3.05
  -5 -11   7   23.36    2.69
  -5 -11   7   27.91    5.49
   4  11  -7    8.38    2.49
  -4 -11   7    9.55    4.30
  -4 -11   7    7.04    1.88
   3  11  -7    8.56    2.38
  -3 -11   7    7.26    1.80
  -3 -11   7    5.38    3.68
   2  11  -7    6.63    2.30
  -2 -11   7    5.94    3.82
  -2 -11   7    1.27    1.47
   1  11  -7   12.46    2.75
  -1 -11   7    3.02    3.99
   0  11  -7   23.71    3.62
   0 -11   7   26.66    3.34
   0 -11   7   21.68    5.51
  -1  11  -7   21.15    3.54
   1 -11   7   23.79    3.30
   1 -11   7   16.90    5.44
  -2  11  -7    2.12    2.39
   2 -11   7  -10.79    4.55
   2 -11   7    1.14    2.10
  -3  11  -7   -2.35    2.55
   3 -11   7   -4.28    2.37
   3 -11   7    5.26    5.34
  -8 -10   7    5.11    2.15
   7  10  -7    0.01    1.74
  -7 -10   7    1.23    1.63
  -7 -10   7    8.42    3.79
   6  10  -7    0.55    1.69
  -6 -10   7    2.57    3.37
  -6 -10   7    3.03    1.56
   5  10  -7   39.05    3.74
  -5 -10   7   25.32    5.36
   4  10  -7   27.81    3.37
  -4 -10   7   28.32    5.47
  -4 -10   7   27.30    2.94
  -3 -10   7   29.11    2.85
  -3 -10   7   24.25    5.00
   2  10  -7    3.04    1.81
  -2 -10   7    0.40    1.28
  -2 -10   7    7.33    3.47
   1  10  -7   -0.73    1.35
  -1 -10   7   -0.23    1.23
  -1 -10   7   -1.91    2.81
   0  10  -7   17.54    2.90
   0 -10   7   16.34    2.42
   0 -10   7   16.95    4.54
  -1  10  -7   21.26    3.36
   1 -10   7   23.46    5.31
  -2  10  -7    6.93    2.04
   2 -10   7    6.08    3.66
   2 -10   7    4.34    1.90
  -3  10  -7   -1.73    2.02
   3 -10   7   -2.22    3.84
   3 -10   7   -0.92    1.90
  -4  10  -7    0.13    2.20
   4 -10   7   -0.28    2.12
   4 -10   7   -2.46    4.34
  -9  -9   7    6.21    2.42
  -8  -9   7   14.90    2.55
  -8  -9   7   19.22    4.79
   7   9  -7   -0.70    1.35
  -7  -9   7    0.16    1.49
  -7  -9   7   -1.15    2.72
   6   9  -7    2.94    1.54
  -6  -9   7    0.33    2.70
  -6  -9   7    2.11    2.68
  -6  -9   7    3.52    1.51
   5   9  -7   17.34    2.43
  -5  -9   7   11.75    3.05
  -5  -9   7   12.28    2.08
  -5  -9   7   20.42    4.01
   4   9  -7   17.19    2.39
  -4  -9   7   12.10    1.90
  -4  -9   7   15.78    3.73
   3   9  -7   64.56    4.90
  -3  -9   7   57.12    4.51
   2   9  -7   45.40    4.16
  -2  -9   7   50.87    3.94
  -2  -9   7   49.60    5.79
   1   9  -7   -1.37    1.18
  -1  -9   7   -0.52    1.02
  -1  -9   7    2.46    2.52
   0   9  -7    5.43    1.75
   0  -9   7    4.72    1.37
   0  -9   7    3.22    2.85
  -1   9  -7   -0.28    1.48
   1  -9   7   -0.53    2.62
   1  -9   7    3.05    1.37
  -2   9  -7   -0.21    1.51
   2  -9   7    1.20    1.38
   2  -9   7    3.37    2.87
  -3   9  -7    5.17    1.89
   3  -9   7    4.09    1.63
  -4   9  -7   -1.37    1.96
   4  -9   7   -0.08    1.71
   4  -9   7    0.62    3.48
  -5   9  -7    6.23    2.38
   5  -9   7   -0.37    4.16
   5  -9   7    1.47    2.05
   6  -9   7   -1.54    4.99
   6  -9   7    5.00    2.79
  -9  -8   7    4.83    3.81
   8   8  -7   18.24    1.43
  -8  -8   7   14.36    4.25
   7   8  -7    9.96    1.62
  -7  -8   7    9.75    3.56
  -7  -8   7   12.82    2.26
   6   8  -7    3.50    1.23
  -6  -8   7    3.92    2.60
  -6  -8   7    1.86    1.28
   5   8  -7    4.07    1.33
  -5  -8   7    3.48    2.13
  -5  -8   7    6.54    1.52
   4   8  -7    7.65    1.58
  -4  -8   7    4.81    1.28
  -4  -8   7    4.17    2.37
  -4  -8   7    5.58    2.30
   3   8  -7   81.16    5.63
  -3  -8   7   74.98    6.05
  -3  -8   7   72.97    6.01
  -3  -8   7   74.18    5.38
  -3  -8   7   89.01    7.43
   2   8  -7   86.66    5.83
  -2  -8   7   74.27    5.44
  -2  -8   7   75.18    6.21
  -2  -8   7   85.18    7.31
   1   8  -7    1.04    1.04
  -1  -8   7    2.86    2.15
  -1  -8   7    3.12    1.00
   0   8  -7    2.50    1.29
   0  -8   7    5.87    2.63
   0  -8   7    2.20    0.99
  -1   8  -7    2.73    1.34
   1  -8   7    0.22    0.88
   1  -8   7    1.05    2.09
  -2   8  -7    8.41    1.86
   2  -8   7    6.38    2.53
   2  -8   7    8.60    1.72
  -3   8  -7    2.39    1.29
   3  -8   7   -0.15    2.46
   3  -8   7    2.10    1.35
  -4   8  -7    0.83    1.59
   4  -8   7    2.40    3.05
   4  -8   7    5.60    1.67
  -5   8  -7    4.01    2.23
   5  -8   7    7.32    2.12
   5  -8   7   11.47    3.60
  -6   8  -7    1.20    2.06
   6  -8   7    1.24    2.06
  -7   8  -7    5.80    2.64
   7  -8   7   -0.37    4.58
   7  -8   7    6.11    2.74
  -9  -7   7    0.87    3.50
  -8  -7   7    7.24    3.45
   7   7  -7    6.64    0.97
  -7  -7   7    7.66    3.00
   6   7  -7   47.53    3.44
  -6  -7   7   48.41    4.01
   5   7  -7   22.64    2.11
  -5  -7   7   18.18    2.50
  -5  -7   7   18.45    3.05
  -5  -7   7   17.12    2.39
  -5  -7   7   24.67    4.25
   4   7  -7    0.25    0.75
  -4  -7   7    0.90    0.93
  -4  -7   7   -1.49    1.38
  -4  -7   7   -1.18    1.65
  -4  -7   7    1.00    1.88
   3   7  -7   28.77    2.62
  -3  -7   7   24.44    3.01
  -3  -7   7   26.86    4.14
  -3  -7   7   25.83    2.51
   2   7  -7   48.34    3.81
   2   7  -7   50.08    5.56
  -2  -7   7   45.21    4.21
  -2  -7   7   53.27    3.76
  -2  -7   7   46.29    4.91
   1   7  -7   40.83    4.83
   1   7  -7   37.38    3.31
  -1  -7   7   38.67    3.14
  -1  -7   7   40.15    4.43
  -1  -7   7   37.95    3.74
   0   7  -7   62.67    4.42
   0   7  -7   52.99    5.49
   0  -7   7   56.19    4.06
   0  -7   7   45.77    4.58
   0  -7   7   53.35    5.33
  -1   7  -7   -0.05    2.15
  -1   7  -7    1.74    1.12
   1  -7   7    0.38    1.65
   1  -7   7    1.52    0.86
  -2   7  -7   -3.42    2.32
  -2   7  -7    0.84    0.97
  -2   7  -7    0.49    1.61
   2  -7   7    2.06    0.97
   2  -7   7   -1.89    1.71
  -3   7  -7   -0.43    1.10
  -3   7  -7   -2.89    2.49
   3  -7   7   -0.58    0.97
   3  -7   7    0.98    2.02
  -4   7  -7    7.40    1.83
  -4   7  -7    8.53    2.98
   4  -7   7    3.70    2.45
   4  -7   7    7.15    1.64
  -5   7  -7   10.17    4.16
  -5   7  -7    4.20    1.83
   5  -7   7    4.47    2.31
   5  -7   7    3.71    2.79
  -6   7  -7    3.13    1.79
   6  -7   7    6.01    2.06
   6  -7   7    6.50    3.26
  -7   7  -7    4.23    2.14
   7  -7   7    8.43    4.10
   7  -7   7    3.00    2.10
  -8   7  -7    1.22    2.48
   8  -7   7    1.41    2.63
 -10  -6   7   -4.67    3.58
  -9  -6   7    0.48    3.13
  -8  -6   7    7.47    3.20
  -7  -6   7   20.17    4.11
   6   6  -7   76.90    4.72
  -6  -6   7   71.18    6.95
   5   6  -7   41.98    2.94
  -5  -6   7   38.60    4.10
  -5  -6   7   37.14    4.59
  -5  -6   7   38.34    3.30
   4   6  -7    6.58    1.15
  -4  -6   7    5.80    2.31
  -4  -6   7   12.54    1.83
  -4  -6   7    6.44    1.38
   3   6  -7   13.41    1.76
   3   6  -7   15.48    3.34
  -3  -6   7   18.25    2.52
  -3  -6   7   15.61    2.01
  -3  -6   7   12.16    1.93
  -3  -6   7   14.14    2.79
   2   6  -7   39.46    2.98
  -2  -6   7   27.73    2.98
  -2  -6   7   36.77    2.92
  -2  -6   7   35.23    3.90
   1   6  -7   29.53    3.92
   1   6  -7   23.40    2.34
  -1  -6   7   23.45    3.56
  -1  -6   7   25.43    2.25
  -1  -6   7   22.00    2.72
   0   6  -7   20.26    2.15
   0   6  -7   21.75    3.42
   0  -6   7   18.40    1.93
   0  -6   7   22.76    2.79
   0  -6   7   20.09    3.14
  -1   6  -7   19.43    2.43
  -1   6  -7   16.82    2.92
   1  -6   7   13.74    2.83
   1  -6   7   20.17    1.92
  -2   6  -7   -1.05    1.65
  -2   6  -7    0.12    0.81
  -2   6  -7    0.52    1.41
   2  -6   7   -0.82    0.67
   2  -6   7    0.78    1.13
   2  -6   7    0.14    1.38
  -3   6  -7    2.11    1.37
  -3   6  -7    3.69    2.08
  -3   6  -7    1.97    1.07
   3  -6   7    1.98    1.03
   3  -6   7    1.69    1.55
  -4   6  -7   18.38    2.53
  -4   6  -7   17.86    3.12
   4  -6   7   19.57    3.66
   4  -6   7   14.02    2.20
  -5   6  -7   21.32    3.76
  -5   6  -7   25.94    3.22
   5  -6   7   27.44    2.84
   5  -6   7   19.42    3.88
  -6   6  -7   25.53    4.85
   6  -6   7   21.47    3.45
   6  -6   7   18.92    4.11
  -7   6  -7    4.51    4.06
  -7   6  -7   11.01    2.33
   7  -6   7    9.82    2.33
   7  -6   7    6.58    3.18
  -8   6  -7    2.00    2.05
   8  -6   7    0.08    1.99
  -9   6  -7    7.76    2.88
   9  -6   7   11.79    3.11
 -10  -5   7   16.60    4.72
  -9  -5   7   31.38    5.61
  -8  -5   7   10.91    3.22
  -7  -5   7    2.80    2.35
  -6  -5   7   67.00    6.35
   5   5  -7   50.41    3.39
  -5  -5   7   51.95    4.55
  -5  -5   7   51.85    3.58
  -5  -5   7   60.19    5.49
   4   5  -7   42.86    2.75
   4   5  -7   37.83    4.22
  -4  -5   7   33.63    2.84
  -4  -5   7   37.97    4.11
  -4  -5   7   29.41    3.36
   3   5  -7    4.18    0.87
   3   5  -7    3.03    1.86
  -3  -5   7    3.03    0.96
  -3  -5   7    3.38    0.97
  -3  -5   7    3.48    1.55
  -3  -5   7    6.39    1.50
   2   5  -7    1.17    0.64
   2   5  -7    0.79    1.37
[truncated: 293,706 more chars]
