# Supplementary material for: Di­chlorido­(4-methyl­aniline-κN)[N-(4-methyl­phen­yl)-1-(thio­phen-2-yl)methanimine-κN]palladium(II)
Source: Acta Crystallogr E Crystallogr Commun. 2022 May 17;78(Pt 6):629–32. doi: 10.1107/S2056989022004960 (PMC9431797; doi:10.1107/S2056989022004960)
Supplement: Supplementary file 2 [file e-78-00629-Isup2.hkl]

data_I                                                                          
_shelx_title ' shelxt_a.res in P-1'                                             
_shelx_refln_list_code          4                                               
_shelx_F_calc_maximum      170.67                                               
_exptl_crystal_F_000       488.00                                               
_reflns_d_resolution_high  0.6485                                               
                                                                                
loop_                                                                           
 _space_group_symop_operation_xyz                                               
 'x, y, z'                                                                      
 '-x, -y, -z'                                                                   
                                                                                
_cell_length_a     9.2135                                                       
_cell_length_b     9.4060                                                       
_cell_length_c    12.9032                                                       
_cell_angle_alpha  79.866                                                       
_cell_angle_beta   70.000                                                       
_cell_angle_gamma  67.753                                                       
                                                                                
_shelx_F_squared_multiplier     1.000                                           
                                                                                
loop_                                                                           
 _refln_index_h                                                                 
 _refln_index_k                                                                 
 _refln_index_l                                                                 
 _refln_F_squared_calc                                                          
 _refln_F_squared_meas                                                          
 _refln_F_squared_sigma                                                         
 _refln_observed_status                                                         
   2   0   0       2022.73       1975.93        58.71 o                         
   3   0   0        697.47        631.29        22.36 o                         
   4   0   0        763.45        804.00        28.71 o                         
   5   0   0       2090.79       2087.10        61.46 o                         
   6   0   0       1180.39       1140.21        39.46 o                         
   7   0   0        411.72        387.32        20.69 o                         
   8   0   0        363.71        367.77        22.70 o                         
   9   0   0         13.28          9.33        14.10 o                         
  10   0   0        343.09        281.13        34.13 o                         
  11   0   0        153.80        138.48        32.96 o                         
  12   0   0        229.50         94.57        72.73 o                         
 -12   1   0        181.69         97.32       164.36 o                         
 -11   1   0         35.17        -40.69        40.69 o                         
 -10   1   0        196.01        185.20        31.98 o                         
  -9   1   0         56.51         63.31        22.72 o                         
  -8   1   0          0.01         -2.53        12.32 o                         
  -7   1   0         74.90         69.72        12.59 o                         
  -6   1   0        584.90        592.04        26.36 o                         
  -5   1   0       1650.53       1601.08        50.63 o                         
  -4   1   0       5504.16       5526.58       147.37 o                         
  -3   1   0       4782.33       4662.11       123.80 o                         
  -2   1   0       5623.56       5921.21       140.97 o                         
  -1   1   0       5544.07       5349.74       126.05 o                         
   1   1   0       2539.28       2696.54        63.53 o                         
   2   1   0       8035.36       8036.58       229.72 o                         
   3   1   0        755.73        761.86        26.79 o                         
   4   1   0        160.12        167.21         9.91 o                         
   5   1   0        887.33        833.46        28.91 o                         
   6   1   0         17.36         26.29         6.41 o                         
   7   1   0        341.65        358.83        24.28 o                         
   8   1   0         35.03         43.79        13.90 o                         
   9   1   0        143.79        119.81        23.07 o                         
  10   1   0        355.03        324.70        30.27 o                         
  11   1   0        110.09         59.26        51.83 o                         
  12   1   0        440.09        366.13        80.53 o                         
 -11   2   0         91.95         86.70        66.33 o                         
 -10   2   0        349.79        331.99        35.41 o                         
  -9   2   0        391.36        385.49       108.67 o                         
  -8   2   0        399.09        454.55        41.04 o                         
  -7   2   0         51.99         47.93        13.60 o                         
  -6   2   0        285.45        292.91        21.00 o                         
  -5   2   0        380.83        387.08        21.37 o                         
  -4   2   0       4302.59       4369.91       120.13 o                         
  -3   2   0       7980.28       7692.17       185.44 o                         
  -2   2   0        318.84        307.08        13.05 o                         
  -1   2   0      14997.68      16227.88       412.06 o                         
   0   2   0       2954.06       3036.72        73.73 o                         
   1   2   0       3154.89       3452.11       116.40 o                         
   2   2   0      12006.37      11980.66       339.59 o                         
   3   2   0       2297.68       2319.06        63.97 o                         
   4   2   0        498.08        515.58        19.76 o                         
   5   2   0          6.32         12.00         5.23 o                         
   6   2   0        244.09        241.50        30.56 o                         
   7   2   0        212.74        207.84        27.23 o                         
   8   2   0        700.46        697.14        35.15 o                         
   9   2   0        168.63        148.13        19.12 o                         
  10   2   0        319.91        301.08        27.55 o                         
  11   2   0        180.68        168.63       104.22 o                         
  12   2   0        750.44        670.52        87.96 o                         
  13   2   0        261.44        358.11       147.86 o                         
 -11   3   0         36.09         -7.17        53.03 o                         
 -10   3   0          9.50         43.57        33.85 o                         
  -9   3   0        136.04        184.89        32.52 o                         
  -8   3   0        400.88        418.65        46.49 o                         
  -7   3   0        373.81        377.79        31.82 o                         
  -6   3   0        672.26        642.16        36.94 o                         
  -5   3   0         76.13         61.03        10.97 o                         
  -4   3   0       1356.01       1401.44        49.85 o                         
  -3   3   0       5214.49       4842.55       134.79 o                         
  -2   3   0       3339.29       3363.43        86.20 o                         
  -1   3   0       1702.57       1620.16        44.38 o                         
   0   3   0        495.53        532.00        18.42 o                         
   1   3   0        208.22        216.23         8.94 o                         
   2   3   0       3871.05       3797.28       101.58 o                         
   3   3   0       2165.02       2279.52        63.90 o                         
   4   3   0        853.99        908.70        43.25 o                         
   5   3   0         38.95         47.93         6.46 o                         
   6   3   0        679.87        644.02        24.69 o                         
   7   3   0        382.06        382.63        19.69 o                         
   8   3   0       1066.50       1072.83        37.99 o                         
   9   3   0       2078.53       2034.53        64.36 o                         
  10   3   0        761.86        686.63        33.39 o                         
  11   3   0        132.02        132.87        77.98 o                         
  12   3   0        368.74        278.33        93.88 o                         
  13   3   0        263.36        238.51        81.93 o                         
 -10   4   0        102.46         24.98        45.95 o                         
  -9   4   0          8.22         32.70        33.23 o                         
  -8   4   0        413.27        401.12        42.08 o                         
  -7   4   0       1122.13       1129.42        56.88 o                         
  -6   4   0       1844.36       1918.02        82.42 o                         
  -5   4   0        205.42        211.81        20.00 o                         
  -4   4   0        949.25        945.67        43.86 o                         
  -3   4   0       4849.22       4813.45       123.45 o                         
  -2   4   0       7942.73       8256.07       201.35 o                         
  -1   4   0       5062.85       4891.27       121.77 o                         
   0   4   0       1231.34       1190.98        36.06 o                         
   1   4   0          1.10         -1.72         4.18 o                         
   2   4   0        803.93        793.64        27.36 o                         
   3   4   0        448.29        517.69        20.49 o                         
   4   4   0        103.53        100.55        10.88 o                         
   5   4   0          0.24         -0.92         5.59 o                         
   6   4   0       1227.80       1142.17        35.70 o                         
   7   4   0        320.40        361.51        19.01 o                         
   8   4   0       2667.15       2501.82        74.90 o                         
   9   4   0       2405.52       2351.41        77.89 o                         
  10   4   0        795.46        818.61        36.45 o                         
  11   4   0        137.60        119.69        46.48 o                         
  12   4   0        177.38        244.44        81.58 o                         
  13   4   0        100.44         63.67        74.98 o                         
 -10   5   0         12.45        -52.47        57.93 o                         
  -9   5   0          6.61         33.62        45.46 o                         
  -8   5   0         39.18         96.55        54.78 o                         
  -7   5   0        878.75        899.14        58.63 o                         
  -6   5   0       3140.39       3272.09       118.38 o                         
  -5   5   0       1384.40       1282.90        48.37 o                         
  -4   5   0       1133.33       1155.64        42.61 o                         
  -3   5   0        872.41        937.82        53.74 o                         
  -2   5   0       1885.83       1980.47        58.37 o                         
  -1   5   0       7509.08       7600.07       186.14 o                         
   0   5   0        783.95        839.64        38.23 o                         
   1   5   0         69.12         82.19         8.01 o                         
   2   5   0         40.40         40.68         7.78 o                         
   3   5   0         55.73         45.97         5.93 o                         
   4   5   0        797.56        750.10        52.90 o                         
   5   5   0        240.86        270.26        20.67 o                         
   6   5   0       2809.42       2847.60        92.50 o                         
   7   5   0        114.32        121.58        12.59 o                         
   8   5   0        128.22        149.64        19.87 o                         
   9   5   0       1332.64       1434.99        50.17 o                         
  10   5   0        971.69       1028.82        71.49 o                         
  11   5   0        674.97        826.82        86.11 o                         
  12   5   0        143.95         96.75       125.37 o                         
  13   5   0          2.13         20.69        73.21 o                         
  -9   6   0         50.87         56.65        54.95 o                         
  -8   6   0          1.60         -5.89        41.06 o                         
  -7   6   0        210.34        248.81        44.54 o                         
  -6   6   0       1234.08       1471.25       146.08 o                         
  -5   6   0       1644.83       1739.58        71.14 o                         
  -4   6   0       1024.91       1081.52        68.95 o                         
  -3   6   0        185.69        192.21        18.89 o                         
  -2   6   0        509.24        647.09        41.42 o                         
  -1   6   0       1306.20       1322.54        49.53 o                         
   0   6   0         22.34         10.31         6.66 o                         
   1   6   0          1.09          2.19         5.54 o                         
   2   6   0        227.36        266.75        16.64 o                         
   3   6   0        821.87        808.97        27.27 o                         
   4   6   0        134.90        160.61        11.64 o                         
   5   6   0        994.79       1042.86        43.94 o                         
   6   6   0       3345.53       3385.31       115.50 o                         
   7   6   0          4.20         36.90        13.24 o                         
   8   6   0        190.77        231.29        21.58 o                         
   9   6   0        717.39        726.35        32.95 o                         
  10   6   0        648.93        662.09        44.49 o                         
  11   6   0       1121.79       1090.54        46.55 o                         
  12   6   0        277.98        234.06        65.15 o                         
  13   6   0         23.22         20.15        73.42 o                         
  -8   7   0         54.66         43.66        51.24 o                         
  -7   7   0         80.33         80.99        45.26 o                         
  -6   7   0        196.98        200.22        41.31 o                         
  -5   7   0        573.20        604.89        53.80 o                         
  -4   7   0       1230.68       1298.65        55.73 o                         
  -3   7   0        190.81        211.18        27.25 o                         
  -2   7   0         28.34         11.23        12.28 o                         
  -1   7   0        320.50        325.12        22.75 o                         
   0   7   0         81.26         71.89        12.13 o                         
   1   7   0         37.48         30.02         8.42 o                         
   2   7   0        339.54        335.43        21.23 o                         
   3   7   0        692.39        688.02        30.13 o                         
   4   7   0        368.34        383.09        18.53 o                         
   5   7   0       1374.50       1306.30        45.54 o                         
   6   7   0       4178.80       4418.00       172.53 o                         
   7   7   0       1804.07       1670.80        78.90 o                         
   8   7   0        802.95        754.75        38.11 o                         
   9   7   0        313.51        309.57        27.00 o                         
  10   7   0         24.53         26.88        20.23 o                         
  11   7   0        715.88        858.51        52.25 o                         
  12   7   0        229.57        261.23       119.37 o                         
  13   7   0         19.75        -88.48       127.47 o                         
  -7   8   0        151.34         73.50        64.63 o                         
  -6   8   0          2.15         56.26        41.06 o                         
  -5   8   0        281.10        162.08        37.65 o                         
  -4   8   0        810.12        925.74        65.68 o                         
  -3   8   0         39.50          2.94        19.93 o                         
  -2   8   0         96.18         99.49        19.66 o                         
  -1   8   0        155.17        185.24        20.19 o                         
   0   8   0        103.87        100.54        14.75 o                         
   1   8   0         20.45         10.43        10.05 o                         
   2   8   0        952.22        998.79        41.59 o                         
   3   8   0       4368.29       4239.37       143.97 o                         
   4   8   0        494.43        480.15        22.53 o                         
   5   8   0        714.66        725.61        33.13 o                         
   6   8   0       2702.63       2620.66        99.78 o                         
   7   8   0       1796.17       1711.76        75.02 o                         
   8   8   0       1662.23       1606.01        74.72 o                         
   9   8   0        229.13        232.47        26.09 o                         
  10   8   0         29.30         12.65        23.10 o                         
  11   8   0        155.25        247.88        46.13 o                         
  12   8   0        206.43        362.00       128.37 o                         
  -6   9   0        109.53        162.19        60.73 o                         
  -5   9   0        177.77        104.49        42.83 o                         
  -4   9   0        227.31        225.67        41.24 o                         
  -3   9   0         74.63        141.69        32.72 o                         
  -2   9   0         28.66         26.56        21.64 o                         
  -1   9   0          1.16        -11.95        15.71 o                         
   0   9   0        128.88        112.76        27.66 o                         
   1   9   0         19.66          7.32        12.33 o                         
   2   9   0       1137.10       1180.40        50.83 o                         
   3   9   0       2472.40       2386.58        99.73 o                         
   4   9   0        204.20        191.96        21.53 o                         
   5   9   0        492.86        496.02        27.98 o                         
   6   9   0        383.70        376.88        22.23 o                         
   7   9   0        754.75        660.44        33.37 o                         
   8   9   0       1516.31       1471.24       102.33 o                         
   9   9   0        739.34        797.91        47.05 o                         
  10   9   0          0.37        -11.20        25.79 o                         
  11   9   0         17.95         35.08        31.79 o                         
  12   9   0          5.75       -115.47       115.47 o                         
  -5  10   0         32.76        -16.86        47.72 o                         
  -4  10   0         91.10         87.50        43.62 o                         
  -3  10   0          3.11        -32.04        32.04 o                         
  -2  10   0          3.24         15.80        28.60 o                         
  -1  10   0        185.48        204.10        31.66 o                         
   0  10   0        135.01        138.73        23.07 o                         
   1  10   0         16.79         30.95        16.35 o                         
   2  10   0          1.80         18.19        16.35 o                         
   3  10   0       1358.76       1333.73        67.10 o                         
   4  10   0       1061.72       1071.95        44.90 o                         
   5  10   0       1365.87       1353.51        52.18 o                         
   6  10   0        116.45        106.59        13.27 o                         
   7  10   0         97.90         96.85        13.83 o                         
   8  10   0       1041.31       1045.52        45.89 o                         
   9  10   0        450.55        401.02        65.74 o                         
  10  10   0         26.22         67.47        24.86 o                         
  11  10   0         14.63        -72.57       102.87 o                         
  12  10   0         92.17         -0.65       153.11 o                         
  -4  11   0          5.73        -42.52        70.17 o                         
  -3  11   0         16.24         25.32        49.16 o                         
  -2  11   0          2.05          9.54        38.26 o                         
  -1  11   0        267.98        259.51        35.75 o                         
   0  11   0        559.76        535.90        43.40 o                         
   1  11   0        196.18        158.26        29.92 o                         
   2  11   0        185.48        206.39        36.74 o                         
   3  11   0        850.61        876.72        94.03 o                         
   4  11   0        965.95        949.35        57.45 o                         
   5  11   0       1848.80       1801.34        65.86 o                         
   6  11   0        292.70        296.05        91.48 o                         
   7  11   0         60.60         34.34        39.80 o                         
   8  11   0         47.79         32.45        12.34 o                         
   9  11   0         48.18         53.84        16.18 o                         
  10  11   0         99.64        115.85        27.18 o                         
  11  11   0          0.18         44.88        60.38 o                         
  -2  12   0          0.82          5.90        47.41 o                         
  -1  12   0        697.23        681.99        95.65 o                         
   0  12   0       1290.58       1375.26        72.83 o                         
   1  12   0       1164.47       1078.92       147.56 o                         
   2  12   0        266.58        326.10        65.56 o                         
   3  12   0        145.99         81.37        60.92 o                         
   4  12   0        280.47        271.42        31.91 o                         
   5  12   0       1301.06       1316.40       111.90 o                         
   6  12   0        403.95        323.48       156.71 o                         
   7  12   0         11.12        -17.82        46.45 o                         
   8  12   0         25.37        101.24        52.27 o                         
   9  12   0          1.16        -53.31        53.31 o                         
  10  12   0         58.20          9.90        62.68 o                         
   0  13   0        199.47        171.69        66.44 o                         
   1  13   0        702.91        480.75       103.06 o                         
   2  13   0        702.79        636.32       194.65 o                         
   3  13   0        136.05         80.48        41.50 o                         
   4  13   0         62.72         45.86        51.91 o                         
   5  13   0        186.38        181.67        61.11 o                         
   6  13   0        133.39        103.51        65.83 o                         
   7  13   0        192.29        127.70        93.13 o                         
   8  13   0         16.81         35.84        63.97 o                         
   9  13   0        119.55        272.13       104.07 o                         
   3  14   0        123.30         -5.35        75.88 o                         
   4  14   0         26.10        -99.27       167.06 o                         
   5  14   0         10.13        -57.23        89.23 o                         
   6  14   0         61.53        130.02        74.87 o                         
  -5 -14   1        633.94        336.21       173.95 o                         
  -4 -14   1         87.86        140.39       131.52 o                         
  -3 -14   1        121.71         95.01       165.86 o                         
  -8 -13   1        186.65        178.29       100.02 o                         
  -7 -13   1        316.43        453.65        78.35 o                         
  -6 -13   1        645.30        608.40        84.86 o                         
  -5 -13   1        563.33        334.68        72.99 o                         
  -4 -13   1         63.70         53.16        25.62 o                         
  -3 -13   1        136.72        150.52        38.55 o                         
  -2 -13   1        101.34         28.75        38.23 o                         
  -1 -13   1          0.02         -2.22        60.61 o                         
   0 -13   1          0.02         86.24       179.50 o                         
 -10 -12   1        256.95        194.16       117.12 o                         
  -9 -12   1        147.95        273.21        67.24 o                         
  -8 -12   1        199.96        252.04        67.03 o                         
  -7 -12   1         65.69         -7.13        47.57 o                         
  -6 -12   1        189.22        178.47        20.13 o                         
  -5 -12   1        516.76        442.44        41.06 o                         
  -4 -12   1         90.41         97.41        21.71 o                         
  -3 -12   1        145.61        138.41        30.93 o                         
  -2 -12   1         73.61         82.64        45.91 o                         
  -1 -12   1          1.63        -48.05        48.05 o                         
   0 -12   1        144.68         98.23        37.41 o                         
   1 -12   1        214.88        167.69        43.32 o                         
   2 -12   1        129.13          4.80        88.79 o                         
 -11 -11   1        253.93        206.67        51.19 o                         
 -10 -11   1        203.70        217.89        69.31 o                         
  -9 -11   1        846.80        809.03        82.64 o                         
  -8 -11   1        504.38        524.32        48.89 o                         
  -7 -11   1         36.22         -2.13        36.62 o                         
  -6 -11   1        354.04        316.78        47.10 o                         
  -5 -11   1        251.24        245.74        36.49 o                         
  -4 -11   1         84.08         43.50        39.57 o                         
  -3 -11   1        221.97        178.85        26.53 o                         
  -2 -11   1          1.49         -1.95        28.45 o                         
  -1 -11   1         93.91        143.88        36.57 o                         
   0 -11   1         32.98         29.08        28.77 o                         
   1 -11   1        515.77        628.40       107.11 o                         
   2 -11   1        641.38        592.45        61.05 o                         
   3 -11   1        181.12        153.57        49.09 o                         
   4 -11   1        122.86          9.41        52.72 o                         
 -11 -10   1        318.74        179.57       124.17 o                         
 -10 -10   1        770.09        753.44        76.98 o                         
  -9 -10   1       1001.74        959.20        58.66 o                         
  -8 -10   1        825.37        874.89        44.88 o                         
  -7 -10   1        352.98        394.34        28.75 o                         
  -6 -10   1        416.68        436.64        40.91 o                         
  -5 -10   1        106.74        123.87        16.48 o                         
  -4 -10   1          9.13         -6.39        12.36 o                         
  -3 -10   1         88.59        112.45        20.52 o                         
  -2 -10   1        654.21        654.09        45.60 o                         
  -1 -10   1         32.61         16.32        19.69 o                         
   0 -10   1          2.88          5.65        17.65 o                         
   1 -10   1        632.66        638.98        53.62 o                         
   2 -10   1        633.63        587.58        56.61 o                         
   3 -10   1        689.77        741.32        66.33 o                         
   4 -10   1        314.96        284.30        53.47 o                         
   5 -10   1         17.89        -48.25        64.27 o                         
 -12  -9   1        774.81        808.29       179.95 o                         
 -11  -9   1        585.62        445.17       191.20 o                         
 -10  -9   1        130.19         58.68        30.42 o                         
  -9  -9   1        557.67        608.06        45.81 o                         
  -8  -9   1        737.61        776.01        53.99 o                         
  -7  -9   1        193.58        181.72        23.77 o                         
  -6  -9   1        424.87        420.90        26.67 o                         
  -5  -9   1          6.51          0.94        15.02 o                         
  -4  -9   1         51.85         51.05        13.26 o                         
  -3  -9   1         53.51         37.56        26.09 o                         
  -2  -9   1        470.90        457.18        30.02 o                         
  -1  -9   1        238.54        267.99        21.92 o                         
   0  -9   1         63.90         35.73        24.93 o                         
   1  -9   1        207.42        242.58        27.68 o                         
   2  -9   1        426.23        405.69        47.46 o                         
   3  -9   1       1760.69       1719.77        93.94 o                         
   4  -9   1       1222.06       1391.13        87.89 o                         
   5  -9   1        232.78        138.59        43.31 o                         
   6  -9   1        110.91        205.15        56.19 o                         
 -12  -8   1        490.14        383.90       138.56 o                         
 -11  -8   1         10.26        -23.83        23.83 o                         
 -10  -8   1        240.74        239.72        40.39 o                         
  -9  -8   1        468.77        545.56        37.82 o                         
  -8  -8   1        131.62        153.48        26.54 o                         
  -7  -8   1         87.72         96.04        20.13 o                         
  -6  -8   1        132.77        173.44        32.74 o                         
  -5  -8   1        119.01        134.67        13.49 o                         
  -4  -8   1        196.31        188.21        15.48 o                         
  -3  -8   1         61.50         35.38        10.05 o                         
  -2  -8   1       2990.55       2998.09       111.41 o                         
  -1  -8   1       1310.26       1369.54        53.33 o                         
   0  -8   1       1060.64       1039.13        67.80 o                         
   1  -8   1        806.09        821.21        37.59 o                         
   2  -8   1         93.93         99.50        19.12 o                         
   3  -8   1       1109.10       1072.87        56.37 o                         
   4  -8   1       1245.95       1331.47        77.35 o                         
   5  -8   1        378.22        343.71        51.04 o                         
   6  -8   1         76.18         52.00        75.58 o                         
   7  -8   1         85.39         -6.34        48.60 o                         
 -12  -7   1        248.72        245.04       122.67 o                         
 -11  -7   1        245.34        315.22       102.87 o                         
 -10  -7   1        398.93        429.49        29.98 o                         
  -9  -7   1        308.37        329.55        28.92 o                         
  -8  -7   1        101.55         81.01        23.74 o                         
  -7  -7   1        144.86        151.28        21.69 o                         
  -6  -7   1         13.47         13.40        12.73 o                         
  -5  -7   1        617.93        611.11        31.84 o                         
  -4  -7   1          8.33          8.18         6.84 o                         
  -3  -7   1        164.69        154.82        16.22 o                         
  -2  -7   1       2145.51       2230.80        71.42 o                         
  -1  -7   1       2631.18       2657.50        74.32 o                         
   0  -7   1       5517.79       5405.48       139.05 o                         
   1  -7   1       2367.31       2334.24       102.81 o                         
   2  -7   1         39.31         28.76        12.13 o                         
   3  -7   1        287.46        291.09        25.85 o                         
   4  -7   1        778.44        759.00        43.75 o                         
   5  -7   1        693.69        700.71        58.58 o                         
   6  -7   1        235.72        251.28       100.77 o                         
   7  -7   1          0.08          3.17        50.08 o                         
   8  -7   1         45.74        120.89        54.14 o                         
 -13  -6   1        114.55         61.19       124.62 o                         
 -12  -6   1        917.38       1051.53       104.99 o                         
 -11  -6   1         39.23        -51.59        51.59 o                         
 -10  -6   1        302.19        301.30        38.49 o                         
  -9  -6   1        365.06        385.09        26.15 o                         
  -8  -6   1         30.32         33.13        12.34 o                         
  -7  -6   1        278.38        272.74        25.19 o                         
  -6  -6   1         26.00         47.72        12.53 o                         
  -5  -6   1       2364.31       2221.87        78.82 o                         
  -4  -6   1       1605.45       1557.46        46.26 o                         
  -3  -6   1        713.57        682.57        32.68 o                         
  -2  -6   1       3284.67       3517.62       119.86 o                         
  -1  -6   1        984.02        982.90        32.93 o                         
   0  -6   1       5638.40       5685.52       143.81 o                         
   1  -6   1       4858.30       4875.76       125.76 o                         
   2  -6   1        657.08        727.04        35.61 o                         
   3  -6   1        878.43        892.51        37.41 o                         
   4  -6   1         44.86         60.78        16.25 o                         
   5  -6   1         14.22          1.25        17.34 o                         
   6  -6   1         11.77         28.66        26.98 o                         
   7  -6   1         10.13         13.42        31.41 o                         
   8  -6   1         45.71        104.96        42.51 o                         
   9  -6   1         25.38        -44.02        63.28 o                         
 -13  -5   1        228.93        222.77       104.37 o                         
 -12  -5   1        389.35        424.19        74.83 o                         
 -11  -5   1         72.05         75.94        45.49 o                         
 -10  -5   1        227.59        138.32        43.33 o                         
  -9  -5   1         34.05         29.49        16.94 o                         
  -8  -5   1        227.40        192.82        18.15 o                         
  -7  -5   1        193.44        187.09        16.33 o                         
  -6  -5   1         15.39          9.90        10.29 o                         
  -5  -5   1       1863.44       1727.67        63.87 o                         
  -4  -5   1       3693.32       3721.92       104.94 o                         
  -3  -5   1       5146.14       5013.27       124.09 o                         
  -2  -5   1       1028.87        983.73        37.40 o                         
  -1  -5   1          9.66         12.01         4.84 o                         
   0  -5   1       4055.64       3886.88        99.71 o                         
   1  -5   1       7909.15       8193.02       199.56 o                         
   2  -5   1       2623.79       2621.94        73.72 o                         
   3  -5   1        683.98        652.91        28.64 o                         
   4  -5   1        285.12        283.08        21.80 o                         
   5  -5   1          1.51        -11.34        12.59 o                         
   6  -5   1        173.26        217.71        47.45 o                         
   7  -5   1         23.27         32.74        23.87 o                         
   8  -5   1         89.39        140.41        38.15 o                         
   9  -5   1        107.35        146.49        46.82 o                         
 -13  -4   1         82.90         74.92       121.62 o                         
 -12  -4   1        502.81        617.40        87.48 o                         
 -11  -4   1         33.19         -1.63        53.44 o                         
 -10  -4   1         84.68         78.96        64.63 o                         
  -9  -4   1         34.61         45.31         8.79 o                         
  -8  -4   1       1265.10       1224.54        41.58 o                         
  -7  -4   1          0.46         -1.47         6.48 o                         
  -6  -4   1        159.26        199.86        20.65 o                         
  -5  -4   1        268.50        261.71        17.14 o                         
  -4  -4   1       1415.53       1352.47        49.34 o                         
  -3  -4   1       1440.21       1177.40        38.38 o                         
  -2  -4   1       6118.36       6211.29       164.31 o                         
  -1  -4   1        401.17        401.74        24.86 o                         
   0  -4   1       2053.97       2072.62        55.66 o                         
   1  -4   1       1912.48       1937.12        53.69 o                         
   2  -4   1       1574.30       1581.56        55.06 o                         
   3  -4   1       2410.81       2342.23        66.27 o                         
   4  -4   1        263.43        263.61        19.46 o                         
   5  -4   1        275.37        346.61        23.97 o                         
   6  -4   1         66.34         72.09        17.01 o                         
   7  -4   1        341.96        369.39        45.64 o                         
   8  -4   1        182.04        192.46        37.16 o                         
   9  -4   1        182.56        201.18        38.73 o                         
  10  -4   1         54.47         28.36        47.32 o                         
 -12  -3   1         20.19         17.96        87.58 o                         
 -11  -3   1          5.29        -21.49       115.92 o                         
 -10  -3   1         66.40         19.48        37.03 o                         
  -9  -3   1          0.04         -4.11        22.74 o                         
  -8  -3   1       1380.83       1287.62        42.29 o                         
  -7  -3   1        478.04        478.00        20.78 o                         
  -6  -3   1       1796.48       1732.41        52.45 o                         
  -5  -3   1          3.28          5.09         4.56 o                         
  -4  -3   1         73.57         84.68        13.81 o                         
  -3  -3   1      12179.42      12298.33       315.38 o                         
  -2  -3   1      12994.73      14048.01       401.59 o                         
  -1  -3   1       3454.75       3717.66        99.87 o                         
   0  -3   1       1744.96       1615.71        43.09 o                         
   1  -3   1        474.36        560.34        19.21 o                         
   2  -3   1       2141.75       2110.66        57.14 o                         
   3  -3   1       3971.44       3940.59       111.10 o                         
   4  -3   1         40.52         37.74        12.02 o                         
   5  -3   1         60.20         39.18        21.85 o                         
   6  -3   1        145.47        102.01        18.70 o                         
   7  -3   1        551.24        593.86        38.61 o                         
   8  -3   1        210.36        182.79        27.36 o                         
   9  -3   1        726.67        772.27        55.48 o                         
  10  -3   1        147.28        115.29        36.30 o                         
  11  -3   1         69.71        130.78        51.56 o                         
 -12  -2   1          0.08        -26.65        61.18 o                         
 -11  -2   1          5.26         18.23        47.27 o                         
 -10  -2   1         37.79         55.54        39.83 o                         
  -9  -2   1        112.55         46.69        31.95 o                         
  -8  -2   1        592.89        544.05        41.52 o                         
  -7  -2   1       1593.03       1492.65        46.76 o                         
  -6  -2   1       7384.53       7130.84       187.60 o                         
  -5  -2   1       2411.86       2348.10        66.57 o                         
  -4  -2   1       5689.79       5958.54       143.31 o                         
  -3  -2   1       3510.68       3408.59        92.59 o                         
  -2  -2   1       7673.78       7938.24       185.87 o                         
  -1  -2   1       9951.29      11445.31       464.45 o                         
   0  -2   1       5389.71       5625.08       132.91 o                         
   1  -2   1         50.96         32.06         4.46 o                         
   2  -2   1        208.23        211.43        10.86 o                         
   3  -2   1         14.43         18.15         5.68 o                         
   4  -2   1       1856.87       1972.00        59.63 o                         
   5  -2   1         18.88         36.49         9.10 o                         
   6  -2   1        428.39        445.86        25.75 o                         
   7  -2   1        541.64        627.92        32.84 o                         
   8  -2   1        396.52        367.70        33.33 o                         
   9  -2   1       1727.28       1852.29       150.23 o                         
  10  -2   1       1289.89       1315.82        95.06 o                         
  11  -2   1        404.06        280.07        48.55 o                         
 -12  -1   1          4.26        -90.28        90.28 o                         
 -11  -1   1         27.88         36.82        55.66 o                         
 -10  -1   1         75.59        -26.99        70.48 o                         
  -9  -1   1         19.65          5.41        55.42 o                         
  -8  -1   1        455.93        420.17        41.90 o                         
  -7  -1   1        880.57        882.31        37.69 o                         
  -6  -1   1       8472.84       8316.80       246.58 o                         
  -5  -1   1       5122.34       4923.22       149.02 o                         
  -4  -1   1       2342.02       2330.56        73.90 o                         
  -3  -1   1       2559.90       2326.96        71.69 o                         
  -2  -1   1        895.68        859.38        37.98 o                         
  -1  -1   1       8448.01       9032.44       297.42 o                         
   0  -1   1        355.60        353.74        10.30 o                         
   1  -1   1        101.51         97.17         5.67 o                         
   2  -1   1          1.02          3.55         2.60 o                         
   3  -1   1        496.08        505.56        18.81 o                         
   4  -1   1       1885.06       1808.56        53.80 o                         
   5  -1   1        488.57        497.32        22.09 o                         
   6  -1   1       1988.66       1905.49        60.21 o                         
   7  -1   1       1573.71       1518.18        53.43 o                         
   8  -1   1        139.03        165.57        18.26 o                         
   9  -1   1       1804.40       1864.40        83.51 o                         
  10  -1   1       1089.15       1139.61        81.79 o                         
  11  -1   1        320.41        259.23        42.55 o                         
  12  -1   1        131.62         47.26        83.91 o                         
 -12   0   1          4.00        136.46       140.96 o                         
 -11   0   1         57.84         24.51        57.59 o                         
 -10   0   1        720.67        687.85        82.16 o                         
  -9   0   1        695.85        602.69        38.86 o                         
  -8   0   1         20.43         30.92        13.94 o                         
  -7   0   1          0.93         -7.34         7.34 o                         
  -6   0   1       2373.02       2352.95        65.32 o                         
  -5   0   1       2166.79       2026.30        59.68 o                         
  -4   0   1       6994.79       6774.79       196.16 o                         
  -3   0   1       3068.86       3136.55        92.66 o                         
  -2   0   1         44.66         33.12         3.20 o                         
  -1   0   1       2187.08       2039.84        85.47 o                         
   1   0   1        128.47        101.40         4.14 o                         
   2   0   1          0.82          5.25         2.77 o                         
   3   0   1         85.91         89.13         7.02 o                         
   4   0   1       1737.81       1760.38        51.30 o                         
   5   0   1        857.23        898.56        31.67 o                         
   6   0   1       4807.95       4620.48       117.05 o                         
   7   0   1       1011.55       1018.47        35.77 o                         
   8   0   1         27.22         23.54        13.97 o                         
   9   0   1        218.37        198.50        26.77 o                         
  10   0   1        203.04        221.21        39.44 o                         
  11   0   1        534.65        633.65        80.46 o                         
  12   0   1        606.44        437.73        81.64 o                         
 -11   1   1          3.79         67.27        66.38 o                         
 -10   1   1        510.14        509.53        44.78 o                         
  -9   1   1        724.40        663.74        50.16 o                         
  -8   1   1        242.02        276.57        29.36 o                         
  -7   1   1        172.96        159.39        15.86 o                         
  -6   1   1        781.96        761.71        30.98 o                         
  -5   1   1       1076.93       1105.74        37.89 o                         
  -4   1   1       5712.72       5665.22       152.03 o                         
  -3   1   1       5051.80       5229.62       138.53 o                         
  -2   1   1        509.81        552.72        21.12 o                         
  -1   1   1       7486.80       7716.94       180.74 o                         
   0   1   1         18.82         39.31         2.98 o                         
   1   1   1       1508.01       1518.14        51.72 o                         
   2   1   1        547.78        517.02        16.05 o                         
   3   1   1       1112.69       1089.08        31.59 o                         
   4   1   1       1483.78       1399.97        41.09 o                         
   5   1   1          2.38          3.14         5.35 o                         
   6   1   1       1727.11       1582.97        48.85 o                         
   7   1   1       2823.11       2691.26        78.95 o                         
   8   1   1        534.33        536.05        28.64 o                         
   9   1   1        341.62        344.77        37.29 o                         
  10   1   1         95.78         77.81        23.75 o                         
  11   1   1        266.52        249.32        41.73 o                         
  12   1   1        419.34        334.44        72.61 o                         
  13   1   1         40.31        -76.36       123.72 o                         
 -11   2   1          5.19         41.43        71.90 o                         
 -10   2   1        181.23        177.19        43.74 o                         
  -9   2   1       1309.74       1473.44        78.43 o                         
  -8   2   1       1341.96       1345.28        74.26 o                         
  -7   2   1       1508.98       1487.96        54.02 o                         
  -6   2   1        677.93        690.91        31.96 o                         
  -5   2   1        211.17        262.38        18.25 o                         
  -4   2   1       1896.09       1838.54        57.19 o                         
  -3   2   1        748.85        740.00        26.77 o                         
  -2   2   1        248.52        287.10        25.14 o                         
  -1   2   1       5500.82       5668.48       136.04 o                         
   0   2   1        138.82        121.76         8.45 o                         
   1   2   1       1648.10       1597.63        62.16 o                         
   2   2   1       2704.07       2899.79       124.72 o                         
   3   2   1       9395.35       9446.47       269.67 o                         
   4   2   1       1449.99       1357.97        40.81 o                         
   5   2   1          2.85         -1.06         6.49 o                         
   6   2   1       5376.91       5252.38       158.45 o                         
   7   2   1       3083.20       3117.76       100.41 o                         
   8   2   1       2476.94       2331.77        81.16 o                         
   9   2   1       1042.70       1043.98        46.97 o                         
  10   2   1         11.95          9.65        18.30 o                         
  11   2   1          2.49          5.70        22.80 o                         
  12   2   1         59.50         78.99        57.00 o                         
  13   2   1          0.33        -31.82        71.83 o                         
 -11   3   1         47.02         -9.10       198.70 o                         
 -10   3   1        142.84        160.39        52.12 o                         
  -9   3   1        700.00        631.18        92.15 o                         
  -8   3   1        795.50        857.11        53.21 o                         
  -7   3   1       2089.23       2074.68        81.20 o                         
  -6   3   1        741.01        775.67        36.73 o                         
  -5   3   1          5.89         16.51        14.01 o                         
  -4   3   1        405.28        381.89        21.08 o                         
  -3   3   1       1422.48       1529.86        48.94 o                         
  -2   3   1        167.76        203.26        13.34 o                         
  -1   3   1         89.90         92.52         8.30 o                         
   0   3   1       1363.56       1296.05        35.98 o                         
   1   3   1         21.92         25.00         3.00 o                         
   2   3   1       1927.93       1942.90        68.14 o                         
   3   3   1      10967.81      11103.08       283.01 o                         
   4   3   1      12363.37      13055.16       373.08 o                         
   5   3   1       5161.16       5298.84       141.32 o                         
   6   3   1       1695.83       1719.51        53.68 o                         
   7   3   1        675.73        617.40        28.90 o                         
   8   3   1       2195.34       2174.52        76.04 o                         
   9   3   1       1541.62       1620.55        71.92 o                         
  10   3   1         73.29         74.30        21.95 o                         
  11   3   1          1.98         16.55        22.62 o                         
  12   3   1         13.06         22.54        53.05 o                         
  13   3   1          5.27         -4.92       106.17 o                         
 -10   4   1        148.17        229.02        49.28 o                         
  -9   4   1        274.46        226.42        41.11 o                         
  -8   4   1        153.28        163.71        61.35 o                         
  -7   4   1       1100.11       1154.95        62.72 o                         
  -6   4   1        412.36        434.48        50.75 o                         
  -5   4   1        211.98        219.13        28.70 o                         
  -4   4   1       1167.86       1174.75        41.23 o                         
  -3   4   1          7.88          3.82         7.43 o                         
  -2   4   1        994.67       1060.88        35.03 o                         
  -1   4   1        610.92        625.35        23.06 o                         
   0   4   1       1356.47       1191.87        35.32 o                         
   1   4   1          6.13          8.40         3.80 o                         
   2   4   1        120.71        127.15        13.53 o                         
   3   4   1       8183.28       8536.01       313.25 o                         
   4   4   1       9231.29       9434.59       244.43 o                         
   5   4   1       3527.82       3370.76        93.85 o                         
   6   4   1       2521.42       2486.74        71.81 o                         
   7   4   1         47.32         39.59         8.95 o                         
   8   4   1       1108.43       1076.84        52.08 o                         
   9   4   1        788.48        864.14        36.57 o                         
  10   4   1        206.58        217.98        20.55 o                         
  11   4   1         46.66         37.95        16.25 o                         
  12   4   1         16.62         97.19        50.76 o                         
  13   4   1         64.63        175.29        72.17 o                         
  -9   5   1        129.74         67.48        46.33 o                         
  -8   5   1         28.98        -44.21        44.21 o                         
  -7   5   1        510.56        552.15        71.08 o                         
  -6   5   1        371.10        401.00        38.43 o                         
  -5   5   1        153.28        134.54        19.32 o                         
  -4   5   1         18.10          8.25        11.41 o                         
  -3   5   1         25.11          3.37        10.98 o                         
  -2   5   1         59.27         49.61        10.08 o                         
  -1   5   1        636.40        649.11        37.87 o                         
   0   5   1       5830.20       5651.03       141.19 o                         
   1   5   1       2046.81       2149.38        58.28 o                         
   2   5   1        562.79        563.81        22.51 o                         
   3   5   1        467.15        390.30        24.34 o                         
   4   5   1       1668.03       1653.80        66.40 o                         
   5   5   1       6761.06       6497.66       195.26 o                         
   6   5   1       2656.20       2673.79        78.85 o                         
   7   5   1         63.94         73.19        10.44 o                         
   8   5   1        197.88        207.36        18.47 o                         
   9   5   1         46.53         44.14        13.00 o                         
  10   5   1         49.26         11.82        14.14 o                         
  11   5   1        124.58        153.85        21.19 o                         
  12   5   1        170.97        144.01        19.65 o                         
  13   5   1         56.45         41.08        66.32 o                         
  -9   6   1        187.05        134.36        75.28 o                         
  -8   6   1        138.57        199.22        63.73 o                         
  -7   6   1        325.37        349.03        48.93 o                         
  -6   6   1         58.88         87.18        27.54 o                         
  -5   6   1         21.02         59.51        24.35 o                         
  -4   6   1          1.96          0.35        16.15 o                         
  -3   6   1        327.01        334.95        24.18 o                         
  -2   6   1          0.63          6.19         9.95 o                         
  -1   6   1       1222.75       1275.36        70.20 o                         
   0   6   1       5792.47       5632.41       157.61 o                         
   1   6   1       4012.79       4026.46       104.14 o                         
   2   6   1       2584.87       2538.38        76.65 o                         
   3   6   1        574.47        529.10        19.69 o                         
   4   6   1         52.24         58.04         6.73 o                         
   5   6   1       1157.45       1120.88        44.85 o                         
   6   6   1       2367.61       2278.29        79.77 o                         
   7   6   1        262.49        252.91        22.35 o                         
   8   6   1        230.91        198.87        17.14 o                         
   9   6   1         45.56         58.64        14.27 o                         
  10   6   1         46.38         73.12        17.20 o                         
  11   6   1          0.23         -6.47        24.00 o                         
  12   6   1        205.67        165.15        22.35 o                         
  13   6   1         82.71         87.03        69.54 o                         
  -8   7   1         80.95         23.92        54.65 o                         
  -7   7   1         48.41         59.30        44.10 o                         
  -6   7   1         32.07         17.13        33.74 o                         
  -5   7   1          4.59         -9.34        25.62 o                         
  -4   7   1        382.27        406.09        33.28 o                         
  -3   7   1        953.91        968.31        47.05 o                         
  -2   7   1         52.33         34.77        13.54 o                         
  -1   7   1        317.96        315.01        22.03 o                         
   0   7   1       1308.74       1298.63        61.92 o                         
   1   7   1       2769.86       2761.76        76.70 o                         
   2   7   1       6889.82       6800.63       187.33 o                         
   3   7   1        760.94        766.92        35.48 o                         
   4   7   1         46.27         47.08         6.46 o                         
   5   7   1       1669.79       1609.30        51.24 o                         
   6   7   1        733.47        790.17        37.99 o                         
   7   7   1        314.67        357.00        32.90 o                         
   8   7   1        321.04        326.30        24.82 o                         
   9   7   1        132.87        185.90        21.69 o                         
  10   7   1        252.50        263.02        27.53 o                         
  11   7   1          0.25         16.39        34.81 o                         
  12   7   1        726.55        801.79        63.35 o                         
  13   7   1        356.20        477.39        85.66 o                         
  -7   8   1          0.03         14.35        90.13 o                         
  -6   8   1          2.54        -56.99        56.99 o                         
  -5   8   1          0.07         -7.41        38.18 o                         
  -4   8   1          4.86         -9.85        26.09 o                         
  -3   8   1        921.75        945.80        52.42 o                         
  -2   8   1        365.41        336.00        28.93 o                         
  -1   8   1        621.29        649.20        37.20 o                         
   0   8   1        351.69        366.94        27.65 o                         
   1   8   1        848.32        845.46        33.74 o                         
   2   8   1       4331.20       4289.15       126.62 o                         
   3   8   1       3344.68       3307.83       100.66 o                         
   4   8   1       1927.23       1865.20        54.59 o                         
   5   8   1        402.88        414.02        20.05 o                         
   6   8   1         13.59          9.36         6.73 o                         
   7   8   1         26.17         39.45        10.77 o                         
   8   8   1        119.30         90.75        20.06 o                         
   9   8   1        139.79        112.15        28.10 o                         
  10   8   1         54.38         39.53        22.74 o                         
  11   8   1         44.10         -7.15        26.66 o                         
  12   8   1        520.45        545.68        64.70 o                         
  13   8   1         20.63         18.00       127.17 o                         
  -6   9   1          1.17         64.68        51.24 o                         
  -5   9   1         90.23         65.36        61.36 o                         
  -4   9   1         33.84         26.33        32.58 o                         
  -3   9   1        941.32       1005.23       122.52 o                         
  -2   9   1        959.66        928.71        53.88 o                         
  -1   9   1       1786.48       1788.24        85.84 o                         
   0   9   1        438.87        402.66        38.11 o                         
   1   9   1         45.89         68.70        16.47 o                         
   2   9   1       3479.66       3394.45       134.60 o                         
   3   9   1       2414.88       2332.55       100.84 o                         
   4   9   1        300.29        314.46        21.86 o                         
   5   9   1        214.28        225.08        18.31 o                         
   6   9   1         81.32         81.27         8.34 o                         
   7   9   1         14.92         24.13         8.35 o                         
   8   9   1          0.05          7.16        10.81 o                         
   9   9   1        160.72        155.86        51.44 o                         
  10   9   1        264.88        279.66        35.11 o                         
  11   9   1          7.50        -25.43        61.77 o                         
  12   9   1        183.70         95.69        53.69 o                         
  -5  10   1        285.93        279.38       126.42 o                         
  -4  10   1        183.24        116.17        56.72 o                         
  -3  10   1        208.24        201.10        45.21 o                         
  -2  10   1        493.97        471.36        44.87 o                         
  -1  10   1       1856.78       1865.80        81.90 o                         
   0  10   1        688.93        740.80        50.91 o                         
   1  10   1        162.98        110.23        19.37 o                         
   2  10   1        384.27        421.60        74.14 o                         
   3  10   1         10.38         18.02        30.18 o                         
   4  10   1        345.23        328.68        27.40 o                         
   5  10   1        319.29        352.09        53.69 o                         
   6  10   1         82.56        198.11        43.62 o                         
   7  10   1         44.43         62.04        33.64 o                         
   8  10   1        112.63        114.59        18.58 o                         
   9  10   1        878.47        947.84        65.13 o                         
  10  10   1        449.03        370.69        35.10 o                         
  11  10   1        247.52        259.56        70.18 o                         
  12  10   1        398.43        480.60       118.32 o                         
  -4  11   1        158.12        124.84        57.22 o                         
  -3  11   1         58.30         69.44        45.28 o                         
  -2  11   1        116.30        156.73        40.53 o                         
  -1  11   1        719.44        784.97        60.80 o                         
   0  11   1        836.37        875.44        77.66 o                         
   1  11   1         24.59         36.04        21.61 o                         
   2  11   1         48.65         74.98        28.19 o                         
   3  11   1          0.81        -15.15        38.42 o                         
   4  11   1         92.99        116.90        44.54 o                         
   5  11   1         35.51         14.78        37.69 o                         
   6  11   1        132.70        250.72        53.17 o                         
   7  11   1        119.29         71.68        47.39 o                         
   8  11   1        403.50        376.61        63.53 o                         
   9  11   1        436.65        460.67        69.23 o                         
  10  11   1        591.18        619.29        82.90 o                         
  11  11   1        527.05        668.09       111.12 o                         
  -2  12   1         60.34        110.71        53.41 o                         
  -1  12   1        231.01        199.66        47.30 o                         
   0  12   1        245.54        209.22        38.29 o                         
   1  12   1        170.37        138.25        51.96 o                         
   2  12   1        298.42        215.49        32.39 o                         
   3  12   1         11.69         21.32        18.36 o                         
   4  12   1         35.12         34.22        69.28 o                         
   5  12   1         15.05         32.93        41.18 o                         
   6  12   1        256.05        342.71        64.93 o                         
   7  12   1        111.85         60.06        49.23 o                         
   8  12   1         93.33        281.50        81.88 o                         
   9  12   1        141.71         81.54        59.47 o                         
  10  12   1        210.87        278.23        70.48 o                         
   0  13   1        201.62        229.68        63.04 o                         
   1  13   1        151.55        163.52        43.29 o                         
   2  13   1        108.29        130.32        61.33 o                         
   3  13   1          4.08        -28.94       131.22 o                         
   4  13   1          1.99         62.87        70.18 o                         
   5  13   1         62.28         26.73        55.65 o                         
   6  13   1        104.95        136.38        60.86 o                         
   7  13   1         88.40        102.58        62.28 o                         
   8  13   1        412.52        371.37        76.75 o                         
   9  13   1         86.59         28.09        79.93 o                         
   2  14   1          0.06        -72.43        72.43 o                         
   3  14   1        126.88        190.95        81.98 o                         
   5  14   1         80.24          8.16        72.98 o                         
   6  14   1        157.67        173.65        85.78 o                         
   7  14   1        278.07        167.36        84.88 o                         
  -8 -13   2        149.70        220.59       107.67 o                         
  -7 -13   2         88.83        128.31        66.02 o                         
  -6 -13   2         28.20        -37.53        56.50 o                         
  -5 -13   2         96.32        121.17        82.63 o                         
  -4 -13   2        157.80        126.76        43.51 o                         
  -3 -13   2          9.32          9.99        34.46 o                         
  -2 -13   2        111.98         63.98        44.72 o                         
  -1 -13   2        247.26        188.58       104.75 o                         
   0 -13   2        232.92        296.37       103.62 o                         
  -9 -12   2        288.12        360.94        76.00 o                         
  -8 -12   2          2.48         -0.82        33.21 o                         
  -7 -12   2         11.30         11.49        46.26 o                         
  -6 -12   2          1.48        -22.17        22.17 o                         
  -5 -12   2        122.72        163.05        28.69 o                         
  -4 -12   2        459.44        322.24        44.55 o                         
  -3 -12   2        261.61        264.10        37.63 o                         
  -2 -12   2        290.32        207.61        36.88 o                         
  -1 -12   2        136.95        122.65        50.82 o                         
   0 -12   2        212.53        244.89        45.68 o                         
   1 -12   2       1034.35       1060.84        81.52 o                         
   2 -12   2        342.07        335.14        60.54 o                         
 -10 -11   2         13.97         18.40        35.12 o                         
  -9 -11   2          2.07        -17.87        34.17 o                         
  -8 -11   2        126.55        188.10        39.66 o                         
  -7 -11   2         32.66         25.43        20.00 o                         
  -6 -11   2         19.64          4.99        18.22 o                         
  -5 -11   2        252.47        220.65        24.93 o                         
  -4 -11   2        450.86        485.45        34.00 o                         
  -3 -11   2       1112.59       1198.68       146.66 o                         
  -2 -11   2        994.36       1018.52        63.25 o                         
  -1 -11   2        774.57        691.61        54.90 o                         
   0 -11   2        343.45        312.94        37.88 o                         
   1 -11   2        773.43        866.06        68.40 o                         
   2 -11   2        411.90        385.95        51.89 o                         
   3 -11   2        435.11        500.94        63.12 o                         
   4 -11   2         18.68        -29.23        49.77 o                         
 -11 -10   2         11.38        -16.11       102.87 o                         
 -10 -10   2          0.63        -16.94        31.07 o                         
  -9 -10   2         63.20         92.67        26.15 o                         
  -8 -10   2        145.15        143.26        23.94 o                         
  -7 -10   2        167.09        137.47        39.05 o                         
  -6 -10   2        101.58         71.33        17.08 o                         
  -5 -10   2        290.60        279.54        24.71 o                         
  -4 -10   2        151.38        162.69        20.34 o                         
  -3 -10   2       1414.37       1509.41        77.95 o                         
  -2 -10   2       2347.87       2636.55       275.83 o                         
  -1 -10   2        872.83        882.18        88.11 o                         
   0 -10   2         63.04         81.82        22.06 o                         
   1 -10   2        320.77        327.46        44.55 o                         
   2 -10   2        208.23        208.82        37.65 o                         
   3 -10   2        639.51        601.19        58.40 o                         
   4 -10   2         87.31         71.64        52.11 o                         
   5 -10   2          0.02        -47.50        47.50 o                         
 -11  -9   2        133.53        278.03       121.77 o                         
 -10  -9   2        103.05         87.94        31.11 o                         
  -9  -9   2         37.91         67.18        25.16 o                         
  -8  -9   2        245.45        217.42        25.77 o                         
  -7  -9   2        593.15        668.64        42.53 o                         
  -6  -9   2        700.59        789.42        55.50 o                         
  -5  -9   2        720.57        746.65        35.62 o                         
  -4  -9   2         21.67         29.39        13.30 o                         
  -3  -9   2        869.86        859.57        44.16 o                         
  -2  -9   2        639.44        645.69        37.30 o                         
  -1  -9   2       1052.71       1014.66        56.84 o                         
   0  -9   2       1157.99       1135.34        53.68 o                         
   1  -9   2        248.45        239.29        27.36 o                         
   2  -9   2          0.84         -5.46        19.78 o                         
   3  -9   2        314.27        327.87        74.08 o                         
   4  -9   2         24.36         74.01        33.09 o                         
   5  -9   2         21.49         50.22        38.95 o                         
   6  -9   2          1.82         22.41        46.14 o                         
 -12  -8   2        123.60        293.32       142.46 o                         
 -11  -8   2          1.61        -32.99        98.97 o                         
 -10  -8   2         22.03          0.87        22.11 o                         
  -9  -8   2          2.10         81.13        35.65 o                         
  -8  -8   2        153.50        161.41        27.70 o                         
  -7  -8   2        279.28        258.38        30.73 o                         
  -6  -8   2       1502.38       1554.19        74.50 o                         
  -5  -8   2       2197.35       2232.30        82.00 o                         
  -4  -8   2        384.52        390.60        24.93 o                         
  -3  -8   2        608.20        613.04        35.24 o                         
  -2  -8   2        488.56        525.52        30.49 o                         
  -1  -8   2       1642.18       1685.96        76.29 o                         
   0  -8   2       1463.34       1415.60        53.65 o                         
   1  -8   2         58.82         76.52        15.36 o                         
   2  -8   2         20.56          5.58        16.26 o                         
   3  -8   2          0.21        -23.72        23.72 o                         
   4  -8   2        172.73        177.84        33.63 o                         
   5  -8   2         96.43         27.76        49.64 o                         
   6  -8   2        132.58        154.44       109.29 o                         
   7  -8   2        555.09        563.63        71.56 o                         
 -12  -7   2          7.71         34.19       119.07 o                         
 -11  -7   2        164.50        310.42       113.07 o                         
 -10  -7   2        110.75        101.71        14.30 o                         
  -9  -7   2        244.25        243.26        31.56 o                         
  -8  -7   2        178.09        259.21        30.84 o                         
  -7  -7   2         75.53         52.26        18.20 o                         
  -6  -7   2       2607.55       2508.29        95.40 o                         
  -5  -7   2       6629.96       6207.49       173.28 o                         
  -4  -7   2       1701.51       1694.22        51.77 o                         
  -3  -7   2       2840.40       2722.06        91.00 o                         
  -2  -7   2         97.80        105.03        14.13 o                         
  -1  -7   2         38.21         63.24        10.58 o                         
   0  -7   2       1039.62       1106.81        39.52 o                         
   1  -7   2         63.16         62.47        21.19 o                         
   2  -7   2         19.68         29.69        14.33 o                         
   3  -7   2         25.80         28.81        15.36 o                         
   4  -7   2        167.48        162.57        34.70 o                         
   5  -7   2        530.96        537.98        50.84 o                         
   6  -7   2        146.03        204.56        40.20 o                         
   7  -7   2        538.67        613.63        78.88 o                         
   8  -7   2         52.98         55.04        50.15 o                         
 -12  -6   2         12.12       -109.47       109.47 o                         
 -11  -6   2         31.39        -40.79        86.38 o                         
 -10  -6   2        163.90         85.78        76.18 o                         
  -9  -6   2       1060.32       1081.64        44.58 o                         
  -8  -6   2        981.63       1047.74        42.78 o                         
  -7  -6   2        301.53        298.36        27.58 o                         
  -6  -6   2       1953.63       2024.02        87.66 o                         
  -5  -6   2       1649.61       1790.71        67.71 o                         
  -4  -6   2       2671.84       2683.82        73.39 o                         
  -3  -6   2       5147.84       5354.38       148.25 o                         
  -2  -6   2        334.42        373.00        26.29 o                         
  -1  -6   2        180.86        200.33        16.05 o                         
   0  -6   2       1142.79       1112.72        37.35 o                         
   1  -6   2         27.05         40.99        14.24 o                         
   2  -6   2         10.53         -9.28         9.28 o                         
   3  -6   2          0.35        -12.74        12.74 o                         
   4  -6   2        286.29        319.58        32.35 o                         
   5  -6   2         78.34         59.99        20.32 o                         
   6  -6   2        125.88        160.76        40.52 o                         
   7  -6   2        828.78        909.83        79.20 o                         
   8  -6   2        153.49        165.86        76.48 o                         
   9  -6   2        146.13        261.15        74.83 o                         
 -12  -5   2         24.13         36.44        67.64 o                         
 -11  -5   2         12.21          6.70        49.16 o                         
 -10  -5   2         51.96         16.27        37.21 o                         
  -9  -5   2       1460.76       1530.70        80.79 o                         
  -8  -5   2       1852.87       1927.69        60.49 o                         
  -7  -5   2        258.27        298.93        19.72 o                         
  -6  -5   2        280.86        297.62        22.83 o                         
  -5  -5   2        545.17        578.08        55.54 o                         
  -4  -5   2       1622.48       1689.49        55.00 o                         
  -3  -5   2       8317.62       8697.07       257.68 o                         
  -2  -5   2       1642.80       1823.45        56.79 o                         
  -1  -5   2        293.75        315.30        20.09 o                         
   0  -5   2        461.80        475.44        20.17 o                         
   1  -5   2        505.19        524.94        24.86 o                         
   2  -5   2         36.49         39.31        10.15 o                         
   3  -5   2        373.77        418.24        30.00 o                         
   4  -5   2        166.63        157.48        17.24 o                         
   5  -5   2        209.75        236.11        24.66 o                         
   6  -5   2        245.20        240.04        29.93 o                         
   7  -5   2       1388.01       1436.93        70.61 o                         
   8  -5   2        747.27        708.93        68.81 o                         
   9  -5   2        349.70        394.69        68.08 o                         
  10  -5   2         55.92         33.29        75.88 o                         
 -12  -4   2        252.53        306.18       124.62 o                         
 -11  -4   2        103.74         81.61        51.10 o                         
 -10  -4   2         17.79          7.73        54.29 o                         
  -9  -4   2        697.84        723.49        65.55 o                         
  -8  -4   2        995.25       1061.26        60.82 o                         
  -7  -4   2       1039.07       1060.05        36.29 o                         
  -6  -4   2       2905.77       2832.05        75.84 o                         
  -5  -4   2         78.56        108.62        15.03 o                         
  -4  -4   2        488.22        466.46        20.90 o                         
  -3  -4   2       1972.60       2029.25        60.62 o                         
  -2  -4   2         17.26         41.17         7.94 o                         
  -1  -4   2         86.25         81.19         8.86 o                         
   0  -4   2        116.48        157.11        11.02 o                         
   1  -4   2       1294.71       1386.91        40.87 o                         
   2  -4   2        180.67        184.68        13.89 o                         
   3  -4   2       2797.25       2882.68        78.40 o                         
   4  -4   2       5464.94       5469.66       140.84 o                         
   5  -4   2       1342.07       1378.77        47.44 o                         
   6  -4   2        716.35        693.77        37.99 o                         
   7  -4   2        932.45       1003.51        53.87 o                         
   8  -4   2        707.65        686.04        55.84 o                         
   9  -4   2        783.77        705.97        70.19 o                         
  10  -4   2        240.38         82.16        60.13 o                         
  11  -4   2          6.07         20.38       120.72 o                         
 -12  -3   2        577.46        805.34       144.41 o                         
 -11  -3   2        448.76        634.11        82.71 o                         
 -10  -3   2        116.64        116.45        53.39 o                         
  -9  -3   2        517.82        541.17        65.63 o                         
  -8  -3   2        846.32        886.58        68.45 o                         
  -7  -3   2       1851.69       1805.39        81.49 o                         
  -6  -3   2       2709.71       2697.63       102.64 o                         
  -5  -3   2        543.42        555.49        20.13 o                         
  -4  -3   2          2.31          8.88         6.07 o                         
  -3  -3   2         67.41         57.86         8.28 o                         
  -2  -3   2         60.98         44.08         6.26 o                         
  -1  -3   2         10.68         11.68         4.32 o                         
   0  -3   2        139.72        137.65         9.02 o                         
   1  -3   2       1587.98       1588.05        43.63 o                         
   2  -3   2       2810.63       3068.21        79.04 o                         
   3  -3   2      12401.83      12726.76       330.57 o                         
   4  -3   2       5968.30       5962.37       151.29 o                         
   5  -3   2       2623.83       2691.61        75.85 o                         
   6  -3   2       1249.62       1259.92        47.73 o                         
   7  -3   2        111.87         88.17        20.76 o                         
   8  -3   2        322.34        279.20        32.55 o                         
   9  -3   2        728.27        760.13        52.76 o                         
  10  -3   2         56.88        104.81        36.08 o                         
  11  -3   2          0.32        -33.12        47.93 o                         
 -12  -2   2        362.90        533.89       124.02 o                         
 -11  -2   2        596.74        639.72        95.22 o                         
 -10  -2   2        708.44        566.55       117.27 o                         
  -9  -2   2        906.48       1072.25        88.20 o                         
  -8  -2   2        163.87        204.72        51.49 o                         
  -7  -2   2       1012.15       1069.29        57.40 o                         
  -6  -2   2       4150.15       4198.00       256.90 o                         
  -5  -2   2        285.47        314.35        27.37 o                         
  -4  -2   2        611.57        585.47        24.86 o                         
  -3  -2   2        326.53        338.73        14.93 o                         
  -2  -2   2        489.32        448.69        18.86 o                         
  -1  -2   2        367.89        414.04        17.37 o                         
   0  -2   2       3653.34       3618.45        87.23 o                         
   1  -2   2      12057.47      12544.13       292.15 o                         
   2  -2   2       1024.83        992.96        29.08 o                         
   3  -2   2          6.68         28.03         6.01 o                         
   4  -2   2       2160.93       2133.76        62.95 o                         
   5  -2   2       3532.44       3560.83       113.93 o                         
   6  -2   2       3676.30       3650.41       143.69 o                         
   7  -2   2        160.45        179.86        19.54 o                         
   8  -2   2         36.54         61.88        20.07 o                         
   9  -2   2         63.06         70.24        24.73 o                         
  10  -2   2        228.79        270.10        35.92 o                         
  11  -2   2        201.41        240.81        48.02 o                         
  12  -2   2          1.30        -61.04        61.04 o                         
 -12  -1   2        120.42         69.07       115.77 o                         
 -11  -1   2        399.00        406.00        94.93 o                         
 -10  -1   2        833.31        860.20       117.72 o                         
  -9  -1   2       1074.97       1122.70       112.62 o                         
  -8  -1   2        822.67        875.29        62.16 o                         
  -7  -1   2       1331.59       1280.26        65.13 o                         
  -6  -1   2        241.96        229.29        32.27 o                         
  -5  -1   2        255.13        297.30        36.71 o                         
  -4  -1   2        860.26        895.77        76.61 o                         
  -3  -1   2          8.51         17.25         7.05 o                         
  -2  -1   2        478.62        422.41        23.24 o                         
  -1  -1   2         10.01         26.83         4.72 o                         
   0  -1   2      13400.02      13495.25       766.60 o                         
   1  -1   2          5.51         27.17         3.78 o                         
   2  -1   2       3471.30       3906.00        94.02 o                         
   3  -1   2       1155.16       1008.81        29.42 o                         
   4  -1   2       1113.33       1088.16        35.29 o                         
   5  -1   2       2369.74       2295.91        75.79 o                         
   6  -1   2       6382.89       6307.57       170.69 o                         
   7  -1   2        652.32        675.22        31.88 o                         
   8  -1   2         92.40         77.52        19.63 o                         
   9  -1   2        151.94        148.53        23.81 o                         
  10  -1   2          0.70         49.31        23.99 o                         
  11  -1   2          1.02         31.76        37.53 o                         
  12  -1   2          0.11        -42.70        69.82 o                         
 -12   0   2        103.55        204.24       152.36 o                         
 -11   0   2        110.18        116.31        90.88 o                         
 -10   0   2        545.70        532.97        76.23 o                         
  -9   0   2       1347.43       1394.70       115.17 o                         
  -8   0   2        257.43        297.22        56.98 o                         
  -7   0   2         25.34         15.29        23.51 o                         
  -6   0   2        214.27        215.02        11.98 o                         
  -5   0   2          2.67         13.77         4.46 o                         
  -4   0   2          0.16          4.82         3.37 o                         
  -3   0   2       1058.58       1051.13        33.58 o                         
  -2   0   2        760.11        685.37        26.73 o                         
  -1   0   2          5.94          7.86         3.17 o                         
   0   0   2       2030.02       1858.42        63.45 o                         
   1   0   2       2144.01       2176.52        56.84 o                         
   2   0   2      29128.61      29676.69      1189.75 o                         
   3   0   2       7166.88       6813.98       175.78 o                         
   4   0   2        142.77        158.32        11.07 o                         
   5   0   2        341.12        305.46        18.01 o                         
   6   0   2       4099.13       4035.39       124.90 o                         
   7   0   2        716.18        688.78        29.59 o                         
   8   0   2        828.46        789.40        39.08 o                         
   9   0   2          0.07          0.33        15.48 o                         
  10   0   2        395.37        367.65        40.41 o                         
  11   0   2          3.52         11.07        35.07 o                         
  12   0   2         77.84         38.19        64.33 o                         
 -11   1   2         42.84         21.32        66.54 o                         
 -10   1   2        191.76        141.47        91.63 o                         
  -9   1   2         14.77         38.92        41.32 o                         
  -8   1   2          5.33          4.91        10.87 o                         
  -7   1   2        895.98        917.20        34.95 o                         
  -6   1   2          9.87         15.74        10.48 o                         
  -5   1   2          6.30          3.30         5.58 o                         
  -4   1   2        145.77        160.37        17.64 o                         
  -3   1   2       3911.20       3782.70       102.63 o                         
  -2   1   2       7496.92       7280.25       188.51 o                         
  -1   1   2        218.16        179.99         9.12 o                         
   0   1   2      23953.17      21966.53      1233.28 o                         
   1   1   2      13819.91      13476.01       536.98 o                         
   2   1   2      16957.62      17368.73       985.54 o                         
   3   1   2      16542.20      15553.89       623.39 o                         
   4   1   2        863.30        930.13        29.05 o                         
   5   1   2         17.77         11.03         6.91 o                         
   6   1   2        358.39        365.61        19.37 o                         
   7   1   2        192.55        199.48        15.19 o                         
   8   1   2        464.35        469.59        31.83 o                         
   9   1   2         60.39         59.62        14.02 o                         
  10   1   2        402.13        409.22        36.60 o                         
  11   1   2        129.37        159.46        32.36 o                         
  12   1   2        185.96        193.45        44.24 o                         
  13   1   2        154.37        237.24        98.46 o                         
 -11   2   2         75.35         12.30       136.16 o                         
 -10   2   2         68.53         24.58        81.73 o                         
  -9   2   2         53.95         71.62        19.37 o                         
  -8   2   2        241.13        208.47        21.66 o                         
  -7   2   2         89.02         52.28        22.10 o                         
  -6   2   2         63.29         79.85        12.08 o                         
  -5   2   2         21.09         20.03         8.07 o                         
  -4   2   2         77.29         89.03        10.42 o                         
  -3   2   2       4896.85       4887.42       132.41 o                         
  -2   2   2       7220.27       7223.22       189.16 o                         
  -1   2   2       4694.01       4595.89       112.37 o                         
   0   2   2      12548.64      11694.00       272.67 o                         
   1   2   2          1.95         34.16         6.41 o                         
   2   2   2      14570.96      14308.64       813.69 o                         
   3   2   2      15886.65      16473.26       660.41 o                         
   4   2   2       3331.44       3410.32        91.40 o                         
   5   2   2        650.55        580.45        33.25 o                         
   6   2   2         83.96         98.37        13.25 o                         
   7   2   2        129.37        175.24        26.67 o                         
   8   2   2         93.70         89.34        14.68 o                         
   9   2   2          0.57         32.48        19.65 o                         
  10   2   2        391.51        400.54        34.61 o                         
  11   2   2          0.47         -2.54        24.72 o                         
  12   2   2        248.27        336.08        63.92 o                         
  13   2   2        225.72        315.82       102.57 o                         
 -10   3   2        434.29        345.14        43.38 o                         
  -9   3   2         72.34        134.37        34.46 o                         
  -8   3   2          0.19        -25.34        25.34 o                         
  -7   3   2          4.81         17.63        29.31 o                         
  -6   3   2        545.66        581.46        61.90 o                         
  -5   3   2         10.66         -4.44         9.21 o                         
  -4   3   2          5.97          2.38         7.52 o                         
  -3   3   2        500.51        490.88        26.40 o                         
  -2   3   2       3167.41       3108.92        81.62 o                         
  -1   3   2       4339.65       4040.84       101.60 o                         
   0   3   2      15791.66      15355.66       358.21 o                         
   1   3   2        682.39        645.40        19.59 o                         
   2   3   2        507.11        469.13        25.14 o                         
   3   3   2       6589.08       6676.97       192.17 o                         
   4   3   2       2006.60       1971.19        55.59 o                         
   5   3   2       3900.34       3732.47       101.50 o                         
   6   3   2          0.32         -1.87         6.34 o                         
   7   3   2        404.51        433.41        24.77 o                         
   8   3   2        379.25        410.14        26.46 o                         
   9   3   2         36.41         61.76        16.13 o                         
  10   3   2        256.08        268.50        28.51 o                         
  11   3   2         95.97         84.72        31.86 o                         
  12   3   2        430.10        357.25        82.13 o                         
  13   3   2        215.30        205.35        70.96 o                         
 -10   4   2        122.48        173.81        54.70 o                         
  -9   4   2          0.04         59.40        34.77 o                         
  -8   4   2         37.33         24.34        30.27 o                         
  -7   4   2         11.51          3.98        23.95 o                         
  -6   4   2       1113.95       1108.73        65.74 o                         
  -5   4   2        529.01        531.42        31.05 o                         
  -4   4   2        302.55        323.81        22.68 o                         
  -3   4   2        429.56        406.69        24.73 o                         
  -2   4   2        615.29        634.46        29.53 o                         
  -1   4   2       4828.33       4525.15       114.60 o                         
   0   4   2       8646.94       8592.23       211.07 o                         
   1   4   2         40.84         32.30         4.26 o                         
   2   4   2        763.84        712.20        64.57 o                         
   3   4   2        563.01        668.43        34.50 o                         
   4   4   2         87.70         80.10         6.87 o                         
   5   4   2       2113.95       1994.77        58.56 o                         
   6   4   2         70.25         74.73        11.75 o                         
   7   4   2        426.50        450.08        26.94 o                         
   8   4   2        337.35        358.58        25.22 o                         
   9   4   2        506.27        516.49        40.21 o                         
  10   4   2       1440.58       1391.29        77.95 o                         
  11   4   2        398.56        389.00        31.04 o                         
  12   4   2        545.99        501.69        65.48 o                         
  13   4   2         70.63         48.49        64.91 o                         
  -9   5   2         16.53         57.86        47.69 o                         
  -8   5   2          5.37         18.90        34.38 o                         
  -7   5   2          5.29        -23.40        23.40 o                         
  -6   5   2       1062.06       1154.63        61.69 o                         
  -5   5   2       1348.64       1394.42        55.47 o                         
  -4   5   2       2442.95       2464.74        74.75 o                         
  -3   5   2       1040.31       1051.40        44.89 o                         
  -2   5   2        178.71        228.57        17.09 o                         
  -1   5   2        339.45        309.63        18.35 o                         
   0   5   2       3121.49       3037.81        80.88 o                         
   1   5   2       4673.28       4756.33       119.00 o                         
   2   5   2       1694.04       1649.54        45.31 o                         
   3   5   2        266.22        284.35        25.89 o                         
   4   5   2        368.38        423.82        33.37 o                         
   5   5   2        321.83        291.82        25.28 o                         
   6   5   2        916.56        945.02        42.79 o                         
   7   5   2          6.04          5.28         7.86 o                         
   8   5   2        768.11        793.70        30.68 o                         
   9   5   2       1052.59       1083.42        41.75 o                         
  10   5   2        780.49        818.19        38.61 o                         
  11   5   2        638.86        696.30        41.75 o                         
  12   5   2        669.58        601.37        95.99 o                         
  13   5   2         89.68        167.88       119.67 o                         
  -9   6   2        157.31        290.48        65.50 o                         
  -8   6   2         39.03        -17.52        43.35 o                         
  -7   6   2         31.49         -6.87        33.51 o                         
  -6   6   2        271.59        295.69        36.57 o                         
  -5   6   2        424.88        495.26       136.46 o                         
  -4   6   2       2675.37       2814.89        85.99 o                         
  -3   6   2       3043.62       3108.96        90.09 o                         
  -2   6   2        451.93        495.41        30.46 o                         
  -1   6   2       1001.60        927.50        45.66 o                         
   0   6   2       1990.39       2093.43        66.64 o                         
   1   6   2       1923.03       1966.11        56.12 o                         
   2   6   2       1629.97       1515.79        56.24 o                         
   3   6   2        176.89        192.92        24.24 o                         
   4   6   2        374.72        386.45        49.45 o                         
   5   6   2         21.15         26.86         7.66 o                         
   6   6   2        489.16        521.11        27.25 o                         
   7   6   2        106.23        139.06        15.49 o                         
   8   6   2        809.96        785.08        31.69 o                         
   9   6   2        576.42        642.03        34.44 o                         
  10   6   2        273.00        317.83        25.46 o                         
  11   6   2        631.43        608.75        39.38 o                         
  12   6   2        925.00        912.31        64.94 o                         
  13   6   2        326.54        263.33        87.88 o                         
  -8   7   2        140.05        159.01        58.37 o                         
  -7   7   2         67.10         52.35        43.52 o                         
  -6   7   2         57.24          2.86        79.18 o                         
  -5   7   2        134.81        143.61        34.50 o                         
  -4   7   2       2127.49       2265.45        92.90 o                         
  -3   7   2       2259.15       2221.54        80.01 o                         
  -2   7   2       2207.61       2259.04        77.01 o                         
  -1   7   2       1337.45       1389.30        52.96 o                         
   0   7   2          0.49         -2.89         7.97 o                         
   1   7   2        259.76        255.77        16.98 o                         
   2   7   2        373.03        366.18        18.62 o                         
   3   7   2         35.11         44.11        13.23 o                         
   4   7   2         15.70        -10.27        14.90 o                         
   5   7   2        230.20        244.57        29.08 o                         
   6   7   2       1478.94       1428.53        55.34 o                         
   7   7   2        327.84        346.74        25.00 o                         
   8   7   2       1456.46       1408.23        52.33 o                         
   9   7   2       1196.38       1226.51        55.26 o                         
  10   7   2        155.23        158.79        19.80 o                         
  11   7   2        655.12        759.40        41.74 o                         
  12   7   2        575.62        679.09        70.22 o                         
  13   7   2        443.93        467.14        80.27 o                         
  -7   8   2        319.40        305.97        82.03 o                         
  -6   8   2        431.76        423.67        60.41 o                         
  -5   8   2         93.87        105.79        39.15 o                         
  -4   8   2        175.24        184.12        34.22 o                         
  -3   8   2        553.98        598.96        96.54 o                         
  -2   8   2       1104.86       1152.41        50.16 o                         
  -1   8   2        834.33        870.64        38.58 o                         
   0   8   2          2.18          9.85        11.29 o                         
   1   8   2         68.98         58.26        17.32 o                         
   2   8   2          0.35         -4.11         8.44 o                         
   3   8   2        248.52        250.34        26.08 o                         
   4   8   2        263.19        321.44        37.03 o                         
   5   8   2        849.50        865.30        58.56 o                         
   6   8   2       1932.97       1956.33        92.88 o                         
   7   8   2        307.09        310.91        23.01 o                         
   8   8   2       1352.73       1541.51        64.74 o                         
   9   8   2       1995.15       2065.34       115.71 o                         
  10   8   2        250.21        239.63        28.16 o                         
  11   8   2        312.60        327.48        34.85 o                         
  12   8   2         55.13         -7.01        36.14 o                         
  13   8   2         73.98         72.37        72.73 o                         
  -6   9   2        321.51        283.99        63.04 o                         
  -5   9   2         30.21        -21.90        42.27 o                         
  -4   9   2        122.56        151.93        84.09 o                         
  -3   9   2         23.83          8.25        61.68 o                         
  -2   9   2        363.03        391.83        56.58 o                         
  -1   9   2        709.89        802.34        45.77 o                         
   0   9   2          1.85         -0.37        23.12 o                         
   1   9   2         16.00         22.25        21.68 o                         
   2   9   2        361.89        352.21        20.94 o                         
   3   9   2       1284.19       1249.11        49.44 o                         
   4   9   2       1316.96       1413.83       115.16 o                         
   5   9   2       1189.15       1118.80        72.33 o                         
   6   9   2       1132.21       1123.32        71.20 o                         
   7   9   2         50.62         55.46        25.63 o                         
   8   9   2        831.72        894.45        47.50 o                         
   9   9   2       1237.94       1238.14       102.94 o                         
  10   9   2        128.52         67.71        33.43 o                         
  11   9   2        483.99        511.59        42.32 o                         
  12   9   2          0.22          9.96        99.27 o                         
  13   9   2         12.06         17.00        61.17 o                         
  -5  10   2        406.76        521.45       151.61 o                         
  -4  10   2        296.34        253.99        50.43 o                         
  -3  10   2          8.69          6.82        35.86 o                         
  -2  10   2        100.49        104.21        30.27 o                         
  -1  10   2        160.41        161.13        31.65 o                         
   0  10   2         84.07         52.75        27.71 o                         
   1  10   2          5.72         -5.19        15.06 o                         
   2  10   2         48.39         51.73        20.18 o                         
   3  10   2        257.53        285.68        75.04 o                         
   4  10   2         94.28        133.45        38.55 o                         
   5  10   2       1329.27       1310.72        99.89 o                         
   6  10   2       1436.85       1530.46       105.12 o                         
   7  10   2        318.13        325.92        55.94 o                         
   8  10   2        166.03        147.45        70.03 o                         
   9  10   2        456.00        543.58       122.97 o                         
  10  10   2        336.93        283.52        31.86 o                         
  11  10   2        741.16        766.58        52.18 o                         
  12  10   2         16.56         67.45       127.47 o                         
  -4  11   2        274.08        211.18        66.11 o                         
  -3  11   2         14.48        -43.51        43.51 o                         
  -2  11   2         25.25         13.49        35.85 o                         
  -1  11   2          0.02         31.10        52.86 o                         
   0  11   2         54.65         41.79        31.27 o                         
   1  11   2         94.34         89.97        23.54 o                         
   2  11   2          7.50         -5.70        20.99 o                         
   3  11   2        173.17        145.35        17.30 o                         
   4  11   2        119.48        147.53        42.25 o                         
   5  11   2       1151.56        997.94        89.12 o                         
   6  11   2       1457.11       1564.25       116.45 o                         
   7  11   2        563.94        527.26        69.84 o                         
   8  11   2        527.07        451.38        81.28 o                         
   9  11   2        353.60        394.20        67.35 o                         
  10  11   2         46.52        114.03        55.67 o                         
  11  11   2        404.60        261.83       136.76 o                         
  12  11   2         29.68         19.17        82.78 o                         
  -2  12   2          4.08        -26.03        67.57 o                         
  -1  12   2         10.54        -39.36        39.36 o                         
   0  12   2         12.74        -10.61        32.28 o                         
   1  12   2        147.44        168.20        59.25 o                         
   2  12   2        788.46        746.40        71.66 o                         
   3  12   2        616.49        532.56       101.82 o                         
   4  12   2         16.18         85.10        44.40 o                         
   5  12   2        406.45        494.09       108.72 o                         
   6  12   2        650.82        627.27        95.97 o                         
   7  12   2       1295.70       1192.18       239.04 o                         
   8  12   2        726.84        818.17       243.99 o                         
   9  12   2         45.90        -53.14        53.14 o                         
  10  12   2          0.61        -56.77        56.77 o                         
  11  12   2         49.29        -19.83       126.87 o                         
   0  13   2        326.72        265.89        58.62 o                         
   1  13   2        319.06        204.54        41.89 o                         
   2  13   2        525.43        436.36        47.93 o                         
   3  13   2        484.18        542.65        83.61 o                         
   4  13   2        234.55        154.84       219.84 o                         
   5  13   2        327.24        348.78        70.03 o                         
   6  13   2        223.13        236.93        68.02 o                         
   7  13   2        326.01        258.40        92.23 o                         
   8  13   2        366.01        465.73        83.41 o                         
   9  13   2         72.11         28.93        65.72 o                         
  10  13   2          0.04        111.11        77.31 o                         
   2  14   2        286.85        181.83        85.30 o                         
   3  14   2        698.13        687.42       259.13 o                         
   4  14   2        549.78        339.62       137.51 o                         
   5  14   2        246.31        140.58       140.96 o                         
   6  14   2          0.44        -68.23        68.23 o                         
   7  14   2         42.98        -39.01        71.48 o                         
   8  14   2        131.09        178.75        93.88 o                         
  -7 -13   3        202.36        227.25        73.42 o                         
  -6 -13   3         60.80          7.77        60.77 o                         
  -5 -13   3       1164.41       1248.49       118.18 o                         
  -4 -13   3        620.58        555.83        93.37 o                         
  -3 -13   3        431.81        298.61        47.51 o                         
  -2 -13   3        140.30        136.51        67.03 o                         
  -1 -13   3          1.06         20.93        75.13 o                         
   0 -13   3         33.20         53.02        92.68 o                         
  -9 -12   3        425.88        329.19        76.24 o                         
  -8 -12   3        622.34        692.06        56.50 o                         
  -7 -12   3         86.70         84.31        31.41 o                         
  -6 -12   3         73.54         83.07        26.96 o                         
  -5 -12   3        685.97        592.05        42.97 o                         
  -4 -12   3        392.83        354.49        36.09 o                         
  -3 -12   3        822.07        846.73        94.83 o                         
  -2 -12   3        166.95        167.27        36.80 o                         
  -1 -12   3         80.45         55.94        34.07 o                         
   0 -12   3         53.01         80.82        39.21 o                         
   1 -12   3         64.80        141.09        60.45 o                         
   2 -12   3         16.34        156.88        70.59 o                         
 -10 -11   3          0.80         -8.29        39.26 o                         
  -9 -11   3         79.32         52.01        32.57 o                         
  -8 -11   3        331.74        325.20        35.48 o                         
  -7 -11   3        644.77        635.66        42.93 o                         
  -6 -11   3        174.65        181.90        27.53 o                         
  -5 -11   3        242.37        235.00        26.36 o                         
  -4 -11   3        110.91         94.66        34.06 o                         
  -3 -11   3        658.49        729.12        81.86 o                         
  -2 -11   3        593.02        545.67        48.94 o                         
  -1 -11   3        156.06        145.16        34.57 o                         
   0 -11   3        135.70         92.87        30.75 o                         
   1 -11   3         57.29         56.80        34.00 o                         
   2 -11   3         25.95         52.70        53.64 o                         
   3 -11   3        187.14        101.15        45.17 o                         
   4 -11   3        353.70        277.15        85.18 o                         
 -10 -10   3         35.09        -27.56        33.07 o                         
  -9 -10   3         55.97         21.22        27.83 o                         
  -8 -10   3        962.57       1149.01        73.19 o                         
  -7 -10   3        744.59        963.26        63.42 o                         
  -6 -10   3        849.81        868.09        46.84 o                         
  -5 -10   3        369.28        425.60        32.58 o                         
  -4 -10   3         59.59         49.60        21.04 o                         
  -3 -10   3        717.89        765.64        79.12 o                         
  -2 -10   3        893.32        831.41        53.28 o                         
  -1 -10   3          1.33         33.09        21.08 o                         
   0 -10   3         41.21         -5.22        28.74 o                         
   1 -10   3        160.98        161.74        31.46 o                         
   2 -10   3        146.73        221.70        38.26 o                         
   3 -10   3        377.87        354.64        52.86 o                         
   4 -10   3        583.57        427.16        58.25 o                         
   5 -10   3        213.81        255.92       118.92 o                         
 -11  -9   3        682.84        581.55       152.36 o                         
 -10  -9   3        451.88        519.58       171.03 o                         
  -9  -9   3        728.90        848.64        64.51 o                         
  -8  -9   3        261.00        263.26        34.89 o                         
  -7  -9   3        573.58        596.33        46.28 o                         
  -6  -9   3       1703.84       1781.14        94.07 o                         
  -5  -9   3        554.40        558.33        35.00 o                         
  -4  -9   3         78.79         52.73        26.16 o                         
  -3  -9   3         71.30         85.88        24.24 o                         
  -2  -9   3         32.75         32.03        15.18 o                         
  -1  -9   3        177.12        207.25        29.90 o                         
   0  -9   3         20.46         44.80        27.40 o                         
   1  -9   3        677.12        733.99        53.02 o                         
   2  -9   3         15.20         -9.16        25.87 o                         
   3  -9   3         90.87         94.46        30.79 o                         
   4  -9   3        649.66        645.95       104.82 o                         
   5  -9   3        821.15        842.60        87.70 o                         
   6  -9   3        466.32        363.11        58.97 o                         
 -11  -8   3       1155.75       1065.02       185.65 o                         
 -10  -8   3        911.97        971.88       117.72 o                         
  -9  -8   3        521.36        556.48        61.74 o                         
  -8  -8   3        380.61        309.13        61.63 o                         
  -7  -8   3        179.30        204.84        28.38 o                         
  -6  -8   3       1116.78       1176.48        63.02 o                         
  -5  -8   3        122.55        163.01        20.81 o                         
  -4  -8   3         53.29         56.18        15.58 o                         
  -3  -8   3         12.53         15.46        11.46 o                         
  -2  -8   3         35.64         28.52        15.21 o                         
  -1  -8   3         12.72         47.29        18.52 o                         
   0  -8   3        201.12        198.42        19.31 o                         
   1  -8   3        989.86       1026.97        42.52 o                         
   2  -8   3         92.64        147.30        36.81 o                         
   3  -8   3        238.95        283.83        31.91 o                         
   4  -8   3        962.69       1018.94        66.95 o                         
   5  -8   3        784.04        803.75        86.94 o                         
   6  -8   3        932.05       1106.28        80.71 o                         
   7  -8   3        215.87        251.70        57.15 o                         
 -12  -7   3         79.72        -34.79       133.16 o                         
 -11  -7   3        109.98        164.96       111.87 o                         
 -10  -7   3        460.85        396.50       115.77 o                         
  -9  -7   3       1467.93       1608.79        78.68 o                         
  -8  -7   3        361.51        316.68        25.24 o                         
  -7  -7   3         59.21         88.29        21.18 o                         
  -6  -7   3        570.03        652.46        49.09 o                         
  -5  -7   3         36.04         45.99        18.85 o                         
  -4  -7   3        176.65        205.55        16.97 o                         
  -3  -7   3          0.91          2.50         8.67 o                         
  -2  -7   3        236.18        248.76        20.58 o                         
  -1  -7   3         19.91          8.48        11.92 o                         
   0  -7   3        107.96        133.94        15.24 o                         
   1  -7   3       3471.20       3501.57        96.90 o                         
   2  -7   3       1460.18       1486.02        51.57 o                         
   3  -7   3       1072.73       1073.08        54.20 o                         
   4  -7   3        141.67        164.67        25.34 o                         
   5  -7   3        100.31        187.03        33.37 o                         
   6  -7   3       1626.20       1629.75        94.86 o                         
   7  -7   3       1536.85       1431.20       217.89 o                         
   8  -7   3        166.22         75.20        73.93 o                         
 -12  -6   3         81.44         85.48       128.07 o                         
 -11  -6   3         29.60        -86.98        86.98 o                         
 -10  -6   3        413.92        356.91       105.87 o                         
  -9  -6   3        683.82        766.60       134.06 o                         
  -8  -6   3        469.09        455.33        65.12 o                         
  -7  -6   3        285.44        334.68        27.33 o                         
  -6  -6   3        822.16        902.11        47.46 o                         
  -5  -6   3         11.34          9.28        11.55 o                         
  -4  -6   3         46.03         54.01         9.93 o                         
  -3  -6   3        428.38        429.45        23.79 o                         
  -2  -6   3       1061.74       1014.75        38.54 o                         
  -1  -6   3         21.67         34.76         8.78 o                         
   0  -6   3       1157.92       1154.38        38.70 o                         
   1  -6   3       3409.54       3406.59        92.15 o                         
   2  -6   3       2162.66       2255.54        77.03 o                         
   3  -6   3       2221.25       2207.27        67.48 o                         
   4  -6   3        593.77        618.46        45.18 o                         
   5  -6   3         69.26         74.33        21.44 o                         
   6  -6   3       1021.18        980.85        73.54 o                         
   7  -6   3        515.00        561.49        63.73 o                         
   8  -6   3         39.79         64.94        41.80 o                         
   9  -6   3         20.21         32.55       107.37 o                         
 -12  -5   3        566.65        297.82       142.46 o                         
 -11  -5   3         16.51        -99.27        99.27 o                         
 -10  -5   3         82.21        116.37        56.69 o                         
  -9  -5   3        615.11        555.15       106.47 o                         
  -8  -5   3        237.44        237.37        49.02 o                         
  -7  -5   3        472.77        458.64        22.90 o                         
  -6  -5   3        170.80        201.31        19.95 o                         
  -5  -5   3        137.01        143.32        16.49 o                         
  -4  -5   3         41.78         38.41         9.95 o                         
  -3  -5   3        819.82        784.74        28.01 o                         
  -2  -5   3       8538.35       8780.23       232.58 o                         
  -1  -5   3       3108.48       3242.24        93.57 o                         
   0  -5   3        885.61        992.31        32.76 o                         
   1  -5   3       1113.51       1063.69        35.87 o                         
   2  -5   3       1243.41       1224.04        40.40 o                         
   3  -5   3       5945.85       5934.44       163.19 o                         
   4  -5   3       1834.23       1711.00        67.94 o                         
   5  -5   3         25.49          6.75        14.23 o                         
   6  -5   3         88.39         61.72        20.64 o                         
   7  -5   3          0.88         20.48        34.48 o                         
   8  -5   3        107.60        130.55        42.06 o                         
   9  -5   3         57.37         29.39        65.68 o                         
  10  -5   3         62.94         54.53        56.67 o                         
 -12  -4   3        518.99        530.98        93.53 o                         
 -11  -4   3        123.84         91.16        58.47 o                         
 -10  -4   3        470.85        573.82        74.82 o                         
  -9  -4   3        262.48        259.77        91.48 o                         
  -8  -4   3         23.05         13.43        31.83 o                         
  -7  -4   3         87.93        108.37        23.28 o                         
  -6  -4   3         37.34         69.80        19.77 o                         
  -5  -4   3        343.83        331.20        22.02 o                         
  -4  -4   3        105.10         98.68        10.42 o                         
  -3  -4   3       1830.24       1804.54        55.77 o                         
  -2  -4   3       9610.88       9625.14       252.17 o                         
  -1  -4   3       2677.57       2547.71        73.84 o                         
   0  -4   3       5342.93       5300.95       130.33 o                         
   1  -4   3        871.65        853.31        28.83 o                         
   2  -4   3        159.36        192.42        13.91 o                         
   3  -4   3       3179.90       3054.56        89.75 o                         
   4  -4   3       2203.06       2229.09        64.85 o                         
   5  -4   3         82.80         84.08        15.19 o                         
   6  -4   3         27.98         24.07        14.93 o                         
   7  -4   3         21.67          8.87        18.67 o                         
   8  -4   3          0.50        -23.71        23.71 o                         
   9  -4   3          0.02         -0.37        34.65 o                         
  10  -4   3        115.53        110.32        51.38 o                         
  11  -4   3        149.14         50.85        57.68 o                         
 -12  -3   3        638.62        670.86        99.72 o                         
 -11  -3   3        263.80        232.50        64.50 o                         
 -10  -3   3        206.75        109.04        52.97 o                         
  -9  -3   3        219.07        225.21        47.24 o                         
  -8  -3   3         40.05         -3.37        22.30 o                         
  -7  -3   3         56.93         72.93        38.04 o                         
  -6  -3   3        727.08        852.53       100.35 o                         
  -5  -3   3       1003.86        959.96        29.85 o                         
  -4  -3   3         76.08         85.90        10.06 o                         
  -3  -3   3         15.85         64.78         8.79 o                         
  -2  -3   3       1404.89       1351.12        46.76 o                         
  -1  -3   3       6871.83       6917.36       181.54 o                         
   0  -3   3      15592.86      15695.07       365.17 o                         
   1  -3   3       3645.82       3639.88        91.02 o                         
   2  -3   3        177.49        179.13        12.47 o                         
   3  -3   3       3391.45       3347.00        87.72 o                         
   4  -3   3       2211.42       2205.85        68.34 o                         
   5  -3   3       1959.64       2074.51        61.75 o                         
   6  -3   3        365.40        373.80        25.79 o                         
   7  -3   3        252.79        281.38        25.58 o                         
   8  -3   3        124.39        143.62        27.09 o                         
   9  -3   3         56.00          2.70        36.36 o                         
  10  -3   3        110.87        171.01        45.67 o                         
  11  -3   3        155.22        220.55        50.98 o                         
 -12  -2   3        171.92        283.18        88.92 o                         
 -11  -2   3         14.47        -27.81        55.87 o                         
 -10  -2   3        118.69        197.44        54.60 o                         
  -9  -2   3         18.02        -31.96        31.96 o                         
  -8  -2   3         85.91         61.58        25.18 o                         
  -7  -2   3        190.79        192.98        28.58 o                         
  -6  -2   3        638.31        619.65        41.82 o                         
  -5  -2   3       2753.85       2660.72       125.12 o                         
  -4  -2   3       1730.74       1817.95       100.32 o                         
  -3  -2   3        483.61        397.00        14.88 o                         
  -2  -2   3        908.57        941.53        31.27 o                         
  -1  -2   3       1388.15       1384.94        46.23 o                         
   0  -2   3      21574.07      21437.17      1214.38 o                         
   1  -2   3      12671.91      13387.06       341.72 o                         
   2  -2   3       4719.96       4934.49       119.36 o                         
   3  -2   3        293.72        309.96        14.96 o                         
   4  -2   3         40.24         42.20         8.26 o                         
   5  -2   3       1016.07       1035.41        44.52 o                         
   6  -2   3        144.96        128.66        19.74 o                         
   7  -2   3        266.12        255.78        22.95 o                         
   8  -2   3         40.20         82.35        19.79 o                         
   9  -2   3        143.11        183.33        29.40 o                         
  10  -2   3        228.09        170.07        50.06 o                         
  11  -2   3        124.27        168.69        44.59 o                         
  12  -2   3        254.68        215.12        66.50 o                         
 -12  -1   3         36.70         36.43       119.67 o                         
 -11  -1   3         44.83        -50.86        61.47 o                         
 -10  -1   3          3.46          2.70        58.48 o                         
  -9  -1   3         14.76         31.28        37.61 o                         
  -8  -1   3        270.49        383.86        90.88 o                         
  -7  -1   3        225.65        249.83        58.11 o                         
  -6  -1   3       1139.73       1106.53        59.04 o                         
  -5  -1   3       2383.53       2219.34       121.47 o                         
  -4  -1   3       7835.79       7674.93       265.43 o                         
  -3  -1   3       6504.14       6139.83       212.95 o                         
  -2  -1   3        416.26        374.52        12.88 o                         
  -1  -1   3         16.16         19.09         3.42 o                         
   0  -1   3       3767.87       3615.96       105.91 o                         
   1  -1   3       8854.18       9624.41       223.99 o                         
   2  -1   3        851.49        848.93        24.23 o                         
   3  -1   3        248.29        248.84        12.05 o                         
   4  -1   3        363.31        383.48        16.23 o                         
   5  -1   3        235.27        238.72        16.26 o                         
   6  -1   3         22.38         24.02         8.92 o                         
   7  -1   3        287.17        315.06        24.50 o                         
   8  -1   3        272.23        275.57        23.91 o                         
   9  -1   3        965.17        983.92        48.11 o                         
  10  -1   3        278.45        270.34        31.01 o                         
  11  -1   3        539.12        357.67        41.29 o                         
  12  -1   3        679.59        809.14        91.77 o                         
 -11   0   3         39.38         13.22        64.67 o                         
 -10   0   3          1.41         -6.74        80.38 o                         
  -9   0   3         69.16         51.29        74.68 o                         
  -8   0   3        697.99        679.52       120.86 o                         
  -7   0   3        203.92        265.33        32.10 o                         
  -6   0   3        644.40        668.97        49.14 o                         
  -5   0   3        313.93        359.80        32.18 o                         
  -4   0   3       5620.32       5642.42       200.68 o                         
  -3   0   3      12196.57      11232.05       377.79 o                         
  -2   0   3       2454.31       2335.45        69.82 o                         
  -1   0   3         69.36         71.51         8.66 o                         
   0   0   3        290.41        176.71        10.16 o                         
   1   0   3        120.18        136.78         6.47 o                         
   2   0   3       6165.16       5870.68       137.08 o                         
   3   0   3       2220.02       2270.78        61.96 o                         
   4   0   3       1146.43       1156.73        35.75 o                         
   5   0   3          4.99         16.93         7.45 o                         
   6   0   3        580.30        562.80        30.43 o                         
   7   0   3       2004.60       1978.64        57.64 o                         
   8   0   3       1191.23       1224.35        47.07 o                         
   9   0   3       1353.62       1297.38        70.38 o                         
  10   0   3        494.17        508.37        36.81 o                         
  11   0   3        260.39        187.04        30.80 o                         
  12   0   3        543.76        580.89        82.80 o                         
 -11   1   3         21.40         16.79        72.79 o                         
 -10   1   3         21.63        -27.61        50.27 o                         
  -9   1   3          0.60        -12.80        68.08 o                         
  -8   1   3        904.43        905.21        87.60 o                         
  -7   1   3        689.04        630.76        32.31 o                         
  -6   1   3       1167.51       1182.91        59.09 o                         
  -5   1   3          1.67          0.47         7.36 o                         
  -4   1   3       1608.89       1495.10        46.65 o                         
  -3   1   3       7888.25       7647.75       233.20 o                         
  -2   1   3       9432.45       9660.26       280.09 o                         
  -1   1   3      16303.52      16214.65       530.21 o                         
   0   1   3        377.72        653.36        28.30 o                         
   1   1   3        320.54        340.61        16.75 o                         
   2   1   3       1843.03       1717.49        46.16 o                         
   3   1   3        481.49        487.70        32.84 o                         
   4   1   3       2335.12       2393.99        65.66 o                         
   5   1   3          5.96          7.77         4.80 o                         
   6   1   3       2343.69       2365.73        63.08 o                         
   7   1   3        915.53        939.88        32.76 o                         
   8   1   3        373.76        384.29        34.18 o                         
   9   1   3       3057.26       3011.94        94.79 o                         
  10   1   3        571.62        609.20        37.29 o                         
  11   1   3        141.74        116.02        33.07 o                         
  12   1   3        289.75        268.63        50.95 o                         
  13   1   3        320.81        291.79        76.57 o                         
 -11   2   3          3.96         16.65       140.81 o                         
 -10   2   3          0.84        -59.04        59.04 o                         
  -9   2   3         15.08         66.73        49.17 o                         
  -8   2   3        261.89        238.99        38.82 o                         
  -7   2   3       1344.65       1282.65        72.80 o                         
  -6   2   3       2523.69       2604.49        80.23 o                         
  -5   2   3        281.59        309.16        19.09 o                         
  -4   2   3        582.26        630.48        25.91 o                         
  -3   2   3       6116.46       6239.83       166.90 o                         
  -2   2   3       4443.86       4484.44       121.39 o                         
  -1   2   3      10371.60      10232.55       295.75 o                         
   0   2   3         71.73         33.92         5.21 o                         
   1   2   3         51.09         55.98         7.85 o                         
   2   2   3          4.97         -0.15         2.59 o                         
   3   2   3        226.74        250.11        15.98 o                         
   4   2   3       2357.46       2556.74        69.37 o                         
   5   2   3        416.88        408.81        24.69 o                         
   6   2   3        823.23        796.56        50.15 o                         
   7   2   3        188.59        199.79        15.15 o                         
   8   2   3        503.51        525.94        35.89 o                         
   9   2   3       2807.71       2877.92       100.79 o                         
  10   2   3        854.51        775.59        47.61 o                         
  11   2   3        153.27        172.56        33.85 o                         
  12   2   3         80.36        109.81        36.92 o                         
  13   2   3         39.39         25.76       115.62 o                         
 -10   3   3        469.96        380.69        84.38 o                         
  -9   3   3         86.10        109.75        27.45 o                         
  -8   3   3          9.52         26.38        26.09 o                         
  -7   3   3        673.02        657.00        86.78 o                         
  -6   3   3       2759.58       2764.20        87.32 o                         
  -5   3   3       1726.33       1669.15        57.06 o                         
  -4   3   3       1379.43       1370.39        47.32 o                         
  -3   3   3        178.85        159.05        13.63 o                         
  -2   3   3        242.42        282.55        16.16 o                         
  -1   3   3       8616.99       8919.43       213.85 o                         
   0   3   3         26.10         20.35         5.25 o                         
   1   3   3          1.54          2.09         3.93 o                         
   2   3   3        416.70        463.39        17.35 o                         
   3   3   3        729.04        750.52        25.73 o                         
   4   3   3       2858.57       2872.96        78.02 o                         
   5   3   3        975.25       1036.72        45.36 o                         
   6   3   3       4574.96       4675.27       126.25 o                         
   7   3   3        653.37        701.69        30.98 o                         
   8   3   3         16.01         15.82        11.39 o                         
   9   3   3       1293.43       1243.53        51.75 o                         
  10   3   3        669.00        638.13        37.64 o                         
  11   3   3        723.17        772.97        50.85 o                         
  12   3   3        131.21        208.54        35.43 o                         
  13   3   3         14.65         72.66        60.45 o                         
 -10   4   3        387.31        306.42        94.71 o                         
  -9   4   3        232.75        132.65        66.63 o                         
  -8   4   3         11.14         21.21        28.51 o                         
  -7   4   3        445.97        476.62        42.03 o                         
  -6   4   3       1036.84       1104.35        78.97 o                         
  -5   4   3       1466.28       1339.38        51.70 o                         
  -4   4   3        582.27        588.53        30.87 o                         
  -3   4   3        156.04        156.84        19.19 o                         
  -2   4   3        186.55        209.83        15.54 o                         
  -1   4   3       2387.37       2361.56        68.88 o                         
   0   4   3         25.54         27.76         7.42 o                         
   1   4   3        163.41        136.84        12.95 o                         
   2   4   3         79.14         84.65         7.25 o                         
   3   4   3       1641.87       1580.04        65.51 o                         
   4   4   3       1079.14       1135.65        38.18 o                         
   5   4   3       3534.82       3723.38       101.21 o                         
   6   4   3       5486.36       5451.28       145.92 o                         
   7   4   3       1885.28       1960.88        71.69 o                         
   8   4   3        366.09        359.95        28.79 o                         
   9   4   3        694.04        740.61        37.39 o                         
  10   4   3        503.85        517.81        35.80 o                         
  11   4   3       1063.35       1080.98        63.50 o                         
  12   4   3        244.31        219.10        36.15 o                         
  13   4   3         13.49        -50.60        58.08 o                         
  -9   5   3        695.36        681.70        69.35 o                         
  -8   5   3        303.54        347.48        56.45 o                         
  -7   5   3        226.34        265.02        35.07 o                         
  -6   5   3         57.68         78.49        24.29 o                         
  -5   5   3        414.64        402.52        30.56 o                         
  -4   5   3       1513.19       1544.13        66.15 o                         
  -3   5   3        614.30        641.64        32.11 o                         
  -2   5   3         83.52         81.94        15.78 o                         
  -1   5   3        966.61        964.65        35.78 o                         
   0   5   3        366.97        354.50        18.03 o                         
   1   5   3        149.86        128.29        10.84 o                         
   2   5   3        831.44        836.21        27.99 o                         
   3   5   3       2937.63       3094.83       119.16 o                         
   4   5   3        487.93        525.25        33.10 o                         
   5   5   3       1167.61       1203.35        38.18 o                         
   6   5   3       8770.77       8743.75       209.67 o                         
   7   5   3       8013.47       7998.58       193.52 o                         
   8   5   3       1881.43       1808.86        53.78 o                         
   9   5   3        540.85        596.94        34.92 o                         
  10   5   3          0.57        -11.38        14.92 o                         
  11   5   3        362.79        393.24        31.89 o                         
  12   5   3        249.55        223.32        31.35 o                         
  13   5   3         18.68         -4.16        57.09 o                         
  -8   6   3        235.70        226.74        51.15 o                         
  -7   6   3        389.51        432.67        56.12 o                         
  -6   6   3         54.40         63.48        32.53 o                         
  -5   6   3        294.85        304.22        34.56 o                         
  -4   6   3        544.08        560.96        35.52 o                         
  -3   6   3        397.35        473.10        29.67 o                         
  -2   6   3          0.08         -7.82         9.86 o                         
  -1   6   3          1.83          5.53         9.55 o                         
   0   6   3        459.85        472.12        26.85 o                         
   1   6   3        564.84        547.52        27.61 o                         
   2   6   3       2073.72       2140.51        58.87 o                         
   3   6   3       5529.88       5836.55       212.21 o                         
   4   6   3        699.12        798.20        46.12 o                         
   5   6   3       3202.01       3165.04       123.65 o                         
   6   6   3       2120.49       2183.91        75.49 o                         
   7   6   3       1684.94       1736.04        55.29 o                         
   8   6   3       2361.06       2420.48        68.35 o                         
   9   6   3        464.52        553.07        29.58 o                         
  10   6   3         67.36         93.94        18.31 o                         
  11   6   3         48.46         26.59        19.96 o                         
  12   6   3          7.78         31.95        35.24 o                         
  13   6   3          4.35         24.08        39.21 o                         
  -7   7   3        698.14        715.45        72.05 o                         
  -6   7   3        130.91        169.33        68.68 o                         
  -5   7   3         60.78         31.74        35.62 o                         
  -4   7   3        272.44        348.31        52.36 o                         
  -3   7   3          0.75         -0.72        17.36 o                         
  -2   7   3        602.66        615.90        35.97 o                         
  -1   7   3        381.12        367.59        25.20 o                         
   0   7   3        521.11        566.40        27.44 o                         
   1   7   3        174.99        191.84        14.66 o                         
   2   7   3       1270.96       1223.92        38.83 o                         
   3   7   3       5459.50       5419.33       204.24 o                         
   4   7   3       2460.53       2491.25       122.77 o                         
   5   7   3        128.47        179.49        28.45 o                         
   6   7   3        452.18        498.41        43.92 o                         
   7   7   3        297.87        314.33        30.91 o                         
   8   7   3       1864.33       1902.93        72.06 o                         
   9   7   3        810.71        848.84        40.18 o                         
  10   7   3          1.91          2.84        16.35 o                         
  11   7   3          9.28         21.88        23.96 o                         
  12   7   3        258.95        293.22        34.51 o                         
  13   7   3          2.39        -29.30        41.58 o                         
  -7   8   3        247.73        241.97        64.78 o                         
  -6   8   3         59.46        206.03        83.68 o                         
  -5   8   3         68.82         -2.82        73.78 o                         
  -4   8   3         14.35        -19.35        27.13 o                         
  -3   8   3        230.30        292.07        32.79 o                         
  -2   8   3         36.44         32.33        17.85 o                         
  -1   8   3        736.30        792.79        37.18 o                         
   0   8   3        927.96        952.27        47.24 o                         
   1   8   3        139.06        155.13        15.10 o                         
   2   8   3        382.05        370.82        23.41 o                         
   3   8   3       2018.03       1986.56        95.54 o                         
   4   8   3        385.77        363.84        40.08 o                         
   5   8   3       2106.03       2047.80        96.07 o                         
   6   8   3        331.35        344.14        39.53 o                         
   7   8   3         23.73         22.62        19.84 o                         
   8   8   3        544.50        527.35        28.47 o                         
   9   8   3        298.28        303.14        25.16 o                         
  10   8   3         19.79         16.58        22.22 o                         
  11   8   3          2.35        -24.41        27.45 o                         
  12   8   3        218.55        200.72        38.57 o                         
  13   8   3        161.68        175.63        61.28 o                         
  -6   9   3         26.03        -37.53        56.23 o                         
  -5   9   3         17.27         26.94        66.13 o                         
  -4   9   3          0.84        -54.54        55.86 o                         
  -3   9   3         45.82         49.80        60.79 o                         
  -2   9   3          3.03         -2.05        22.77 o                         
  -1   9   3       1160.55       1183.62        56.86 o                         
   0   9   3       1660.23       1691.97        68.52 o                         
   1   9   3        793.38        783.52        45.92 o                         
   2   9   3        452.38        422.64        28.97 o                         
   3   9   3        256.50        255.83        40.21 o                         
   4   9   3       2229.30       2275.67       162.69 o                         
   5   9   3       6266.08       5936.65       468.48 o                         
   6   9   3        580.64        630.61        56.46 o                         
   7   9   3          4.56         -1.34        23.92 o                         
   8   9   3         23.11         13.77        27.64 o                         
   9   9   3          7.50         26.28        25.69 o                         
  10   9   3         59.52         73.18        26.41 o                         
  11   9   3         59.26         97.49        49.13 o                         
  12   9   3        299.06        260.63        74.38 o                         
  13   9   3         65.58         27.61       102.72 o                         
  -5  10   3          1.49         70.75        79.93 o                         
  -4  10   3          4.78         -4.36        43.98 o                         
  -3  10   3        102.92         76.99        39.35 o                         
  -2  10   3          1.02        -29.43        29.43 o                         
  -1  10   3        520.35        483.62        43.68 o                         
   0  10   3       1410.96       1451.18        76.67 o                         
   1  10   3       1873.45       1820.99       220.46 o                         
   2  10   3       1500.46       1449.80        57.00 o                         
   3  10   3        632.87        724.86       218.34 o                         
   4  10   3        380.04        410.48       107.07 o                         
   5  10   3       1707.11       1870.10       120.61 o                         
   6  10   3        522.89        560.36        66.36 o                         
   7  10   3         67.56         33.45        35.83 o                         
   8  10   3          3.11         15.94        49.19 o                         
   9  10   3        109.86         50.40        48.89 o                         
  10  10   3          1.33          9.06        42.68 o                         
  11  10   3         22.71         37.25        16.00 o                         
  12  10   3        260.69        263.15        75.58 o                         
  -4  11   3        306.85        257.03        93.88 o                         
  -3  11   3        326.80        355.12        57.59 o                         
  -2  11   3         20.30         27.08        45.72 o                         
  -1  11   3        180.44        138.24        51.83 o                         
   0  11   3        335.90        362.26        35.88 o                         
   1  11   3       1037.81       1044.23       106.10 o                         
   2  11   3       2199.17       2176.83       137.66 o                         
   3  11   3         88.27        113.44        44.72 o                         
   4  11   3          1.87         -1.68        75.43 o                         
   5  11   3        192.69        190.00        49.23 o                         
   6  11   3         52.68         44.91        37.53 o                         
   7  11   3        104.30         80.14        43.66 o                         
   8  11   3          2.81         -6.61        68.08 o                         
   9  11   3        475.69        547.06        91.18 o                         
  10  11   3        205.58        243.24       109.17 o                         
  11  11   3        131.27         24.62       113.37 o                         
  12  11   3        395.66        346.98        82.75 o                         
  -2  12   3        221.44        160.46        86.38 o                         
  -1  12   3        114.21         76.45        47.80 o                         
   0  12   3         11.17        -31.76        31.76 o                         
   1  12   3        166.89        171.56        59.24 o                         
   2  12   3        927.96        936.86        57.85 o                         
   3  12   3        241.23        306.07       183.40 o                         
   4  12   3         19.56         40.43        61.03 o                         
   5  12   3          0.81         45.89        68.38 o                         
   6  12   3          2.57          4.81        42.61 o                         
   7  12   3          1.67        -44.31        44.31 o                         
   8  12   3         52.47        -49.17        49.17 o                         
   9  12   3        425.90        431.42       140.66 o                         
  10  12   3        140.97        101.69        64.86 o                         
  11  12   3        204.41        175.83        78.52 o                         
   0  13   3         26.87          6.53        82.03 o                         
   1  13   3          1.03        -56.90        56.90 o                         
   2  13   3        457.48        367.13        77.03 o                         
   3  13   3        127.06         54.97        57.20 o                         
   4  13   3        196.98         64.76        62.31 o                         
   5  13   3          7.54         40.59        85.63 o                         
   6  13   3         58.96         -1.86        97.47 o                         
   7  13   3          8.25         23.07        57.85 o                         
   8  13   3         24.15         96.52        63.76 o                         
   9  13   3        255.44        161.93        84.13 o                         
  10  13   3        261.38        332.91        85.21 o                         
   2  14   3         60.46        -40.68        76.06 o                         
   3  14   3         44.69        -40.19        93.28 o                         
   4  14   3        152.62        181.00       103.09 o                         
   5  14   3          0.45         22.10       118.32 o                         
   6  14   3         26.83       -112.39       125.82 o                         
   7  14   3          5.78          9.10       104.97 o                         
   8  14   3        139.60        252.43        90.94 o                         
  -6 -13   4        275.68        268.67        68.59 o                         
  -5 -13   4        150.03        151.73        44.69 o                         
  -4 -13   4          0.84        -41.19        41.19 o                         
  -3 -13   4          0.13        -26.90        41.29 o                         
  -2 -13   4         58.78         -3.71        45.54 o                         
  -1 -13   4         18.11         90.95        76.63 o                         
  -8 -12   4        640.25        667.62       103.77 o                         
  -7 -12   4        208.60        182.25        39.82 o                         
  -6 -12   4        354.94        278.56        46.50 o                         
  -5 -12   4         18.03         32.03        29.00 o                         
  -4 -12   4         16.81         36.69        30.50 o                         
  -3 -12   4          9.50         32.32        62.49 o                         
  -2 -12   4        356.73        394.83        69.81 o                         
  -1 -12   4        138.67        114.43        61.82 o                         
   0 -12   4          5.71          1.93        36.57 o                         
   1 -12   4         80.50         81.20        46.53 o                         
   2 -12   4        306.81        392.21        62.64 o                         
  -9 -11   4        492.03        496.51        52.35 o                         
  -8 -11   4        109.04         63.54        37.81 o                         
  -7 -11   4          0.55         26.12        30.05 o                         
  -6 -11   4         62.68         62.31        46.17 o                         
  -5 -11   4          3.35         38.91        27.17 o                         
  -4 -11   4          0.41         45.59        28.61 o                         
  -3 -11   4         22.82         28.25        26.28 o                         
  -2 -11   4        936.96        914.23        62.34 o                         
  -1 -11   4        663.27        674.63        77.38 o                         
   0 -11   4         29.84         12.23        34.16 o                         
   1 -11   4        330.17        299.41        78.07 o                         
   2 -11   4        255.44        244.77        52.60 o                         
   3 -11   4        411.16        326.88        57.86 o                         
   4 -11   4        336.17        424.29        65.29 o                         
 -10 -10   4         21.22        -12.84        53.17 o                         
  -9 -10   4         14.23        -19.89        51.42 o                         
  -8 -10   4          2.68         28.74        26.55 o                         
  -7 -10   4          4.13         18.56        23.02 o                         
  -6 -10   4          4.16        -24.36        24.36 o                         
  -5 -10   4        189.68        187.93        27.84 o                         
  -4 -10   4         14.82         47.48        19.53 o                         
  -3 -10   4         59.29         70.05        22.35 o                         
  -2 -10   4       1106.25       1161.08        66.19 o                         
  -1 -10   4       1506.21       1559.00       123.79 o                         
   0 -10   4       1608.47       1738.42        91.88 o                         
   1 -10   4        630.34        604.51        74.53 o                         
   2 -10   4          4.31         17.09        29.96 o                         
   3 -10   4        310.93        223.79        43.91 o                         
   4 -10   4        474.63        451.83        58.58 o                         
   5 -10   4        133.12        229.32        57.01 o                         
 -10  -9   4          0.35       -102.57       102.57 o                         
  -9  -9   4        207.11        181.40        38.32 o                         
  -8  -9   4         42.85         53.57        23.75 o                         
  -7  -9   4          0.02         16.18        24.24 o                         
  -6  -9   4         37.95         30.61        17.90 o                         
  -5  -9   4       1062.24       1037.79        64.28 o                         
  -4  -9   4        461.62        558.31        45.60 o                         
  -3  -9   4         78.90        118.62        19.98 o                         
  -2  -9   4        287.50        260.79        30.14 o                         
  -1  -9   4       1664.32       1686.66        80.88 o                         
   0  -9   4       1911.85       1934.32        90.47 o                         
   1  -9   4       1597.14       1630.72       107.85 o                         
   2  -9   4        219.81        249.06        36.98 o                         
   3  -9   4        295.16        325.03        42.73 o                         
   4  -9   4        160.50        179.77        40.70 o                         
   5  -9   4        276.60        381.17        59.23 o                         
   6  -9   4         93.62        116.05        48.09 o                         
 -11  -8   4         77.54        220.74       131.07 o                         
 -10  -8   4        154.89        194.95       111.27 o                         
  -9  -8   4         66.14         49.39        19.55 o                         
  -8  -8   4         13.54        -37.11        40.49 o                         
  -7  -8   4          9.53         -7.76        20.28 o                         
  -6  -8   4         28.04         24.39        15.71 o                         
  -5  -8   4       1543.38       1440.67        52.94 o                         
  -4  -8   4        543.41        614.18        31.16 o                         
  -3  -8   4        464.48        444.00        29.84 o                         
  -2  -8   4        272.42        354.33        41.46 o                         
  -1  -8   4        156.36        146.11        26.88 o                         
   0  -8   4       2314.64       2251.64        70.39 o                         
   1  -8   4       3089.00       2965.37       111.34 o                         
   2  -8   4        616.90        581.79        39.36 o                         
   3  -8   4        267.47        252.84        64.26 o                         
   4  -8   4         51.60         31.77        38.31 o                         
   5  -8   4         35.69         49.14        29.52 o                         
   6  -8   4         64.68         39.95        38.26 o                         
   7  -8   4         34.54        154.16        51.71 o                         
 -11  -7   4        190.41        300.82       128.07 o                         
 -10  -7   4         16.95        133.17        95.97 o                         
  -9  -7   4          8.33        134.06        83.08 o                         
  -8  -7   4        253.63        262.53        50.17 o                         
  -7  -7   4          0.94        -16.79        16.79 o                         
  -6  -7   4          4.25         -4.02        27.46 o                         
  -5  -7   4        376.96        433.09        35.63 o                         
  -4  -7   4       1256.28       1274.23        62.97 o                         
  -3  -7   4       4399.54       4307.91       125.91 o                         
  -2  -7   4        624.80        675.89        43.62 o                         
  -1  -7   4         48.63         54.90        15.82 o                         
   0  -7   4        484.57        437.63        25.07 o                         
   1  -7   4        899.24        892.47        46.75 o                         
   2  -7   4        754.65        771.57        56.20 o                         
   3  -7   4        619.17        697.35        63.77 o                         
   4  -7   4         50.45         49.50        33.59 o                         
   5  -7   4         36.47         38.62        29.99 o                         
   6  -7   4          0.06        -38.09        51.44 o                         
   7  -7   4        534.91        493.42        98.67 o                         
   8  -7   4        149.21         94.48        52.13 o                         
 -11  -6   4         22.76         64.78       106.77 o                         
 -10  -6   4         53.34        -46.19        78.28 o                         
  -8  -6   4        808.67        849.28        63.57 o                         
  -7  -6   4        323.62        337.76        36.98 o                         
  -6  -6   4        296.52        353.79        46.29 o                         
  -5  -6   4        720.23        713.85        40.21 o                         
  -4  -6   4       1094.87       1079.19        37.55 o                         
  -3  -6   4       5431.81       5379.82       136.56 o                         
  -2  -6   4       2608.61       2561.58       129.23 o                         
  -1  -6   4         82.76         94.83        13.49 o                         
   0  -6   4        378.18        364.47        29.93 o                         
   1  -6   4         69.13         90.06        14.02 o                         
   2  -6   4        513.40        579.60        28.32 o                         
   3  -6   4        420.10        470.26        31.25 o                         
   4  -6   4         37.71         25.25        14.52 o                         
   5  -6   4        242.42        205.95        29.88 o                         
   6  -6   4         30.97         80.70        31.30 o                         
   7  -6   4        494.73        558.94        61.52 o                         
   8  -6   4        277.63        253.79        51.63 o                         
   9  -6   4        343.23        423.14        69.45 o                         
 -12  -5   4         21.31       -126.87       126.87 o                         
 -11  -5   4          0.13        -96.87        96.87 o                         
 -10  -5   4         15.64         42.29        86.08 o                         
  -9  -5   4          9.70         51.59        64.48 o                         
  -8  -5   4        725.08        751.71        77.29 o                         
  -7  -5   4       1183.21       1134.88        40.91 o                         
  -6  -5   4       3022.36       3088.86       118.87 o                         
  -5  -5   4        711.34        768.91        39.14 o                         
  -4  -5   4        198.12        239.36        18.40 o                         
  -3  -5   4       6440.46       6438.61       159.03 o                         
  -2  -5   4       3828.71       4013.08       145.59 o                         
  -1  -5   4       4201.99       4472.67       125.43 o                         
   0  -5   4       2031.45       1999.81        56.78 o                         
   1  -5   4         82.74         80.29        10.76 o                         
   2  -5   4        123.27        134.18        13.80 o                         
   3  -5   4        117.88        111.79        15.29 o                         
   4  -5   4        495.81        520.60        29.91 o                         
   5  -5   4        117.76        143.26        19.10 o                         
   6  -5   4         75.68         31.16        18.75 o                         
   7  -5   4        517.09        586.85        54.86 o                         
   8  -5   4        134.32         57.80        35.05 o                         
   9  -5   4        667.57        630.45        84.73 o                         
  10  -5   4        455.99        424.38        69.52 o                         
 -12  -4   4         59.46         44.52        95.08 o                         
 -11  -4   4        120.45         92.59        63.14 o                         
 -10  -4   4          1.54        -15.23        81.43 o                         
  -9  -4   4         14.26          2.61        75.43 o                         
  -8  -4   4        163.47        153.62        32.88 o                         
  -7  -4   4        896.61        905.08        76.17 o                         
  -6  -4   4       4515.66       4131.90       166.28 o                         
  -5  -4   4       3126.66       3034.95       101.73 o                         
  -4  -4   4        667.08        716.02        29.07 o                         
  -3  -4   4       2554.09       2561.87        85.24 o                         
  -2  -4   4       3172.73       3285.67       131.67 o                         
  -1  -4   4       3313.30       3544.43       110.22 o                         
   0  -4   4       2950.79       3043.85        78.89 o                         
   1  -4   4        174.61        166.59        12.78 o                         
   2  -4   4          0.16         -6.80         6.80 o                         
   3  -4   4        114.13        129.74        13.84 o                         
   4  -4   4         43.88         28.73        10.51 o                         
   5  -4   4        165.41        200.83        18.59 o                         
   6  -4   4        327.88        369.18        28.88 o                         
   7  -4   4        428.40        422.77        51.04 o                         
   8  -4   4         72.88        188.68        98.22 o                         
   9  -4   4        806.03        868.41       112.22 o                         
  10  -4   4        811.37        843.00        98.37 o                         
  11  -4   4        269.93        423.46        67.89 o                         
 -12  -3   4         79.39        197.65       149.96 o                         
 -11  -3   4        117.11        236.09        73.93 o                         
 -10  -3   4        257.41        366.22        88.93 o                         
  -9  -3   4        340.91        425.98        97.17 o                         
  -8  -3   4         28.13         -4.41        29.61 o                         
  -7  -3   4        254.44        288.12        44.99 o                         
  -6  -3   4       4336.34       4126.86       158.45 o                         
  -5  -3   4       1775.20       1834.16        82.60 o                         
  -4  -3   4        120.99        106.80         9.37 o                         
  -3  -3   4       2371.10       2413.95        70.78 o                         
  -2  -3   4         17.63         27.83         8.86 o                         
  -1  -3   4       1248.85       1330.95        62.73 o                         
   0  -3   4       2444.92       2509.13        71.89 o                         
   1  -3   4        825.68        874.62        30.01 o                         
   2  -3   4         57.46         62.62         8.71 o                         
   3  -3   4        221.13        234.86        15.22 o                         
   4  -3   4       1191.23       1222.04        43.73 o                         
   5  -3   4       3565.21       3770.83       100.14 o                         
   6  -3   4       1672.74       1747.81        60.49 o                         
   7  -3   4       1242.22       1283.33        51.96 o                         
   8  -3   4         57.09         34.08        43.90 o                         
   9  -3   4        329.89        344.92        44.98 o                         
  10  -3   4        758.12        761.51       141.74 o                         
  11  -3   4        471.45        481.91        81.75 o                         
 -11  -2   4        123.93        104.56        66.28 o                         
 -10  -2   4        511.69        594.67        80.55 o                         
  -9  -2   4       1350.19       1407.37       109.64 o                         
  -8  -2   4        190.35        192.61        44.91 o                         
  -7  -2   4          7.42          7.50        20.35 o                         
  -6  -2   4         54.70         36.71        18.12 o                         
  -5  -2   4        934.20        917.24        58.62 o                         
  -4  -2   4       3176.39       3035.99       116.82 o                         
  -3  -2   4       1977.98       1924.75        59.34 o                         
  -2  -2   4         34.47         43.36         6.12 o                         
  -1  -2   4        322.45        318.09        16.38 o                         
   0  -2   4        405.94        449.15        17.82 o                         
   1  -2   4       1307.62       1304.49        36.26 o                         
   2  -2   4         38.58         45.54         6.01 o                         
   3  -2   4       4487.99       5040.50       123.28 o                         
   4  -2   4       3038.42       3042.92        79.59 o                         
   5  -2   4       1174.48       1298.92        41.07 o                         
   6  -2   4       4079.32       4153.86       118.07 o                         
   7  -2   4       2829.33       2839.57        87.49 o                         
   8  -2   4        318.69        334.39        31.80 o                         
   9  -2   4         75.73         61.42        25.25 o                         
  10  -2   4        115.83         93.77        30.29 o                         
  11  -2   4         72.62        128.92        42.78 o                         
  12  -2   4        340.03         98.63        73.35 o                         
 -11  -1   4         19.56         44.66       116.67 o                         
 -10  -1   4        187.17        200.26        61.54 o                         
  -9  -1   4       1675.03       1699.61       127.75 o                         
  -8  -1   4        487.92        540.52       135.56 o                         
  -7  -1   4        139.06        164.38        30.06 o                         
  -6  -1   4       1478.51       1409.70        70.38 o                         
  -5  -1   4       2403.93       2520.30       103.67 o                         
  -4  -1   4       1370.45       1321.50        70.75 o                         
  -3  -1   4       2452.58       2461.52       109.09 o                         
  -2  -1   4         23.74         22.22         3.94 o                         
  -1  -1   4        303.18        300.99        13.50 o                         
   0  -1   4        155.48        192.56        11.72 o                         
   1  -1   4       2074.05       2092.56        53.03 o                         
   2  -1   4       6862.36       6995.71       180.80 o                         
   3  -1   4       5330.43       5371.53       128.91 o                         
   4  -1   4        398.73        311.30        16.19 o                         
   5  -1   4        774.27        879.00        32.00 o                         
   6  -1   4       3516.41       3478.85        99.10 o                         
   7  -1   4       2990.34       2920.64        87.54 o                         
   8  -1   4       1674.04       1638.17        58.64 o                         
   9  -1   4        381.87        398.19        31.50 o                         
  10  -1   4          0.72         -3.18        22.71 o                         
  11  -1   4         50.93         59.36        32.55 o                         
  12  -1   4        187.29        234.28        50.20 o                         
 -11   0   4         17.22          3.20        79.63 o                         
 -10   0   4         55.89        121.30        60.01 o                         
  -9   0   4       1347.77       1457.18       190.15 o                         
  -8   0   4       1499.80       1623.24       140.06 o                         
  -7   0   4       4311.70       4293.82       154.26 o                         
  -6   0   4       1262.34       1364.37        89.63 o                         
  -5   0   4         91.23         85.35        20.39 o                         
  -4   0   4        822.16        826.47        45.80 o                         
  -3   0   4        614.61        649.42        74.14 o                         
  -2   0   4        167.56        170.91        15.97 o                         
  -1   0   4        119.64         96.14         9.48 o                         
   0   0   4         78.69        118.66        16.30 o                         
   1   0   4       2024.33       2007.55        61.55 o                         
   2   0   4        727.78        665.50        19.00 o                         
   3   0   4      10568.46      10635.75       247.19 o                         
   4   0   4       3493.88       3408.21        92.02 o                         
   5   0   4        263.48        266.41        23.73 o                         
   6   0   4       1364.67       1327.19        48.81 o                         
   7   0   4       1608.98       1535.69        46.87 o                         
   8   0   4       3611.64       3506.76       103.76 o                         
   9   0   4       1056.56       1079.01        46.14 o                         
  10   0   4          6.25         16.24        20.28 o                         
  11   0   4         70.90         60.56        42.20 o                         
  12   0   4         16.79         44.92        56.27 o                         
  13   0   4         11.96        -15.48        85.57 o                         
 -11   1   4        240.54        194.67        90.11 o                         
 -10   1   4        100.18        134.85        67.05 o                         
  -9   1   4        625.12        625.73        91.78 o                         
  -8   1   4        783.77        775.23        84.02 o                         
  -7   1   4       1091.69       1077.13        79.43 o                         
  -6   1   4        192.37        200.01        53.94 o                         
  -5   1   4        288.56        274.97        17.32 o                         
  -4   1   4        293.76        290.12        21.00 o                         
  -3   1   4          3.15          3.42         7.32 o                         
  -2   1   4        747.96        686.01        30.53 o                         
  -1   1   4        719.58        786.55        33.40 o                         
   0   1   4       3286.94       3314.23       139.43 o                         
   1   1   4          8.15         11.74         5.88 o                         
   2   1   4        627.90        634.99        20.21 o                         
   3   1   4       7536.02       7478.48       214.96 o                         
   4   1   4       3683.85       3347.85        80.80 o                         
   5   1   4       2077.20       2003.33        52.26 o                         
   6   1   4       1429.46       1452.89        42.07 o                         
   7   1   4         45.35         48.48         9.31 o                         
   8   1   4       1088.78       1065.03        41.34 o                         
   9   1   4        962.60       1036.03        47.68 o                         
  10   1   4         38.65         31.19        20.49 o                         
  11   1   4         12.70         13.04        31.27 o                         
  12   1   4         15.16         90.93        55.12 o                         
  13   1   4        168.36        173.08       106.77 o                         
 -10   2   4         52.45         75.20        70.60 o                         
  -9   2   4         58.54         -9.14        51.71 o                         
  -8   2   4          9.22        110.04        44.53 o                         
  -7   2   4        617.93        616.47        49.24 o                         
  -6   2   4        184.75        191.00        21.82 o                         
  -5   2   4         35.08         25.46        10.62 o                         
  -4   2   4        142.45        114.57        17.32 o                         
  -3   2   4         67.71         76.05        13.20 o                         
  -2   2   4        702.11        618.16        33.80 o                         
  -1   2   4       4780.50       4947.91       148.97 o                         
   0   2   4       9269.32       9005.20       302.33 o                         
   1   2   4        820.20        765.47        34.82 o                         
   2   2   4        927.90        978.57        33.80 o                         
   3   2   4       5003.44       4856.83       125.93 o                         
   4   2   4       6725.87       6706.99       157.77 o                         
   5   2   4       6787.88       6729.30       175.38 o                         
   6   2   4       2226.07       2199.09        63.54 o                         
   7   2   4        332.97        363.56        22.13 o                         
   8   2   4        271.89        256.46        17.57 o                         
   9   2   4        666.61        741.75        35.89 o                         
  10   2   4        259.26        240.74        28.33 o                         
  11   2   4          1.73          1.91        25.85 o                         
  12   2   4        115.47         71.69        37.27 o                         
  13   2   4        187.21        167.97        64.77 o                         
 -10   3   4        135.93         83.43       141.41 o                         
  -9   3   4         89.79        103.68        58.99 o                         
  -8   3   4         74.94         94.30        27.05 o                         
  -7   3   4        294.60        316.50        49.49 o                         
  -6   3   4          0.24         20.43        15.19 o                         
  -5   3   4          0.10          4.66        11.41 o                         
  -4   3   4          0.02         15.52        11.07 o                         
  -3   3   4        139.72        168.05        22.09 o                         
  -2   3   4          4.31          2.49         7.77 o                         
  -1   3   4       1592.53       1621.07        52.44 o                         
   0   3   4      13834.36      13246.80       342.89 o                         
   1   3   4       5289.98       5199.21       157.13 o                         
   2   3   4       6546.93       6682.51       194.62 o                         
   3   3   4       6495.74       6513.74       234.18 o                         
   4   3   4       1171.75       1270.01        37.59 o                         
   5   3   4       6466.24       6401.87       167.10 o                         
   6   3   4       4060.27       4084.23       123.63 o                         
   7   3   4         36.48         50.13        10.54 o                         
   8   3   4        192.91        189.09        18.46 o                         
   9   3   4         45.27         26.38        14.94 o                         
  10   3   4        148.62        143.17        21.60 o                         
  11   3   4          4.14        -24.51        24.51 o                         
  12   3   4        108.50         85.80        34.00 o                         
  13   3   4        175.38        194.93        63.73 o                         
  -9   4   4        197.21        167.31        37.12 o                         
  -8   4   4         36.24         94.24        41.84 o                         
  -7   4   4        263.21        318.84        40.93 o                         
  -6   4   4         19.37          0.09        18.75 o                         
  -5   4   4          3.87          2.80        12.62 o                         
  -4   4   4         65.52         70.67        14.41 o                         
  -3   4   4        905.15        887.99        36.08 o                         
  -2   4   4          4.34          0.77         9.32 o                         
  -1   4   4        529.85        537.88        26.27 o                         
   0   4   4       8502.83       8480.08       225.45 o                         
   1   4   4      16171.66      16047.13       412.49 o                         
   2   4   4       8942.55       8886.30       260.62 o                         
   3   4   4       1733.18       1595.54        51.28 o                         
   4   4   4          5.76         10.27         4.68 o                         
   5   4   4       2478.95       2500.22        70.28 o                         
   6   4   4       2938.04       2959.23        82.99 o                         
   7   4   4        296.33        309.49        24.89 o                         
   8   4   4         30.34         25.46        11.61 o                         
   9   4   4        458.58        475.65        30.93 o                         
  10   4   4        294.86        256.84        27.09 o                         
  11   4   4         10.09         48.16        38.01 o                         
  12   4   4        360.18        315.13        38.96 o                         
  13   4   4        272.60        311.19        48.02 o                         
  -9   5   4         20.00         29.09       106.17 o                         
  -8   5   4         84.38         67.11        38.01 o                         
  -7   5   4        101.26        131.07        34.12 o                         
  -6   5   4          0.01          9.21        27.45 o                         
  -5   5   4          3.78         -1.01        20.76 o                         
  -4   5   4        589.08        549.61        36.68 o                         
  -3   5   4       3455.70       3474.31       109.05 o                         
  -2   5   4        354.01        349.89        22.60 o                         
  -1   5   4         54.18         58.25        10.02 o                         
   0   5   4       1536.83       1573.34        51.17 o                         
   1   5   4       1271.04       1206.33        49.33 o                         
   2   5   4       5292.20       4971.94       173.42 o                         
   3   5   4       4905.41       4636.93       201.93 o                         
   4   5   4          1.96          3.81        10.67 o                         
   5   5   4        470.15        486.63        19.28 o                         
   6   5   4        234.03        237.46        14.64 o                         
   7   5   4         13.26         32.18         8.91 o                         
   8   5   4         64.59         65.35        14.75 o                         
   9   5   4        198.40        175.78        19.89 o                         
  10   5   4        425.48        473.66        33.85 o                         
  11   5   4         84.70         78.05        24.48 o                         
  12   5   4        661.31        658.69        51.24 o                         
  13   5   4        309.27        212.56        45.47 o                         
  14   5   4        175.71        193.24        78.76 o                         
  -8   6   4          1.46         25.49        98.97 o                         
  -7   6   4         58.23         73.04        40.05 o                         
  -6   6   4         90.26        116.55        33.19 o                         
  -5   6   4         21.59         23.92        22.72 o                         
  -4   6   4        302.78        305.52        28.08 o                         
  -3   6   4       1933.51       1861.59        68.36 o                         
  -2   6   4        907.52        855.24        36.29 o                         
  -1   6   4        862.77        822.96        36.77 o                         
   0   6   4          4.57         -4.33         7.54 o                         
   1   6   4        130.29        143.43        14.31 o                         
   2   6   4       4564.73       4572.90       127.81 o                         
   3   6   4       4826.00       4854.57       301.56 o                         
   4   6   4        251.27        346.12        35.39 o                         
   5   6   4        200.77        114.25        39.29 o                         
   6   6   4        297.32        282.72        17.59 o                         
   7   6   4         79.16         93.82        10.81 o                         
   8   6   4          0.09          4.29         9.27 o                         
   9   6   4        317.64        352.69        22.84 o                         
  10   6   4        372.58        405.12        27.77 o                         
  11   6   4        169.41        212.05        25.37 o                         
  12   6   4        373.40        362.01        36.56 o                         
  13   6   4        199.88        245.40       127.62 o                         
  14   6   4        218.18        162.46        78.66 o                         
  -7   7   4        149.21        158.19        63.58 o                         
  -6   7   4        403.13        466.75        57.06 o                         
  -5   7   4         15.96         19.76        27.66 o                         
  -4   7   4          0.91         38.60        35.79 o                         
  -3   7   4        908.02       1022.85        54.79 o                         
  -2   7   4       2699.62       2780.67        84.22 o                         
  -1   7   4       3352.65       3277.93       100.03 o                         
   0   7   4       1214.92       1180.83        42.08 o                         
   1   7   4         76.95         89.70        11.51 o                         
   2   7   4        784.40        800.77        35.06 o                         
   3   7   4       1370.26       1365.45        71.37 o                         
   4   7   4        508.42        535.43        48.13 o                         
   5   7   4        528.39        491.14        49.26 o                         
   6   7   4        207.30        216.69        34.09 o                         
   7   7   4         54.31         57.66        13.94 o                         
   8   7   4        111.06        118.59        14.68 o                         
   9   7   4        853.11        906.48        35.80 o                         
  10   7   4        692.24        676.14        39.40 o                         
  11   7   4        236.99        200.17        27.72 o                         
  12   7   4        341.67        261.38        31.86 o                         
  13   7   4        262.46        240.25        46.71 o                         
  -6   8   4        440.97        305.92        90.58 o                         
  -5   8   4        277.47        336.84        53.01 o                         
  -4   8   4        349.96        319.87        84.13 o                         
  -3   8   4        553.62        566.24        44.09 o                         
  -2   8   4        943.40        976.27        46.45 o                         
  -1   8   4       3242.77       3186.92       136.07 o                         
   0   8   4       1547.19       1517.77        52.37 o                         
   1   8   4        249.52        235.44        18.65 o                         
   2   8   4         36.65         44.39         9.60 o                         
   3   8   4        186.40        188.49        36.73 o                         
   4   8   4        434.37        460.93        65.87 o                         
   5   8   4        384.08        478.38        54.29 o                         
   6   8   4        228.66        237.31        33.65 o                         
   7   8   4         42.47         52.07        21.20 o                         
   8   8   4        399.75        394.11        21.60 o                         
   9   8   4       1149.78       1175.96        49.39 o                         
  10   8   4        639.77        643.76        51.93 o                         
  11   8   4       1427.77       1695.89       104.60 o                         
  12   8   4        569.68        555.71        42.10 o                         
  13   8   4        155.15        142.91        46.13 o                         
  -6   9   4        270.34        431.37        83.23 o                         
  -5   9   4        551.92        489.61        68.48 o                         
  -4   9   4        578.99        585.89        73.03 o                         
  -3   9   4         27.16         37.57        31.83 o                         
  -2   9   4         96.82        101.33        37.60 o                         
  -1   9   4        870.31        882.71        49.03 o                         
   0   9   4        964.30        969.37        48.37 o                         
   1   9   4        571.81        558.48        30.85 o                         
   2   9   4        202.05        226.56        25.42 o                         
   3   9   4         12.22         29.11        26.42 o                         
   4   9   4         49.70         24.82        23.59 o                         
   5   9   4        103.22        139.57        37.31 o                         
   6   9   4       1223.30       1424.65        96.92 o                         
   7   9   4        144.60        126.07        39.09 o                         
   8   9   4        300.16        298.92        43.59 o                         
   9   9   4        591.03        644.24        66.58 o                         
  10   9   4        695.12        718.21        52.34 o                         
  11   9   4       1393.07       1376.22        77.81 o                         
  12   9   4        324.92        357.00        52.31 o                         
  13   9   4         66.60        -36.83       176.05 o                         
  -4  10   4        568.02        542.32        69.13 o                         
  -3  10   4        145.04        210.72        81.25 o                         
  -2  10   4         59.37         95.69        34.77 o                         
  -1  10   4        176.16        207.86        31.01 o                         
   0  10   4        193.23        171.03        25.22 o                         
   1  10   4        735.36        754.30        60.51 o                         
   2  10   4          0.14        -12.94        12.94 o                         
   3  10   4        569.84        578.26        80.38 o                         
   4  10   4        116.29         93.83        47.39 o                         
   5  10   4        134.36        136.29        43.28 o                         
   6  10   4        935.19        925.80        83.60 o                         
   7  10   4        476.11        519.85       117.42 o                         
   8  10   4        627.91        712.69        97.47 o                         
   9  10   4        444.18        489.59        90.28 o                         
  10  10   4          4.35          6.55        51.29 o                         
  11  10   4        727.69        754.14        88.01 o                         
  12  10   4        384.93        411.70       106.47 o                         
  13  10   4        146.34         33.95        88.78 o                         
  -3  11   4        228.01        188.33        56.23 o                         
  -2  11   4        232.20        168.84        46.12 o                         
  -1  11   4         86.06        102.70        32.97 o                         
   0  11   4         12.58         10.94        24.74 o                         
   1  11   4         38.93        102.09        24.55 o                         
   2  11   4         29.55          4.77        16.81 o                         
   3  11   4         78.87         87.10        43.34 o                         
   4  11   4          0.29         38.25        51.89 o                         
   5  11   4        199.91        137.97        47.36 o                         
   6  11   4        969.41        774.50        85.20 o                         
   7  11   4        737.20        747.72       113.52 o                         
   8  11   4        985.59        906.37       104.37 o                         
   9  11   4        236.39        246.84       107.97 o                         
  10  11   4          0.84         -1.24        51.38 o                         
  11  11   4        467.73        488.59        88.78 o                         
  12  11   4        169.12         67.32        74.20 o                         
  -2  12   4        249.32        362.23        62.91 o                         
  -1  12   4         50.12        -30.16        55.10 o                         
   0  12   4         34.89         49.84        36.61 o                         
   1  12   4        114.47         83.40        26.98 o                         
   2  12   4          3.77        -11.59        40.83 o                         
   3  12   4        189.03        285.05        65.89 o                         
   4  12   4        238.18        195.07        54.42 o                         
   5  12   4        364.71        456.40        71.80 o                         
   6  12   4        204.06        191.46       169.61 o                         
   7  12   4        256.92        239.46        59.65 o                         
   8  12   4       1031.77       1400.98       121.61 o                         
   9  12   4       1160.34       1045.16       109.85 o                         
  10  12   4         44.43         16.49        61.47 o                         
  11  12   4        168.29        131.30        75.24 o                         
   0  13   4          6.21        -25.08        73.93 o                         
   1  13   4         28.75         85.84        64.33 o                         
   2  13   4         46.30         61.38        70.03 o                         
   3  13   4        233.19         87.52        63.26 o                         
   4  13   4        215.54        142.16        65.23 o                         
   5  13   4        325.87        343.08       100.32 o                         
   6  13   4        129.84        185.65        65.62 o                         
   7  13   4        174.33        189.54        65.71 o                         
   8  13   4        782.96        774.55       263.18 o                         
   9  13   4        728.92        729.16       230.34 o                         
  10  13   4        250.91        213.26        83.53 o                         
   3  14   4         65.44        102.69       101.67 o                         
   4  14   4        254.48        121.77       179.65 o                         
   5  14   4        767.86        657.15       102.06 o                         
   6  14   4        378.49        183.20        79.75 o                         
   7  14   4        108.80        -72.00        72.00 o                         
   8  14   4        116.75        130.59        80.23 o                         
  -5 -13   5        337.24        293.00        52.59 o                         
  -4 -13   5         88.40         22.93        44.20 o                         
  -3 -13   5        516.86        423.77        63.13 o                         
  -2 -13   5        506.25        333.39        61.06 o                         
  -7 -12   5        491.33        543.51        77.98 o                         
  -6 -12   5        242.13        229.85        41.97 o                         
  -5 -12   5        311.57        273.02        43.88 o                         
  -4 -12   5        104.92        111.01        42.28 o                         
  -3 -12   5        609.95        455.96        62.90 o                         
  -2 -12   5        919.56       1024.28       109.09 o                         
  -1 -12   5        315.80        266.91        45.18 o                         
   0 -12   5         75.41         45.06        43.58 o                         
   1 -12   5          5.04        -60.35        60.35 o                         
   2 -12   5          0.56         -1.00        52.70 o                         
  -9 -11   5          6.51        -50.21        60.80 o                         
  -8 -11   5        354.14        285.43        51.94 o                         
  -7 -11   5        357.01        355.36        44.75 o                         
  -6 -11   5        332.92        357.76        40.04 o                         
  -5 -11   5       1159.31       1182.28        72.77 o                         
  -4 -11   5         47.11         74.61        26.08 o                         
  -3 -11   5        331.12        233.88        46.39 o                         
  -2 -11   5        525.15        523.21        50.07 o                         
  -1 -11   5        104.65         26.02        28.87 o                         
   0 -11   5        136.10        148.02        43.09 o                         
   1 -11   5         84.62         97.58        41.10 o                         
   2 -11   5          1.04        -35.99        35.99 o                         
   3 -11   5          3.10         31.42        46.31 o                         
  -9 -10   5         76.52        103.87        40.74 o                         
  -8 -10   5         11.83          3.79        30.08 o                         
  -7 -10   5         78.84         72.36        27.88 o                         
  -6 -10   5        796.60        912.56        52.97 o                         
  -5 -10   5       1428.53       1561.64        72.05 o                         
  -4 -10   5        214.96        270.07        31.21 o                         
  -3 -10   5        335.99        311.49        35.98 o                         
  -2 -10   5        443.00        401.08       110.97 o                         
  -1 -10   5        192.64        149.36        40.19 o                         
   0 -10   5       1046.51       1193.17       119.70 o                         
   1 -10   5         59.83         62.41        29.91 o                         
   2 -10   5          7.61        -32.34        32.34 o                         
   3 -10   5         13.91         33.55        40.80 o                         
   4 -10   5        134.24        204.09        47.93 o                         
   5 -10   5        336.91        172.67        57.92 o                         
 -10  -9   5         56.11         29.39       127.47 o                         
  -9  -9   5        121.99         84.60        43.82 o                         
  -8  -9   5        192.38        193.37        32.90 o                         
  -7  -9   5         60.15         42.90        44.75 o                         
  -6  -9   5        308.14        318.86        40.62 o                         
  -5  -9   5       1636.46       1647.97        63.17 o                         
  -4  -9   5        967.97        908.17        47.51 o                         
  -3  -9   5       1167.26       1153.22        63.46 o                         
  -2  -9   5        448.68        378.60        43.64 o                         
  -1  -9   5         32.13         40.22        22.56 o                         
   0  -9   5        333.63        316.80        43.24 o                         
   1  -9   5          1.03         39.84        19.97 o                         
   2  -9   5         18.36         12.04        25.24 o                         
   3  -9   5        158.74        241.47        39.47 o                         
   4  -9   5        200.29        190.91        39.77 o                         
   5  -9   5        208.39        218.29        45.52 o                         
   6  -9   5        156.04         83.54        46.97 o                         
 -10  -8   5         84.00        102.87       112.77 o                         
  -9  -8   5        962.69        853.28       160.46 o                         
  -8  -8   5        683.06        631.94        56.33 o                         
  -7  -8   5         76.76         54.64        36.43 o                         
  -6  -8   5        532.65        497.80        40.15 o                         
  -5  -8   5        743.60        776.93        58.14 o                         
  -4  -8   5        899.83        891.78        59.79 o                         
  -3  -8   5        699.84        733.58        40.64 o                         
  -2  -8   5        354.65        381.54        28.80 o                         
  -1  -8   5          0.24          3.86        13.37 o                         
   0  -8   5        270.37        263.28        27.21 o                         
   1  -8   5        365.65        424.80        37.15 o                         
   2  -8   5        132.14        149.23        25.63 o                         
   3  -8   5        133.03        173.86        30.54 o                         
   4  -8   5        130.11        151.82        34.86 o                         
   5  -8   5        104.38         80.30        32.95 o                         
   6  -8   5        596.30        601.17        67.26 o                         
   7  -8   5        549.73        704.06        69.23 o                         
 -11  -7   5        158.03        220.14       128.07 o                         
 -10  -7   5         96.95         74.38        98.07 o                         
  -9  -7   5        746.97        963.35       162.86 o                         
  -8  -7   5       1493.25       1527.76        64.38 o                         
  -7  -7   5        869.46        892.06        55.48 o                         
  -6  -7   5        670.14        676.17        46.36 o                         
  -5  -7   5         51.00         68.84        15.55 o                         
  -4  -7   5        196.45        198.78        18.97 o                         
  -3  -7   5        687.05        743.36        32.48 o                         
  -2  -7   5        366.92        430.78        27.98 o                         
  -1  -7   5          0.75        -10.11        10.11 o                         
   0  -7   5          3.90        -11.35        11.35 o                         
   1  -7   5        554.49        594.33        30.84 o                         
   2  -7   5        100.41        128.06        19.22 o                         
   3  -7   5        854.32        942.91        48.59 o                         
   4  -7   5        901.75        867.39        53.30 o                         
   5  -7   5        245.05        192.53        33.82 o                         
   6  -7   5        364.76        411.90        49.57 o                         
   7  -7   5        375.98        546.15        62.00 o                         
   8  -7   5        333.45        219.36        59.34 o                         
 -11  -6   5        218.92        150.86       126.57 o                         
 -10  -6   5         65.37        -26.99        95.97 o                         
  -9  -6   5        842.99       1072.52       161.66 o                         
  -8  -6   5       1141.01       1094.41       161.36 o                         
  -7  -6   5        823.70        845.45        49.14 o                         
  -6  -6   5       1495.52       1423.31        67.87 o                         
  -5  -6   5         31.44         38.20        17.80 o                         
  -4  -6   5        540.56        563.88        27.37 o                         
  -3  -6   5         57.47         71.11        18.35 o                         
  -2  -6   5        107.44         95.62        17.98 o                         
  -1  -6   5        324.17        388.70        28.13 o                         
   0  -6   5         58.54         51.78        12.23 o                         
   1  -6   5        388.48        450.38        26.25 o                         
   2  -6   5        295.67        282.47        26.65 o                         
   3  -6   5       2138.71       2185.00        95.03 o                         
   4  -6   5       2737.80       2653.95        91.80 o                         
   5  -6   5        399.48        398.04        38.05 o                         
   6  -6   5        750.02        704.73        53.50 o                         
   7  -6   5        483.15        497.30       108.42 o                         
   8  -6   5        814.01        715.72       178.00 o                         
   9  -6   5        558.10        694.29        82.54 o                         
 -11  -5   5        387.47        601.94       154.16 o                         
 -10  -5   5        315.04        355.71       117.57 o                         
  -9  -5   5        179.60        227.34        87.58 o                         
  -8  -5   5        189.48        260.03        82.48 o                         
  -7  -5   5        777.89        808.12        81.15 o                         
  -6  -5   5       1661.06       1586.82        64.32 o                         
  -5  -5   5         85.41         97.49        13.34 o                         
  -4  -5   5        274.68        290.91        21.10 o                         
  -3  -5   5         36.12         29.00         9.97 o                         
  -2  -5   5        463.00        458.87        24.56 o                         
  -1  -5   5          9.62         15.49         7.78 o                         
   0  -5   5        601.28        647.26        33.90 o                         
   1  -5   5       1389.87       1389.71        57.78 o                         
   2  -5   5         62.59         72.35        14.26 o                         
   3  -5   5       1814.41       1865.12        61.70 o                         
   4  -5   5       3815.28       3946.20       112.74 o                         
   5  -5   5       1396.90       1462.01        52.44 o                         
   6  -5   5       1255.55       1302.19        63.88 o                         
   7  -5   5        128.56        114.13        31.06 o                         
   8  -5   5         50.21         -7.60        39.21 o                         
   9  -5   5        279.61        461.96        66.73 o                         
  10  -5   5        155.73        248.70        64.48 o                         
 -11  -4   5        242.41        202.75       122.97 o                         
 -10  -4   5        179.80        162.86       105.27 o                         
  -9  -4   5        342.48        322.42       105.87 o                         
  -8  -4   5        123.20         83.38        68.38 o                         
  -7  -4   5        240.47        235.10        46.59 o                         
  -6  -4   5        831.32        884.01       115.62 o                         
  -5  -4   5          0.14          7.06         9.61 o                         
  -4  -4   5        713.67        718.43        29.87 o                         
  -3  -4   5          2.45         14.03         7.35 o                         
  -2  -4   5        160.64        175.61        14.52 o                         
  -1  -4   5        962.26       1008.10        36.33 o                         
   0  -4   5       4214.61       4327.88       121.57 o                         
   1  -4   5       3277.89       3141.52        82.77 o                         
   2  -4   5         88.61        104.36        13.08 o                         
   3  -4   5        624.38        648.26        29.02 o                         
   4  -4   5       1202.13       1198.30        41.24 o                         
   5  -4   5        363.62        400.91        25.74 o                         
   6  -4   5       2263.04       2219.80        79.77 o                         
   7  -4   5         68.74         94.05        22.91 o                         
   8  -4   5          2.10        156.56        90.28 o                         
   9  -4   5         65.54         61.93        36.07 o                         
  10  -4   5         38.10         24.15        46.37 o                         
  11  -4   5          0.08         -1.56        55.25 o                         
 -11  -3   5         86.55         16.34        68.96 o                         
 -10  -3   5        674.39        717.52        90.78 o                         
  -8  -3   5         76.34         90.16        59.23 o                         
  -7  -3   5        409.03        379.33        42.34 o                         
  -6  -3   5        471.52        454.53        54.01 o                         
  -5  -3   5         37.00         23.99        22.31 o                         
  -4  -3   5         64.60         72.32         8.48 o                         
  -3  -3   5        102.58        102.27        10.34 o                         
  -2  -3   5       1098.92       1082.15        46.94 o                         
  -1  -3   5        152.83        187.07        13.93 o                         
   0  -3   5       6535.90       6629.75       176.27 o                         
   1  -3   5       6164.01       5962.46       145.20 o                         
   2  -3   5       1808.94       1847.33        51.61 o                         
   3  -3   5        426.02        404.00        19.59 o                         
   4  -3   5        218.37        259.30        18.10 o                         
   5  -3   5        888.50        873.63        33.47 o                         
   6  -3   5       3211.66       3327.25       102.10 o                         
   7  -3   5        323.14        293.24        30.08 o                         
   8  -3   5          7.04         25.05        20.02 o                         
   9  -3   5          7.55         18.74        29.06 o                         
  10  -3   5        139.34         94.09        60.28 o                         
  11  -3   5         20.62         15.74        51.21 o                         
 -11  -2   5        167.03        158.05       102.12 o                         
 -10  -2   5        365.78        467.20       166.01 o                         
  -9  -2   5        400.55        406.61        78.19 o                         
  -8  -2   5        139.14        177.83        43.78 o                         
  -7  -2   5        563.53        521.68        49.63 o                         
  -6  -2   5         51.21         66.74        21.44 o                         
  -5  -2   5        530.22        580.82        47.40 o                         
  -4  -2   5         22.17         28.17        19.90 o                         
  -3  -2   5       1959.99       1762.18        53.78 o                         
  -2  -2   5       1494.34       1463.55        46.35 o                         
  -1  -2   5         32.77         31.80         7.08 o                         
   0  -2   5       4632.15       4796.39       128.63 o                         
   1  -2   5      11319.97      11227.34       289.41 o                         
   2  -2   5       9914.80      10202.59       240.69 o                         
   3  -2   5       7334.34       7041.47       169.35 o                         
   4  -2   5       2538.56       2635.42        70.21 o                         
   5  -2   5          5.92         13.79         8.26 o                         
   6  -2   5        791.29        786.58        33.17 o                         
   7  -2   5        117.09        122.52        17.53 o                         
   8  -2   5         72.63         95.88        24.74 o                         
   9  -2   5         57.15         12.48        21.89 o                         
  10  -2   5        128.12        114.22        35.21 o                         
  11  -2   5         95.61         56.75        41.27 o                         
  12  -2   5        171.88         86.63        88.63 o                         
 -11  -1   5         41.74        -23.66        91.54 o                         
 -10  -1   5        183.28        196.77        64.46 o                         
  -9  -1   5        166.81        140.76        53.71 o                         
  -8  -1   5          1.52        -31.75        31.75 o                         
  -7  -1   5         43.80         15.97        42.29 o                         
  -6  -1   5         56.00         44.66        42.44 o                         
  -5  -1   5         41.97         60.81        19.33 o                         
  -4  -1   5        194.09        207.29        27.21 o                         
  -3  -1   5       3434.14       3234.23       102.04 o                         
  -2  -1   5       5186.21       5242.48       155.33 o                         
  -1  -1   5        750.92        777.66        26.97 o                         
   0  -1   5       7251.68       7274.77       212.47 o                         
   1  -1   5       2967.68       3012.20        82.30 o                         
   2  -1   5       9690.71       9878.15       231.72 o                         
   3  -1   5      11666.70      11499.06       268.82 o                         
   4  -1   5        888.29        877.32        27.80 o                         
   5  -1   5          2.26         -6.41         6.51 o                         
   6  -1   5        110.20        103.11        13.06 o                         
   7  -1   5          0.02         10.78        12.33 o                         
   8  -1   5         70.82         74.23        15.93 o                         
   9  -1   5         31.67         25.48        19.79 o                         
  10  -1   5        190.57        226.09        29.56 o                         
  11  -1   5         83.90         28.85        33.51 o                         
  12  -1   5        106.92        141.10        47.81 o                         
 -11   0   5         68.62        -34.51        83.08 o                         
 -10   0   5        169.48        216.69        85.33 o                         
  -9   0   5         55.10         85.18        49.25 o                         
  -8   0   5        188.28        249.19        54.11 o                         
  -7   0   5         52.10          5.30        54.59 o                         
  -6   0   5        163.61        258.63        38.69 o                         
  -5   0   5        119.77        125.40        23.85 o                         
  -4   0   5         35.17         42.87        14.92 o                         
  -3   0   5       3065.20       2939.14        81.92 o                         
  -2   0   5       7244.25       7460.90       220.21 o                         
  -1   0   5       4726.34       4644.87       138.23 o                         
   0   0   5        653.89        532.14        24.78 o                         
   1   0   5        397.42        454.18        18.98 o                         
   2   0   5       1904.13       1914.78        48.96 o                         
   3   0   5       4519.55       4293.62       102.67 o                         
   4   0   5       3078.67       3165.44        85.92 o                         
   5   0   5       1513.69       1611.01        48.66 o                         
   6   0   5         22.37         26.01         7.27 o                         
   7   0   5        168.53        185.16        17.01 o                         
   8   0   5         18.22         19.51        12.00 o                         
   9   0   5        334.30        337.31        26.71 o                         
  10   0   5        318.75        375.51        32.41 o                         
  11   0   5         26.39         14.33        26.01 o                         
  12   0   5        252.44        288.90        85.41 o                         
  13   0   5        196.62         95.08       104.07 o                         
 -10   1   5         92.80         87.21        66.33 o                         
  -9   1   5          1.25         -6.08        56.24 o                         
  -8   1   5         27.32         10.22        40.74 o                         
  -7   1   5          0.70         30.24        31.93 o                         
  -6   1   5       1080.96       1177.31        63.22 o                         
  -5   1   5        592.12        587.10        43.84 o                         
  -4   1   5        265.40        276.07        15.82 o                         
  -3   1   5       1090.79       1040.07        36.63 o                         
  -2   1   5       1700.54       1588.57        61.74 o                         
  -1   1   5       2084.95       1792.08        67.17 o                         
   0   1   5       5864.70       5823.66       240.04 o                         
   1   1   5        868.96        845.43        71.38 o                         
   2   1   5        387.72        394.34        15.34 o                         
   3   1   5       1550.88       1494.19        58.74 o                         
   4   1   5        771.00        821.14        30.76 o                         
   5   1   5       1967.36       2029.27        66.83 o                         
   6   1   5         36.52         47.28         6.94 o                         
   7   1   5        444.42        435.93        21.08 o                         
   8   1   5        527.02        518.05        25.12 o                         
   9   1   5        860.67        822.75        34.19 o                         
  10   1   5        824.81        802.06        45.38 o                         
  11   1   5        485.65        338.57        70.26 o                         
  12   1   5        651.93        544.10       121.95 o                         
  13   1   5        274.52        107.41       108.72 o                         
 -10   2   5          0.92         33.34        87.96 o                         
  -9   2   5         64.20         15.84        57.40 o                         
  -8   2   5         94.82        152.70        59.68 o                         
  -7   2   5         16.44          3.96        33.49 o                         
  -6   2   5       1554.03       1571.06        71.83 o                         
  -5   2   5       1813.77       1853.50        83.58 o                         
  -4   2   5       1200.72       1287.53        51.56 o                         
  -3   2   5        608.43        538.51        28.88 o                         
  -2   2   5        181.43        169.83        15.49 o                         
  -1   2   5       9560.65       9586.31       280.79 o                         
   0   2   5      11061.25      10743.66       444.46 o                         
   1   2   5       2752.92       2925.46       105.46 o                         
   2   2   5        702.66        686.78        30.46 o                         
   3   2   5         15.05         19.74         4.27 o                         
   4   2   5        323.19        354.96        21.97 o                         
   5   2   5        467.19        440.39        22.05 o                         
   6   2   5        521.53        555.30        19.54 o                         
   7   2   5        653.19        602.16        24.86 o                         
   8   2   5        159.69        184.68        15.37 o                         
   9   2   5       2200.23       2184.74        63.51 o                         
  10   2   5       1888.30       1935.98        68.00 o                         
  11   2   5       1089.05       1206.46        81.25 o                         
  12   2   5        959.81        916.52       116.80 o                         
  13   2   5        100.94        119.04        58.54 o                         
  -9   3   5          9.66         12.67        59.20 o                         
  -8   3   5         39.17         -2.69        45.56 o                         
  -7   3   5         32.63         11.70        16.80 o                         
  -6   3   5        542.17        635.41        68.38 o                         
  -5   3   5       1106.29       1202.38        53.90 o                         
  -4   3   5       3283.43       3373.49       113.84 o                         
  -3   3   5       3407.24       3441.41       113.67 o                         
  -2   3   5       1023.04       1062.10        43.51 o                         
  -1   3   5       3385.89       3379.49       107.99 o                         
   0   3   5       2075.14       1954.79        65.97 o                         
   1   3   5       2901.63       2835.63       129.43 o                         
   2   3   5       1415.56       1339.42        55.81 o                         
   3   3   5         14.05         19.45         5.55 o                         
   4   3   5       1302.49       1431.34        41.92 o                         
   5   3   5         23.97         26.07         5.94 o                         
   6   3   5       1406.73       1444.15        49.15 o                         
   7   3   5        848.74        885.05        46.67 o                         
   8   3   5        671.40        705.21        33.03 o                         
   9   3   5       1054.88       1165.25        50.32 o                         
  10   3   5        253.86        258.68        24.75 o                         
  11   3   5        557.34        522.10        40.38 o                         
  12   3   5        757.19        772.73        55.15 o                         
  13   3   5        162.83        101.08       122.37 o                         
  -9   4   5        307.98        357.38       142.31 o                         
  -8   4   5        174.73        185.85        30.17 o                         
  -7   4   5         38.55         26.15        23.79 o                         
  -6   4   5         41.44         48.00        22.19 o                         
  -5   4   5        482.79        472.52        37.02 o                         
  -4   4   5       3055.57       3231.53       112.40 o                         
  -3   4   5       4203.39       4391.24       142.69 o                         
  -2   4   5        239.44        256.85        21.73 o                         
  -1   4   5       2261.35       2236.37        71.10 o                         
   0   4   5         19.56         18.47         9.34 o                         
   1   4   5        526.47        609.58        25.63 o                         
   2   4   5       1561.36       1511.42        70.43 o                         
   3   4   5         33.10         26.31         4.96 o                         
   4   4   5        589.57        557.58        27.23 o                         
   5   4   5          6.22          1.44         4.23 o                         
   6   4   5       2568.79       2557.34        72.53 o                         
   7   4   5       1483.91       1492.95        48.07 o                         
   8   4   5          4.90         10.34        10.62 o                         
   9   4   5        321.53        345.30        26.15 o                         
  10   4   5         16.20         25.09        17.39 o                         
  11   4   5        304.94        265.81        34.17 o                         
  12   4   5        938.29        930.91        60.92 o                         
  13   4   5        362.28        407.33       113.97 o                         
  14   4   5         55.82         -7.81        56.00 o                         
  -8   5   5        264.57        169.16        84.58 o                         
  -7   5   5        486.86        609.50        97.92 o                         
  -6   5   5        245.82        293.02        47.69 o                         
  -5   5   5         59.78         75.94        24.69 o                         
  -4   5   5        683.62        783.56        80.48 o                         
  -3   5   5       1933.11       1941.63        77.67 o                         
  -2   5   5        780.17        878.14        42.33 o                         
  -1   5   5       1232.11       1313.76        65.93 o                         
   0   5   5         96.30         86.97        11.23 o                         
   1   5   5        205.48        247.25        16.41 o                         
   2   5   5        131.41        131.63        13.60 o                         
   3   5   5        450.22        418.40        28.31 o                         
   4   5   5        518.01        596.82        36.23 o                         
   5   5   5        215.70        214.28        14.70 o                         
   6   5   5       1053.86       1041.69        38.04 o                         
   7   5   5        250.77        277.98        22.40 o                         
   8   5   5       1589.36       1571.27        51.95 o                         
   9   5   5       3679.62       3707.42       165.65 o                         
  10   5   5        205.78        234.05        37.62 o                         
  11   5   5        290.87        318.37        32.02 o                         
  12   5   5        324.22        299.03        39.65 o                         
  13   5   5        174.91        145.22        43.50 o                         
  14   5   5        207.55         55.78        68.71 o                         
  -8   6   5        241.04        353.31        70.78 o                         
  -7   6   5        974.54        833.48       123.87 o                         
  -6   6   5        379.28        393.38        60.13 o                         
  -5   6   5         62.32         81.91        29.69 o                         
  -4   6   5        188.29        210.00        63.89 o                         
  -3   6   5        458.36        486.92        37.01 o                         
  -2   6   5          4.78         11.00        13.45 o                         
  -1   6   5       1988.52       2087.60        71.16 o                         
   0   6   5         57.03         76.89        12.15 o                         
   1   6   5          0.70          6.64        13.61 o                         
   2   6   5          2.51         -6.10         6.10 o                         
   3   6   5       1758.81       1769.76        82.15 o                         
   4   6   5       1298.45       1278.89        64.46 o                         
   5   6   5        956.92        943.61        52.78 o                         
   6   6   5       1286.08       1228.92        37.31 o                         
   7   6   5       4434.96       4455.38       122.90 o                         
   8   6   5       3454.69       3380.37        97.68 o                         
   9   6   5       3661.68       3689.76       106.82 o                         
  10   6   5        446.88        471.98        30.41 o                         
  11   6   5        241.90        232.90        26.37 o                         
  12   6   5         16.17        -27.42        27.42 o                         
  13   6   5         56.69        -12.12        40.08 o                         
  14   6   5        120.34        138.18        55.91 o                         
  -7   7   5        446.58        353.08        63.18 o                         
  -6   7   5        454.49        524.13        63.34 o                         
  -5   7   5        406.73        322.01        49.00 o                         
  -4   7   5         98.52        167.03        33.93 o                         
  -3   7   5         11.09        -18.47        18.47 o                         
  -2   7   5        299.67        333.42        30.48 o                         
  -1   7   5        903.28        946.05        44.00 o                         
   0   7   5        183.62        172.11        21.92 o                         
   1   7   5         43.32         58.80        11.55 o                         
   2   7   5          8.56          3.81         8.29 o                         
   3   7   5       1792.21       1741.13        85.46 o                         
   4   7   5       1244.25       1258.45        74.86 o                         
   5   7   5       4238.23       4156.66       164.30 o                         
   6   7   5       4318.30       4185.21       162.01 o                         
   7   7   5        629.88        630.40        42.34 o                         
   8   7   5        227.68        233.00        15.37 o                         
   9   7   5       1751.76       1806.91        55.80 o                         
  10   7   5        629.13        621.91        35.57 o                         
  11   7   5        591.45        602.33        36.82 o                         
  12   7   5         13.46         14.26        28.68 o                         
  13   7   5         22.46         57.93        42.29 o                         
  14   7   5          0.81         59.85        54.59 o                         
  -6   8   5        307.66        320.62        95.97 o                         
  -5   8   5        391.92        345.44        51.56 o                         
  -4   8   5        306.70        440.44        67.48 o                         
  -3   8   5        364.83        375.42        46.16 o                         
  -2   8   5          2.55         24.20        19.21 o                         
  -1   8   5         26.41         43.70        17.46 o                         
   0   8   5        315.50        336.58        26.25 o                         
   1   8   5        174.66        175.48        24.78 o                         
   2   8   5         51.84         53.29        22.66 o                         
   3   8   5        594.26        620.74        56.23 o                         
   4   8   5        318.41        346.01        46.63 o                         
   5   8   5       3420.84       3305.10       231.81 o                         
   6   8   5        521.36        622.61        52.31 o                         
   7   8   5        351.55        377.13        43.06 o                         
   8   8   5        176.59        205.22        33.81 o                         
   9   8   5        421.09        357.91        34.54 o                         
  10   8   5        319.70        333.25        27.43 o                         
  11   8   5        676.57        766.25        43.03 o                         
  12   8   5          0.21        -23.87        35.76 o                         
  13   8   5         64.86         36.72        77.52 o                         
  -5   9   5        250.00        216.33        61.63 o                         
  -4   9   5        268.52        273.96        55.17 o                         
  -3   9   5          0.74          3.42        47.84 o                         
  -2   9   5         12.89        -15.74        23.64 o                         
  -1   9   5          5.30          4.06        27.45 o                         
   0   9   5        291.44        271.02        33.78 o                         
   1   9   5        619.14        593.35        38.53 o                         
   2   9   5        316.76        305.36        20.05 o                         
   3   9   5        494.51        530.34        56.08 o                         
   4   9   5          2.61         -1.59        34.52 o                         
   5   9   5        958.67        898.12        71.93 o                         
   6   9   5       1350.01       1348.56        79.69 o                         
   7   9   5       1315.94       1349.56       103.69 o                         
   8   9   5        409.90        374.34        56.54 o                         
   9   9   5         20.51         78.16        32.98 o                         
  10   9   5         15.02         45.98        38.69 o                         
  11   9   5        135.36        113.19        25.32 o                         
  12   9   5          1.86        -50.06        50.06 o                         
  13   9   5         15.02        -11.41        69.45 o                         
  -4  10   5          0.14        -51.47        51.47 o                         
  -3  10   5          0.08         24.29        57.58 o                         
  -2  10   5          2.25        -30.73        33.63 o                         
  -1  10   5         47.51         42.87        38.69 o                         
   0  10   5        141.45        197.19        28.21 o                         
   1  10   5        672.57        634.23        59.57 o                         
   2  10   5       1586.58       1617.86        62.23 o                         
   3  10   5       1506.33       1442.36       109.08 o                         
   4  10   5         79.81         66.56        37.49 o                         
   5  10   5       1034.67        982.59       184.30 o                         
   6  10   5        272.89        304.56        45.62 o                         
   7  10   5       1255.21       1115.90        81.50 o                         
   8  10   5        980.27       1041.74        91.88 o                         
   9  10   5          6.88        -25.27        38.92 o                         
  10  10   5          0.47         32.39        44.74 o                         
  11  10   5         14.89         28.88        57.69 o                         
  12  10   5          6.97         -0.51        60.30 o                         
  13  10   5         14.88        -71.75        71.75 o                         
  -3  11   5         31.62          0.64        91.78 o                         
  -2  11   5         32.75         44.48        52.05 o                         
  -1  11   5        154.68        127.00        60.26 o                         
   0  11   5         70.49         88.14        29.70 o                         
   1  11   5        468.11        375.01        32.03 o                         
   2  11   5       1396.49       1335.87        70.34 o                         
   3  11   5       1833.56       2144.44       240.24 o                         
   4  11   5        553.00        584.59       102.42 o                         
   5  11   5        507.75        555.31        76.93 o                         
   6  11   5        115.31        149.56        48.25 o                         
   7  11   5        458.51        521.43       128.37 o                         
   8  11   5        723.72        626.54       136.16 o                         
   9  11   5         22.28          1.23        49.79 o                         
  10  11   5         23.43         39.34        54.45 o                         
  11  11   5         29.87        -23.50        62.43 o                         
  12  11   5         63.19        114.43       146.36 o                         
  -2  12   5         67.04        136.63        62.19 o                         
  -1  12   5        374.21        457.76        61.64 o                         
   0  12   5         70.87        115.88        61.10 o                         
   1  12   5         64.95         48.94        47.23 o                         
   2  12   5        461.35        516.75       123.27 o                         
   3  12   5        809.59        656.33        87.10 o                         
   4  12   5        864.37        842.21       170.66 o                         
   5  12   5       1104.73        940.18       179.20 o                         
   6  12   5          2.47        -17.71        46.48 o                         
   7  12   5          5.92         50.15        49.81 o                         
   8  12   5        164.93        205.32       164.06 o                         
   9  12   5          9.11         28.59        79.93 o                         
  10  12   5          8.28        -10.84        62.58 o                         
  11  12   5         22.09         61.74        71.83 o                         
   0  13   5        181.28        211.28        61.91 o                         
   1  13   5        129.99        129.61        83.83 o                         
   2  13   5        104.24        172.75        69.18 o                         
   3  13   5        132.49        118.48        64.23 o                         
   4  13   5        582.97        566.40        87.77 o                         
   5  13   5        436.23        445.19       109.02 o                         
   6  13   5         16.14        -52.06        52.06 o                         
   7  13   5          3.19        -62.98        62.98 o                         
   8  13   5          0.03         58.22        62.82 o                         
   9  13   5        102.94        -65.61        65.61 o                         
  10  13   5          3.69       -105.99       202.30 o                         
   3  14   5         13.41         29.08       117.57 o                         
   5  14   5        204.13        329.33        90.32 o                         
   6  14   5         54.52         71.73        74.71 o                         
   7  14   5          1.28         82.74        75.03 o                         
   8  14   5          2.64       -167.66       167.66 o                         
  -6 -12   6        804.20        960.74        94.43 o                         
  -5 -12   6        129.65        118.14        47.64 o                         
  -4 -12   6         10.26        -29.81        54.74 o                         
  -3 -12   6         37.72        122.01        38.35 o                         
  -2 -12   6          0.22        -43.91        52.48 o                         
  -1 -12   6         17.66        129.71        43.44 o                         
   0 -12   6          4.62          9.19        44.07 o                         
   1 -12   6        204.77        150.91        50.31 o                         
  -8 -11   6        347.45        327.41        47.85 o                         
  -7 -11   6        346.02        355.48        52.54 o                         
  -6 -11   6        762.95        839.44        74.24 o                         
  -5 -11   6        109.34        127.96        32.91 o                         
  -4 -11   6         13.57        -21.53        29.20 o                         
  -3 -11   6         27.67          2.92        33.46 o                         
  -2 -11   6         40.97         16.21        31.61 o                         
  -1 -11   6         38.49        -11.30        65.93 o                         
   0 -11   6        130.82         59.89        36.14 o                         
   1 -11   6        322.24        345.64        75.26 o                         
   2 -11   6         12.46         43.65        43.58 o                         
   3 -11   6         34.87        179.62        69.69 o                         
  -9 -10   6        530.55        580.05        90.28 o                         
  -8 -10   6        301.52        580.65       155.06 o                         
  -7 -10   6          2.02        -19.46        31.32 o                         
  -6 -10   6        511.05        558.93        49.72 o                         
  -5 -10   6         53.69         36.59        37.25 o                         
  -4 -10   6         17.51         41.44        27.49 o                         
  -3 -10   6         24.73         16.09        23.66 o                         
  -2 -10   6         47.55         38.48        25.64 o                         
  -1 -10   6        111.11        119.47        29.96 o                         
   0 -10   6        147.82        134.39        34.13 o                         
   1 -10   6        640.09        650.19        57.67 o                         
   2 -10   6        470.53        493.15        57.07 o                         
   3 -10   6         46.93         47.29        54.46 o                         
   4 -10   6        125.67        180.14       107.42 o                         
   5 -10   6        202.09        172.66        60.98 o                         
  -9  -9   6        368.07        561.92        75.93 o                         
  -8  -9   6        100.95         87.39        49.03 o                         
  -7  -9   6         20.15        -10.82        24.50 o                         
  -6  -9   6        328.73        300.70        35.95 o                         
  -5  -9   6          7.90         21.65        23.04 o                         
  -4  -9   6          1.35         10.16        21.99 o                         
  -3  -9   6          5.81         20.76        28.85 o                         
  -2  -9   6        734.80        837.86        54.25 o                         
  -1  -9   6         87.88         73.05        22.85 o                         
   0  -9   6        269.29        231.48        32.02 o                         
   1  -9   6       1823.29       1897.23       159.71 o                         
   2  -9   6       1010.34       1069.45        74.21 o                         
   3  -9   6        441.25        476.23       119.96 o                         
   4  -9   6        167.45         72.90        36.64 o                         
   5  -9   6         23.05         14.44        38.27 o                         
   6  -9   6        140.97        113.86        52.06 o                         
 -10  -8   6         92.80        119.37       125.07 o                         
  -9  -8   6        215.06        223.74       116.07 o                         
  -8  -8   6        208.04        179.02        32.84 o                         
  -7  -8   6          0.16          2.89        67.78 o                         
  -6  -8   6        106.91        104.04        33.36 o                         
  -5  -8   6         72.13         76.03        25.48 o                         
  -4  -8   6         75.03         69.70        20.80 o                         
  -3  -8   6        651.18        714.79        79.71 o                         
  -2  -8   6       1506.68       1441.75        97.32 o                         
  -1  -8   6        414.37        439.63        34.70 o                         
   0  -8   6        529.57        557.79        43.09 o                         
   1  -8   6       1155.58       1175.25        79.70 o                         
   2  -8   6       1972.40       1970.86       154.62 o                         
   3  -8   6       1835.75       1692.70        89.22 o                         
   4  -8   6        443.88        549.84        54.98 o                         
   5  -8   6          0.95         42.07        30.77 o                         
   6  -8   6         49.97         69.86        42.53 o                         
   7  -8   6         69.73         29.44        47.03 o                         
 -10  -7   6         63.93       -105.27       105.27 o                         
  -9  -7   6        137.32         55.49        93.28 o                         
  -8  -7   6          1.27        -70.78        70.78 o                         
  -7  -7   6          0.72          1.50        20.69 o                         
  -6  -7   6          9.18         25.63        21.88 o                         
  -5  -7   6        167.21        186.82        21.78 o                         
  -4  -7   6         78.52         86.06        16.24 o                         
  -3  -7   6        317.33        371.52        25.83 o                         
  -2  -7   6       3085.47       3156.35        98.97 o                         
  -1  -7   6       1186.47       1218.82        50.88 o                         
   0  -7   6        924.21       1002.87        45.18 o                         
   1  -7   6        584.17        633.68        34.46 o                         
   2  -7   6        560.84        573.20        39.76 o                         
   3  -7   6       2157.89       2246.08        91.08 o                         
   4  -7   6       1095.89       1087.02        83.90 o                         
   5  -7   6         70.75        107.14        36.30 o                         
   6  -7   6          3.14          9.49        30.61 o                         
   7  -7   6          0.00        -33.73        36.42 o                         
   8  -7   6          1.97         55.07        51.59 o                         
 -10  -6   6        116.42          5.10       107.37 o                         
  -9  -6   6        105.69        196.15       102.57 o                         
  -8  -6   6         19.47         55.19        73.78 o                         
  -7  -6   6          2.63         16.68         8.04 o                         
  -6  -6   6        178.35        217.17        25.05 o                         
  -5  -6   6        440.41        481.52        38.07 o                         
  -4  -6   6          0.32          2.31        10.73 o                         
  -3  -6   6        200.11        184.25        28.66 o                         
  -2  -6   6       1025.31       1045.64        42.40 o                         
  -1  -6   6       1435.10       1471.03        53.74 o                         
   0  -6   6       2569.46       2561.81        81.40 o                         
   1  -6   6         59.39         81.75        13.89 o                         
   2  -6   6         61.53         81.29        14.95 o                         
   3  -6   6       1099.48       1124.36        54.12 o                         
   4  -6   6        816.67        825.48        54.03 o                         
   5  -6   6        469.18        478.14        42.35 o                         
   6  -6   6        186.03        140.38        29.93 o                         
   7  -6   6        276.73        240.51        39.14 o                         
   8  -6   6         59.19         59.79        42.57 o                         
   9  -6   6         18.30         92.71        53.97 o                         
 -11  -5   6         74.23        -88.18       130.77 o                         
 -10  -5   6        133.02        176.05       110.97 o                         
  -9  -5   6        138.77        197.35        89.38 o                         
  -7  -5   6          0.22          8.70        51.89 o                         
  -6  -5   6        713.03        778.75        44.43 o                         
  -5  -5   6       1117.92       1151.94        44.27 o                         
  -4  -5   6        189.15        186.57        18.24 o                         
  -3  -5   6          1.55         -3.79         8.21 o                         
  -2  -5   6        603.26        692.05        31.19 o                         
  -1  -5   6       1643.38       1636.19        56.34 o                         
   0  -5   6       5032.13       5029.05       141.49 o                         
   1  -5   6       1416.37       1430.18        46.36 o                         
   2  -5   6         90.41        103.51        14.51 o                         
   3  -5   6        280.27        302.84        29.06 o                         
   4  -5   6        397.39        414.73        40.80 o                         
   5  -5   6        673.27        720.68        45.09 o                         
   6  -5   6          0.18        -19.76        19.76 o                         
   7  -5   6        434.64        537.49       105.98 o                         
   8  -5   6        100.17         70.68        34.35 o                         
   9  -5   6        263.64        302.62       124.77 o                         
  10  -5   6        328.82        439.13        91.18 o                         
 -11  -4   6         35.16        168.26       140.36 o                         
 -10  -4   6         13.66        -81.58        94.48 o                         
  -9  -4   6         31.28         54.59        74.68 o                         
  -8  -4   6         36.15         58.78        66.58 o                         
  -7  -4   6         25.96         42.89        56.09 o                         
  -6  -4   6        622.83        661.26        69.39 o                         
  -5  -4   6       1433.75       1455.06        81.86 o                         
  -4  -4   6       2207.55       2235.13        70.11 o                         
  -3  -4   6       5949.58       5705.61       157.50 o                         
  -2  -4   6       1187.80       1224.99        53.62 o                         
  -1  -4   6        569.09        631.71        27.35 o                         
   0  -4   6       6833.22       6825.65       184.05 o                         
   1  -4   6       1964.21       1925.34        70.09 o                         
   2  -4   6       1039.57       1043.26        35.91 o                         
   3  -4   6        316.37        348.92        21.97 o                         
   4  -4   6        402.41        459.67        26.74 o                         
   5  -4   6        228.64        225.06        22.30 o                         
   6  -4   6         78.97         95.72        21.78 o                         
   7  -4   6        375.59        393.15        42.04 o                         
   8  -4   6        195.99        231.27        56.98 o                         
   9  -4   6        214.64        251.31        63.44 o                         
  10  -4   6        305.66        292.94        56.04 o                         
  11  -4   6        245.84        248.72        62.94 o                         
 -11  -3   6          6.87        -89.98       128.97 o                         
 -10  -3   6         19.69        -68.08       101.37 o                         
  -9  -3   6         91.82        178.15        92.98 o                         
  -8  -3   6        259.81        246.84        87.88 o                         
  -7  -3   6          0.23        -44.99        54.89 o                         
  -6  -3   6        557.12        542.13        64.93 o                         
  -5  -3   6       2384.20       2557.13       136.52 o                         
  -4  -3   6       9021.67       8434.07       280.88 o                         
  -3  -3   6       7840.01       7533.27       202.17 o                         
  -2  -3   6        657.25        697.76        28.75 o                         
  -1  -3   6        320.50        355.66        18.89 o                         
   0  -3   6       2474.91       2496.69        73.88 o                         
   1  -3   6        989.42       1018.97        36.05 o                         
   2  -3   6       1761.12       1772.67        50.81 o                         
   3  -3   6          1.51         -1.77         7.51 o                         
   4  -3   6       1468.26       1398.19        44.11 o                         
   5  -3   6         43.58         46.20        11.94 o                         
   6  -3   6          4.63         13.52        12.12 o                         
   7  -3   6        868.91        856.27        46.15 o                         
   8  -3   6        123.82        190.37        31.10 o                         
   9  -3   6        306.97        279.53        43.47 o                         
  10  -3   6        404.63        463.98       113.52 o                         
  11  -3   6        253.18        187.55        50.22 o                         
 -11  -2   6          1.43         -9.00       149.96 o                         
 -10  -2   6          9.95        146.89        61.54 o                         
  -9  -2   6        272.27        397.73       103.17 o                         
  -8  -2   6        775.43        876.05       143.51 o                         
  -7  -2   6        444.78        478.72       124.62 o                         
  -6  -2   6       1217.88       1247.13        69.53 o                         
  -5  -2   6        296.33        356.89        48.55 o                         
  -4  -2   6        114.95        127.50        29.99 o                         
  -3  -2   6       5347.44       5273.50       158.88 o                         
  -2  -2   6       2944.37       2902.77        84.00 o                         
  -1  -2   6        821.38        859.40        34.62 o                         
   0  -2   6        834.04        729.83        27.32 o                         
   1  -2   6         64.71         72.18         9.26 o                         
   2  -2   6        618.77        598.79        22.12 o                         
   3  -2   6        244.43        240.64        14.68 o                         
   4  -2   6         57.37         60.55         9.37 o                         
   5  -2   6        201.75        225.32        17.56 o                         
   6  -2   6        242.03        251.60        20.13 o                         
   7  -2   6        936.48        915.86        39.21 o                         
   8  -2   6        664.56        701.48        44.67 o                         
   9  -2   6       1104.40       1087.43        68.42 o                         
  10  -2   6        380.49        408.42        50.87 o                         
  11  -2   6         41.96        -39.04        39.04 o                         
  12  -2   6        281.88        289.70       112.17 o                         
 -10  -1   6          0.29        -59.53        59.53 o                         
  -9  -1   6        182.04        216.62        60.41 o                         
  -8  -1   6        397.72        575.55       124.77 o                         
  -7  -1   6        804.59        961.56        85.54 o                         
  -6  -1   6        556.89        613.20        53.72 o                         
  -5  -1   6        465.12        450.78        41.86 o                         
  -4  -1   6         48.49         51.15        17.02 o                         
  -3  -1   6       4578.44       4670.66       220.56 o                         
  -2  -1   6       2047.62       1992.37        65.35 o                         
  -1  -1   6       2711.86       2762.76        99.88 o                         
   0  -1   6        851.83        875.56        34.22 o                         
   1  -1   6        662.19        602.88        22.81 o                         
   2  -1   6        323.39        328.77        14.23 o                         
   3  -1   6          9.34         -0.74         5.66 o                         
   4  -1   6       1732.92       1634.43        45.38 o                         
   5  -1   6        437.85        475.96        23.13 o                         
   6  -1   6        997.33       1011.02        37.12 o                         
   7  -1   6       1470.80       1508.37        51.78 o                         
   8  -1   6       1112.96       1100.70        44.33 o                         
   9  -1   6       1313.29       1389.00        54.59 o                         
  10  -1   6        502.46        603.36        44.47 o                         
  11  -1   6         46.83         44.94        37.94 o                         
  12  -1   6        177.66         90.66        48.23 o                         
 -10   0   6         15.61         -4.45        65.02 o                         
  -9   0   6         49.53        115.45        56.37 o                         
  -8   0   6         27.65         51.29        52.79 o                         
  -7   0   6        833.69        735.52       101.97 o                         
  -6   0   6       2149.07       2102.55       100.33 o                         
  -5   0   6       1603.85       1757.84       113.88 o                         
  -4   0   6        169.12        167.18        25.10 o                         
  -3   0   6        796.62        789.29        27.36 o                         
  -2   0   6        647.70        681.14        36.54 o                         
  -1   0   6       3603.30       3640.65       165.67 o                         
   0   0   6        960.44        907.37        38.82 o                         
   1   0   6        551.48        502.92        21.58 o                         
   2   0   6          5.12          9.14         4.93 o                         
   3   0   6        963.15       1012.01        32.03 o                         
   4   0   6       3060.89       2942.47        73.36 o                         
   5   0   6       4104.83       4379.61       133.91 o                         
   6   0   6       3279.08       3355.72        84.74 o                         
   7   0   6        688.98        677.86        25.57 o                         
   8   0   6        357.48        356.44        22.00 o                         
   9   0   6       1613.57       1637.67        64.75 o                         
  10   0   6       1600.53       1518.52        58.62 o                         
  11   0   6        318.13        330.38        40.55 o                         
  12   0   6         37.08         -5.52        44.05 o                         
 -10   1   6        141.97        198.62        95.73 o                         
  -9   1   6        422.38        368.95        75.22 o                         
  -8   1   6         91.02         22.22        56.84 o                         
  -7   1   6       1113.81       1182.71       150.86 o                         
  -6   1   6       3006.26       2957.40       163.54 o                         
  -5   1   6       1866.50       1907.46        82.38 o                         
  -4   1   6        860.02        828.76        28.23 o                         
  -3   1   6        532.74        544.31        23.01 o                         
  -2   1   6          0.54          3.93         5.12 o                         
  -1   1   6        853.10        760.90        46.19 o                         
   0   1   6        159.20        235.17        26.24 o                         
   1   1   6        331.87        260.59        17.44 o                         
   2   1   6         70.20         64.50         8.14 o                         
   3   1   6       2389.45       2349.04        59.26 o                         
   4   1   6       4398.33       4364.44       131.53 o                         
   5   1   6       3100.17       3271.67       104.20 o                         
   6   1   6       4359.55       4244.06       130.96 o                         
   7   1   6        780.10        806.98        27.56 o                         
   8   1   6        521.99        552.54        26.56 o                         
   9   1   6        915.89        910.18        34.67 o                         
  10   1   6        760.10        758.02        38.76 o                         
  11   1   6        231.87        236.68        45.58 o                         
  12   1   6         34.86         55.38        42.41 o                         
  13   1   6         65.46        180.55        95.97 o                         
 -10   2   6        343.74        225.24       104.37 o                         
  -9   2   6        980.33        847.92       104.06 o                         
  -8   2   6        108.41         35.72        47.84 o                         
  -7   2   6        303.34        271.13        91.18 o                         
  -6   2   6        425.82        449.37        61.22 o                         
  -5   2   6       2020.47       1926.25        62.02 o                         
  -4   2   6       1496.44       1443.08        63.93 o                         
  -3   2   6        309.04        388.44        25.25 o                         
  -2   2   6        124.63        143.65        12.76 o                         
  -1   2   6          6.52         -0.62         6.00 o                         
   0   2   6        175.36        161.44        17.59 o                         
   1   2   6       1123.84       1200.26        51.13 o                         
   2   2   6        677.72        694.68        32.34 o                         
   3   2   6       1843.59       1662.32        54.72 o                         
   4   2   6        263.43        370.14        12.13 o                         
   5   2   6       1239.72       1236.64        43.98 o                         
   6   2   6       6671.50       6407.00       191.08 o                         
   7   2   6       2537.03       2453.56        71.50 o                         
   8   2   6        906.18        885.54        35.16 o                         
   9   2   6         62.52         56.09        12.16 o                         
  10   2   6         29.45         29.83        15.23 o                         
  11   2   6        481.40        466.88        36.83 o                         
  12   2   6        583.97        539.08        71.08 o                         
  13   2   6         31.60        104.64        55.72 o                         
  -9   3   6        566.83        479.96        96.27 o                         
  -8   3   6        133.69          7.28        57.13 o                         
  -7   3   6        319.58        345.56       193.30 o                         
  -6   3   6        120.17        105.77        18.60 o                         
  -5   3   6        181.21        151.32        20.24 o                         
  -4   3   6        603.10        595.43        35.63 o                         
  -3   3   6         34.09         31.10        12.15 o                         
  -2   3   6         56.57         46.47        13.06 o                         
  -1   3   6         36.11         50.76        10.99 o                         
   0   3   6        478.48        443.88        28.18 o                         
   1   3   6       1547.59       1597.86        82.37 o                         
   2   3   6       1567.79       1455.35        52.81 o                         
   3   3   6       1932.88       1758.00        59.11 o                         
   4   3   6        126.65        119.19         9.54 o                         
   5   3   6       1198.96       1277.43        38.19 o                         
   6   3   6       4403.62       4300.44       128.53 o                         
   7   3   6       2462.34       2455.37        78.84 o                         
   8   3   6       2728.40       2655.35        76.74 o                         
   9   3   6        188.72        214.62        18.53 o                         
  10   3   6          0.59         11.64        15.56 o                         
  11   3   6        258.34        270.37        30.07 o                         
  12   3   6        123.44         -6.78        73.48 o                         
  13   3   6         16.65         11.95        59.98 o                         
  -9   4   6        210.22        279.23       103.77 o                         
  -8   4   6        282.64        140.50        66.05 o                         
  -7   4   6        460.11        380.93        44.54 o                         
  -6   4   6         20.32          3.15        20.20 o                         
  -5   4   6         31.46         34.05        18.04 o                         
  -4   4   6        165.49        148.03        22.60 o                         
  -3   4   6         42.71         50.68        17.14 o                         
  -2   4   6          1.59          5.44        13.68 o                         
  -1   4   6        191.90        190.55        25.67 o                         
   0   4   6       1039.48        963.70        40.83 o                         
   1   4   6       1558.01       1467.10        57.01 o                         
   2   4   6       3401.68       3264.76       123.62 o                         
   3   4   6      16316.54      16396.17       471.27 o                         
   4   4   6       1894.20       2116.35        69.60 o                         
   5   4   6        784.84        780.28        27.91 o                         
   6   4   6        805.68        776.06        29.50 o                         
   7   4   6        751.63        724.83        27.62 o                         
   8   4   6       3148.06       3138.06       100.03 o                         
   9   4   6        706.31        699.26        35.17 o                         
  10   4   6          9.40         -5.99        15.20 o                         
  11   4   6         39.06         17.42        21.20 o                         
  12   4   6         18.76        -14.11        31.09 o                         
  13   4   6         43.61          5.53        57.13 o                         
  14   4   6         11.45         54.59        95.37 o                         
  -8   5   6        128.78        277.43        94.48 o                         
  -7   5   6        254.01        328.41        86.38 o                         
  -6   5   6        104.68        123.56        33.35 o                         
  -5   5   6         53.34         39.18        27.14 o                         
  -4   5   6        125.66         91.93        29.52 o                         
  -3   5   6        127.40        158.58        43.28 o                         
  -2   5   6         74.52        102.31        17.11 o                         
  -1   5   6       2200.57       2177.55        78.85 o                         
   0   5   6       1727.21       1750.55        59.70 o                         
   1   5   6        514.33        527.40        28.03 o                         
   2   5   6       2962.49       3016.43       130.99 o                         
   3   5   6       8666.16       8378.14       221.41 o                         
   4   5   6       3135.89       3095.54       125.45 o                         
   5   5   6       2053.25       2002.74        67.61 o                         
   6   5   6        242.71        227.33        16.55 o                         
   7   5   6         93.60         91.11        13.37 o                         
   8   5   6       1594.81       1553.28        50.50 o                         
   9   5   6        550.21        538.08        32.42 o                         
  10   5   6         20.08         10.95        17.73 o                         
  11   5   6         51.35          5.78        21.99 o                         
  12   5   6        245.64        221.55        41.91 o                         
  13   5   6        149.43        151.76        76.18 o                         
  14   5   6        171.05         85.41        79.33 o                         
  -7   6   6        246.00        165.05        95.82 o                         
  -6   6   6         22.40         17.02        32.70 o                         
  -5   6   6          6.78         18.11        36.14 o                         
  -4   6   6         48.58         84.58        23.70 o                         
  -3   6   6        311.81        413.99        36.74 o                         
  -2   6   6        114.03        154.85        27.75 o                         
  -1   6   6       1580.88       1551.79        60.44 o                         
   0   6   6       1374.81       1410.58        62.55 o                         
   1   6   6        333.32        347.71        32.05 o                         
   2   6   6        185.42        201.90        23.20 o                         
   3   6   6       2901.57       2880.69        83.94 o                         
   4   6   6       2596.92       2707.11       112.51 o                         
   5   6   6       5178.88       4783.59       178.02 o                         
   6   6   6        582.19        593.26        28.49 o                         
   7   6   6        195.52        190.44        14.79 o                         
   8   6   6        128.18        138.83        20.47 o                         
   9   6   6          0.05        -15.74        15.74 o                         
  10   6   6          0.23         19.98        17.60 o                         
  11   6   6          7.18          9.49        22.69 o                         
  12   6   6        383.73        384.03        56.16 o                         
  13   6   6        297.54        320.26        48.25 o                         
  14   6   6        119.48        -55.49        63.83 o                         
  -7   7   6          7.83        -57.10        87.58 o                         
  -6   7   6          6.54        -28.34        41.78 o                         
  -5   7   6         31.87          5.43        34.05 o                         
  -4   7   6          2.43         38.26        28.57 o                         
  -3   7   6        203.09        222.60        30.38 o                         
  -2   7   6        128.26        139.12        25.03 o                         
  -1   7   6        779.95        777.59        40.74 o                         
   0   7   6       2595.43       2635.76        93.07 o                         
   1   7   6       1309.87       1302.96        48.96 o                         
   2   7   6        706.20        712.84        37.84 o                         
   3   7   6        440.38        418.27        17.31 o                         
   4   7   6       1000.87       1018.56        92.97 o                         
   5   7   6       3128.03       3108.46       160.14 o                         
   6   7   6       1240.87       1252.51        66.79 o                         
   7   7   6         33.97         46.61        18.32 o                         
   8   7   6         30.41         26.77         8.86 o                         
   9   7   6        232.67        233.67        18.52 o                         
  10   7   6         27.38         41.17        15.77 o                         
  11   7   6         42.48         22.91        21.65 o                         
  12   7   6        352.36        309.03        43.57 o                         
  13   7   6         34.29         29.56        56.74 o                         
  14   7   6        114.36         59.40        65.04 o                         
  -6   8   6          4.37         64.78        87.88 o                         
  -5   8   6         79.37         15.89        43.19 o                         
  -4   8   6        273.74        401.29        68.08 o                         
  -3   8   6        591.70        684.86        64.53 o                         
  -2   8   6          8.42        -17.73        21.03 o                         
  -1   8   6        691.48        714.79        48.98 o                         
   0   8   6       1748.92       1897.66        84.93 o                         
   1   8   6       2150.85       2164.67        73.87 o                         
   2   8   6       1976.48       1920.74        76.44 o                         
   3   8   6        232.12        258.82        48.28 o                         
   4   8   6         26.20         61.10        22.44 o                         
   5   8   6        788.44        778.79        64.78 o                         
   6   8   6        832.66        880.97        60.44 o                         
   7   8   6         69.44         90.13        23.31 o                         
   8   8   6         10.71         28.72        21.38 o                         
   9   8   6        557.49        641.67        47.31 o                         
  10   8   6        194.94        184.50        23.23 o                         
  11   8   6        143.15        110.58        22.93 o                         
  12   8   6        317.38        362.08        36.39 o                         
  13   8   6        277.60        312.62        53.33 o                         
  -5   9   6        201.28        246.96        60.44 o                         
  -4   9   6        519.64        543.63        65.16 o                         
  -3   9   6       1100.74       1203.09       173.80 o                         
  -2   9   6        256.58        196.99        34.31 o                         
  -1   9   6        244.23        274.09        38.71 o                         
   0   9   6        355.45        313.07        36.41 o                         
   1   9   6       1112.53       1154.86        73.91 o                         
   2   9   6       2037.31       2106.45        85.33 o                         
   3   9   6        116.00        137.85        38.85 o                         
   4   9   6         42.04        -12.30        25.22 o                         
   5   9   6         75.83         39.94        27.71 o                         
   6   9   6         24.31          2.26        25.75 o                         
   7   9   6         18.76         -5.72        26.75 o                         
   8   9   6          3.86          3.16        28.97 o                         
   9   9   6        483.27        454.94        54.04 o                         
  10   9   6        152.91        174.27        42.83 o                         
  11   9   6        499.07        521.88        34.45 o                         
  12   9   6       1030.02       1055.54       203.20 o                         
  13   9   6        361.67        363.54        79.45 o                         
  -4  10   6         58.07         47.51        64.18 o                         
  -3  10   6        604.86        702.14        75.04 o                         
  -2  10   6        752.80        769.31       107.87 o                         
  -1  10   6        397.57        437.22        41.50 o                         
   0  10   6         42.61         50.27        32.85 o                         
   1  10   6         69.94         81.50        20.10 o                         
   2  10   6        882.69        940.03        72.02 o                         
   3  10   6        793.84        778.62       121.62 o                         
   4  10   6        181.52        193.13        47.38 o                         
   5  10   6         67.72         21.97        51.14 o                         
   6  10   6        149.51        139.08        38.24 o                         
   7  10   6          6.86          0.67        31.82 o                         
   8  10   6         33.73          5.49        54.44 o                         
   9  10   6        520.99        475.13        66.85 o                         
  10  10   6        295.92        321.78       108.57 o                         
  11  10   6        641.02        699.83        88.06 o                         
  12  10   6        336.16        250.44        77.23 o                         
  13  10   6        382.46        465.34        89.05 o                         
  -3  11   6        262.15        386.67        72.60 o                         
  -2  11   6        612.13        574.54       101.35 o                         
  -1  11   6        483.69        510.24        48.86 o                         
   0  11   6         71.36         42.89        28.26 o                         
   1  11   6         35.80         24.34        21.85 o                         
   2  11   6        358.48        398.27        44.18 o                         
   3  11   6         61.98         43.94        82.63 o                         
   4  11   6        136.70        137.69        60.88 o                         
   5  11   6         30.60         54.89        91.78 o                         
   6  11   6        163.18        154.16       104.37 o                         
   7  11   6         72.35         66.08        53.52 o                         
   8  11   6        361.71        321.68        64.03 o                         
   9  11   6        767.19        772.44        91.24 o                         
  10  11   6        173.63        130.35       109.02 o                         
  11  11   6        336.29        287.99       128.37 o                         
  12  11   6        248.31        209.84        79.68 o                         
  -1  12   6        523.11        332.02        59.04 o                         
   0  12   6        386.69        381.34        90.03 o                         
   1  12   6        101.52        123.40        43.26 o                         
   2  12   6          0.09        117.41        71.53 o                         
   3  12   6          7.57          1.64        49.57 o                         
   4  12   6         20.67         32.40        60.88 o                         
   5  12   6        145.96         86.08        50.80 o                         
   6  12   6        492.61        592.61        84.94 o                         
   7  12   6        182.75        182.15       105.57 o                         
   8  12   6        344.45        387.13        71.49 o                         
   9  12   6        388.17        482.84        85.58 o                         
  10  12   6        265.51        249.72        76.03 o                         
  11  12   6        615.65        485.43        96.25 o                         
   1  13   6         87.07         44.09        77.68 o                         
   2  13   6          3.36        -66.59        66.59 o                         
   3  13   6        147.00        242.22        73.34 o                         
   4  13   6         12.53         33.98        61.46 o                         
   5  13   6        172.46        226.04        67.96 o                         
   6  13   6        321.65        172.28        65.05 o                         
   7  13   6        128.92         82.66        65.82 o                         
   8  13   6        247.73        193.52       112.17 o                         
   9  13   6        299.54        332.98        78.21 o                         
  10  13   6        156.36        215.99        80.53 o                         
   3  14   6          5.97        138.25       145.76 o                         
   4  14   6          5.20        -31.49        81.88 o                         
   5  14   6         80.41        186.25       158.36 o                         
   6  14   6        309.70        273.23       171.85 o                         
   7  14   6        282.76         91.18       161.66 o                         
   8  14   6        414.28        171.55       181.15 o                         
  -5 -12   7        246.35        237.08        49.98 o                         
  -4 -12   7         31.07        -56.03       114.57 o                         
  -3 -12   7          7.41        -29.65        45.61 o                         
  -2 -12   7        294.28        207.84        48.56 o                         
  -1 -12   7        551.05        612.98        63.90 o                         
   0 -12   7        726.51        573.51        72.92 o                         
  -7 -11   7         18.30         28.06       109.17 o                         
  -6 -11   7        130.42        106.57        59.93 o                         
  -5 -11   7        672.47        671.16        76.15 o                         
  -4 -11   7        303.62        237.58        42.49 o                         
  -3 -11   7        285.45        220.58        40.11 o                         
  -2 -11   7        204.45        115.49        52.66 o                         
  -1 -11   7        207.29        284.98       141.56 o                         
   0 -11   7        732.37        745.30        67.25 o                         
   1 -11   7        686.06        656.88        66.17 o                         
   2 -11   7         10.05        -25.34       105.30 o                         
   3 -11   7         89.38        -52.19        71.75 o                         
  -8 -10   7         84.00        153.26        64.48 o                         
  -7 -10   7         25.93         61.59        65.27 o                         
  -6 -10   7         39.25         59.42        32.55 o                         
  -5 -10   7       1067.89       1072.39       205.90 o                         
  -4 -10   7        850.12        828.92        61.59 o                         
  -3 -10   7        799.24        842.02        74.26 o                         
  -2 -10   7        174.86         75.90        52.59 o                         
  -1 -10   7          1.03        -22.11        25.94 o                         
   0 -10   7        507.12        505.88        51.57 o                         
   1 -10   7        709.42        657.85        85.16 o                         
   2 -10   7        101.03        172.52        38.98 o                         
   3 -10   7         17.05        -39.05        39.05 o                         
   4 -10   7          0.12        -16.59        43.19 o                         
  -9  -9   7         56.59        186.25        72.58 o                         
  -8  -9   7        462.24        481.57        67.51 o                         
  -7  -9   7         48.75        -14.06        28.16 o                         
  -6  -9   7        104.99         75.16        28.13 o                         
  -5  -9   7        418.97        456.84        59.44 o                         
  -4  -9   7        412.34        440.90        43.61 o                         
  -3  -9   7       1827.58       1822.30       111.57 o                         
  -2  -9   7       1246.54       1459.74        76.92 o                         
  -1  -9   7         64.30         -9.36        28.54 o                         
   0  -9   7        123.35        139.77        30.26 o                         
   1  -9   7         92.04         30.79        34.54 o                         
   2  -9   7         26.18         32.92        28.79 o                         
   3  -9   7        128.58        137.67        37.02 o                         
   4  -9   7         15.53        -12.31        36.24 o                         
   5  -9   7        127.59         84.77        56.25 o                         
   6  -9   7         41.28         79.62        98.07 o                         
  -9  -8   7         26.61        144.86       114.27 o                         
  -8  -8   7        523.95        537.53        58.18 o                         
  -7  -8   7        339.65        328.10        37.04 o                         
  -6  -8   7        124.73         88.00        25.18 o                         
  -5  -8   7        171.62        150.32        28.29 o                         
  -4  -8   7        175.94        175.40        25.55 o                         
  -3  -8   7       2365.65       2338.57        80.38 o                         
  -2  -8   7       2273.58       2404.46        96.93 o                         
  -1  -8   7         61.89         67.79        20.50 o                         
   0  -8   7        130.97         88.53        29.14 o                         
   1  -8   7         37.83         35.44        20.81 o                         
   2  -8   7        255.60        243.71        33.89 o                         
   3  -8   7         32.60         52.22        26.16 o                         
   4  -8   7        105.21         93.27        38.74 o                         
   5  -8   7        205.40        213.48        54.17 o                         
   6  -8   7         10.92         36.59        43.69 o                         
   7  -8   7        134.02        135.49        54.88 o                         
  -9  -7   7          5.65         26.09       104.97 o                         
  -8  -7   7        251.82        217.14       103.47 o                         
  -7  -7   7        244.60        202.94        27.68 o                         
  -6  -7   7       1378.13       1436.83        78.31 o                         
  -5  -7   7        559.75        605.71        41.26 o                         
  -4  -7   7         32.08          0.27        14.80 o                         
  -3  -7   7        694.82        799.03        43.60 o                         
  -2  -7   7       1470.59       1471.36        57.73 o                         
  -1  -7   7       1102.64       1160.78        50.13 o                         
   0  -7   7       1668.63       1654.12        65.69 o                         
   1  -7   7         36.27         33.84        18.14 o                         
   2  -7   7         14.76          5.79        25.51 o                         
   3  -7   7          8.83        -17.60        19.80 o                         
   4  -7   7        234.02        204.80        30.78 o                         
   5  -7   7        238.95        152.12        36.58 o                         
   6  -7   7        100.04        147.87        37.44 o                         
   7  -7   7        102.62        137.95        42.22 o                         
   8  -7   7         91.64         39.36        54.12 o                         
 -10  -6   7         61.75       -107.37       107.37 o                         
  -9  -6   7         43.92         14.40        93.88 o                         
  -8  -6   7        114.23        224.04        95.97 o                         
  -7  -6   7        630.68        604.94       123.27 o                         
  -6  -6   7       2204.29       2255.07       117.11 o                         
  -5  -6   7       1204.36       1188.87        53.48 o                         
  -4  -6   7        248.41        243.97        43.24 o                         
  -3  -6   7        401.79        440.72        27.22 o                         
  -2  -6   7       1026.84       1060.89        57.45 o                         
  -1  -6   7        761.76        735.29        36.94 o                         
   0  -6   7        582.51        608.66        33.53 o                         
   1  -6   7        530.99        556.58        39.13 o                         
   2  -6   7          3.42         -2.93        12.32 o                         
   3  -6   7         58.97         65.13        17.33 o                         
   4  -6   7        509.22        512.06        40.81 o                         
   5  -6   7        704.58        742.58        54.72 o                         
   6  -6   7        645.01        655.53        69.59 o                         
   7  -6   7        263.26        269.71        42.16 o                         
   8  -6   7        106.03         30.76        42.83 o                         
   9  -6   7        256.66        297.91        63.38 o                         
 -10  -5   7        381.89        497.87       141.56 o                         
  -9  -5   7        689.38        941.15       168.26 o                         
  -8  -5   7        459.91        327.21        96.57 o                         
  -7  -5   7         86.49         83.98        70.48 o                         
  -6  -5   7       1679.92       2009.47       190.45 o                         
  -5  -5   7       1628.96       1579.64        60.41 o                         
  -4  -5   7       1226.37       1115.65        55.25 o                         
  -3  -5   7        100.21        119.64        13.96 o                         
  -2  -5   7         49.66         40.45        11.92 o                         
  -1  -5   7         12.39         13.77        10.35 o                         
   0  -5   7          8.85         15.27        13.53 o                         
   1  -5   7        373.93        363.66        30.40 o                         
   2  -5   7         63.90         77.22        13.57 o                         
   3  -5   7        275.03        296.72        22.97 o                         
   4  -5   7        896.02        935.48        52.42 o                         
   5  -5   7        866.35        915.22        50.55 o                         
   6  -5   7       3418.76       3344.21       121.28 o                         
   7  -5   7       1494.59       1516.95        74.34 o                         
   8  -5   7        112.25         59.37        63.19 o                         
   9  -5   7        101.77        111.47        55.73 o                         
  10  -5   7        202.72        295.51        68.39 o                         
 -10  -4   7        374.63        457.98       144.56 o                         
  -9  -4   7       1087.64       1294.46       188.95 o                         
  -8  -4   7        306.33        342.81        98.07 o                         
  -7  -4   7        143.75        107.07        68.38 o                         
  -6  -4   7        667.71        846.68       130.17 o                         
  -5  -4   7        303.78        304.23        48.89 o                         
  -4  -4   7        705.51        648.78        32.14 o                         
  -3  -4   7        102.89         89.20        13.12 o                         
  -2  -4   7         15.23         15.39        10.11 o                         
  -1  -4   7          4.84          5.72         8.31 o                         
   0  -4   7          5.30          8.61         9.25 o                         
   1  -4   7       1254.74       1235.41        44.48 o                         
   2  -4   7        745.36        788.99        30.11 o                         
   3  -4   7       1475.55       1494.52        47.77 o                         
   4  -4   7        713.89        724.32        31.84 o                         
   5  -4   7        490.69        519.44        30.04 o                         
   6  -4   7       3033.23       3281.54       115.37 o                         
   7  -4   7       1118.69       1136.57        80.56 o                         
   8  -4   7        514.29        502.79        50.74 o                         
   9  -4   7        158.11        151.35        43.64 o                         
  10  -4   7         54.42         87.15        94.63 o                         
  11  -4   7         78.13         97.75        55.85 o                         
 -10  -3   7         50.72        159.56       118.77 o                         
  -9  -3   7        586.47        598.94       139.46 o                         
  -8  -3   7        796.56        667.92       132.57 o                         
  -7  -3   7        414.53        435.79        97.77 o                         
  -6  -3   7        271.62        412.09        96.57 o                         
  -5  -3   7          1.66        -16.49        30.72 o                         
  -4  -3   7       1855.16       1667.15        58.86 o                         
  -3  -3   7        581.05        626.12        69.45 o                         
  -2  -3   7         74.02         76.50        16.65 o                         
  -1  -3   7         29.82         24.46         8.17 o                         
   0  -3   7        180.60        189.60        17.90 o                         
   1  -3   7       1208.50       1220.78        53.95 o                         
   2  -3   7       1226.83       1221.24        39.22 o                         
   3  -3   7       1886.80       1836.05        53.69 o                         
   4  -3   7       1224.06       1235.57        40.73 o                         
   5  -3   7        231.86        231.24        18.54 o                         
   6  -3   7        850.66        940.02        37.68 o                         
   7  -3   7       1632.91       1714.89        81.30 o                         
   8  -3   7       1798.48       1914.84       173.50 o                         
   9  -3   7        508.50        545.12        92.14 o                         
  10  -3   7         10.78         29.06        32.86 o                         
  11  -3   7          0.18        -44.11        44.11 o                         
 -10  -2   7         38.88         37.79       125.97 o                         
  -9  -2   7        434.49        368.60       117.27 o                         
  -8  -2   7        516.53        556.05       131.07 o                         
  -7  -2   7        890.72        973.24       153.56 o                         
  -6  -2   7        521.85        563.85       109.17 o                         
  -5  -2   7        177.23        159.55        36.30 o                         
  -4  -2   7       1088.78       1125.90        77.72 o                         
  -3  -2   7         12.49          9.86         6.32 o                         
  -2  -2   7        547.58        496.34        32.50 o                         
  -1  -2   7         97.80        127.11        13.86 o                         
   0  -2   7        758.87        703.26        27.78 o                         
   1  -2   7         98.88         91.42        12.31 o                         
   2  -2   7        202.73        195.41        13.67 o                         
   3  -2   7       6374.86       6041.10       181.55 o                         
   4  -2   7       3490.43       3434.43        89.04 o                         
   5  -2   7         28.09         38.88         9.58 o                         
   6  -2   7       1243.79       1213.21        42.45 o                         
   7  -2   7        211.86        202.52        20.86 o                         
   8  -2   7        915.60        915.40        47.77 o                         
   9  -2   7        753.53        839.59        71.80 o                         
  10  -2   7          0.19         34.50        28.28 o                         
  11  -2   7        126.98         81.66        60.96 o                         
  12  -2   7          7.40        -61.43        62.86 o                         
 -10  -1   7        152.78        238.84       162.26 o                         
  -9  -1   7        122.72        207.83        66.49 o                         
  -8  -1   7        117.32        169.11        51.86 o                         
  -7  -1   7        603.17        529.52        71.02 o                         
  -6  -1   7        712.15        658.07        71.18 o                         
  -5  -1   7         20.52         14.49        30.32 o                         
  -4  -1   7        196.88        211.31        38.86 o                         
  -3  -1   7         40.58         53.79        18.26 o                         
  -2  -1   7       1036.41        971.66        37.69 o                         
  -1  -1   7        706.54        696.99        29.77 o                         
   0  -1   7       3409.95       3172.52       100.91 o                         
   1  -1   7        776.82        798.43        29.08 o                         
   2  -1   7       2726.47       2979.60        93.94 o                         
   3  -1   7       5823.78       5661.17       137.72 o                         
   4  -1   7       8163.85       8030.12       209.76 o                         
   5  -1   7       1579.73       1549.53        51.59 o                         
   6  -1   7        690.47        658.21        27.77 o                         
   7  -1   7        238.40        224.75        19.92 o                         
   8  -1   7        105.68        152.42        15.72 o                         
   9  -1   7        335.36        365.19        42.94 o                         
  10  -1   7          0.26        -23.91        27.88 o                         
  11  -1   7          5.56         17.64        28.29 o                         
  12  -1   7        208.49        228.08        61.49 o                         
 -10   0   7        228.98         68.54        86.94 o                         
  -9   0   7         65.43        105.78        60.64 o                         
  -8   0   7         16.31         -4.47        47.99 o                         
  -7   0   7        509.25        418.56        63.36 o                         
  -6   0   7         13.78         14.64        30.74 o                         
  -5   0   7        314.96        394.52        41.38 o                         
  -4   0   7        114.47        137.48        26.89 o                         
  -3   0   7         61.50         63.42         8.79 o                         
  -2   0   7        391.99        400.71        26.74 o                         
  -1   0   7       1464.31       1490.60        62.43 o                         
   0   0   7      14307.40      14302.32       411.21 o                         
   1   0   7       6631.80       6618.37       195.13 o                         
   2   0   7        507.53        541.58        23.86 o                         
   3   0   7       1855.24       1691.50        50.76 o                         
   4   0   7       4446.25       4506.44       120.67 o                         
   5   0   7       3739.76       3783.68       118.31 o                         
   6   0   7       2771.20       2753.90        90.92 o                         
   7   0   7         43.37         38.75        13.13 o                         
   8   0   7         11.42         13.18         7.88 o                         
   9   0   7         76.32         47.77        12.70 o                         
  10   0   7          3.40         -6.62        20.00 o                         
  11   0   7          5.48         -7.85        26.61 o                         
  12   0   7        102.24         46.37        33.09 o                         
  13   0   7         36.06        144.86        91.48 o                         
  -9   1   7        139.37        150.03       124.02 o                         
  -8   1   7         78.28         43.37        51.31 o                         
  -7   1   7         29.14         -9.00        51.89 o                         
  -6   1   7         14.55        -21.51        31.01 o                         
  -5   1   7        302.25        317.59        36.85 o                         
  -4   1   7         39.98         56.28        18.37 o                         
  -3   1   7        426.93        424.11        20.11 o                         
  -2   1   7        173.36        178.21        15.06 o                         
  -1   1   7        639.07        711.15        50.96 o                         
   0   1   7       9787.90       9524.10       323.84 o                         
   1   1   7       3260.45       2904.95       105.96 o                         
   2   1   7       3137.87       3007.70        93.59 o                         
   3   1   7        808.53        715.11        28.13 o                         
   4   1   7       1446.41       1474.43        50.95 o                         
   5   1   7       3459.14       3403.97       106.81 o                         
   6   1   7       3498.28       3499.93       128.31 o                         
   7   1   7        125.65        120.25        24.55 o                         
   8   1   7          0.69          5.83        12.83 o                         
   9   1   7         53.14         59.76        18.51 o                         
  10   1   7        158.87        137.39        14.81 o                         
  11   1   7         51.30         45.17        27.61 o                         
  12   1   7        179.89        167.75        22.80 o                         
  13   1   7         58.25         22.19        85.48 o                         
  -9   2   7         66.01         38.79       125.22 o                         
  -8   2   7          2.48        -10.11        54.18 o                         
  -7   2   7         45.17         50.95        68.08 o                         
  -6   2   7         16.81        -23.88        42.29 o                         
  -5   2   7        175.43        218.82        45.54 o                         
  -4   2   7        728.61        762.25        34.80 o                         
  -3   2   7       2328.51       2250.83        70.00 o                         
  -2   2   7        242.53        250.67        32.34 o                         
  -1   2   7         49.03         59.68        17.66 o                         
   0   2   7       1973.73       1832.78        75.94 o                         
   1   2   7       5206.73       5119.71       180.87 o                         
   2   2   7       6533.03       6474.06       221.85 o                         
   3   2   7       1693.85       1504.00        97.32 o                         
   4   2   7         19.45         12.15         3.76 o                         
   5   2   7        375.40        387.88        22.88 o                         
   6   2   7        983.11        964.56        38.67 o                         
   7   2   7        163.54        186.48        18.38 o                         
   8   2   7          9.22         22.93        12.68 o                         
   9   2   7        188.16        198.51        24.08 o                         
  10   2   7        240.77        226.70        32.09 o                         
  11   2   7        219.84        278.63        64.48 o                         
  12   2   7       1019.49        960.05       126.87 o                         
  13   2   7        375.68        390.50        99.57 o                         
  -9   3   7          0.27        125.37        92.68 o                         
  -8   3   7          2.94         40.57        58.41 o                         
  -7   3   7          0.03        -37.36        45.91 o                         
  -6   3   7          0.33         -9.38        12.60 o                         
  -5   3   7         94.87         94.48        27.15 o                         
  -4   3   7        821.49        922.02        63.03 o                         
  -3   3   7       3468.74       3326.67       113.29 o                         
  -2   3   7       1749.08       1794.42        67.59 o                         
  -1   3   7        315.96        357.00        22.58 o                         
   0   3   7        402.12        452.41        26.76 o                         
   1   3   7        327.17        388.89        30.10 o                         
   2   3   7       6935.26       6833.79       237.48 o                         
   3   3   7       2505.55       2233.64        84.57 o                         
   4   3   7          6.79          7.34         6.68 o                         
   5   3   7         87.83        102.55         9.62 o                         
   6   3   7         57.15         76.40        29.60 o                         
   7   3   7          0.33         -8.14        10.22 o                         
   8   3   7          0.31        -11.09        13.24 o                         
   9   3   7        897.82        901.84        76.42 o                         
  10   3   7       2043.04       2145.51        92.56 o                         
  11   3   7        388.08        318.72        26.71 o                         
  13   3   7        481.05        377.60       100.77 o                         
  -8   4   7         15.42        -46.31        69.00 o                         
  -7   4   7        130.02        119.44        91.78 o                         
  -6   4   7        155.05        159.90        42.74 o                         
  -5   4   7          8.14         17.87        17.64 o                         
  -4   4   7        128.00        161.27        23.90 o                         
  -3   4   7       2404.37       2560.36        93.81 o                         
  -2   4   7       3474.76       3568.06       119.91 o                         
  -1   4   7       2260.39       2272.73        81.20 o                         
   0   4   7        258.59        271.68        36.11 o                         
   1   4   7        413.14        395.48        31.93 o                         
   2   4   7       3009.70       2819.43        95.08 o                         
   3   4   7       2129.41       2073.01        62.70 o                         
   4   4   7        389.54        379.06        21.86 o                         
   5   4   7        135.70        164.84        14.30 o                         
   6   4   7        656.26        645.10        24.28 o                         
   7   4   7         42.87         47.34        10.40 o                         
   8   4   7        542.68        523.00        27.57 o                         
   9   4   7       2266.73       2293.58        68.60 o                         
  10   4   7        384.59        417.70        36.36 o                         
  11   4   7         54.21         13.07        17.29 o                         
  12   4   7        597.50        485.50        64.14 o                         
  13   4   7        311.98        320.92        93.28 o                         
  14   4   7        450.68        533.56       116.97 o                         
  -8   5   7          8.70        151.46       114.57 o                         
  -7   5   7        217.18        236.57       124.77 o                         
  -6   5   7        440.24        499.46        54.83 o                         
  -5   5   7         86.58        151.46        53.69 o                         
  -4   5   7         81.44        117.17        28.24 o                         
  -3   5   7        501.65        564.41        65.38 o                         
  -2   5   7       1752.96       1607.40        80.57 o                         
  -1   5   7       7221.12       7328.19       226.87 o                         
   0   5   7       3872.85       3831.28       125.43 o                         
   1   5   7          3.14         27.05        11.75 o                         
   2   5   7        312.13        311.42        27.31 o                         
   3   5   7        369.63        382.91        21.00 o                         
   4   5   7        162.73        158.71        12.07 o                         
   5   5   7        224.21        231.88        29.70 o                         
   6   5   7        695.77        690.56        32.77 o                         
   7   5   7        338.28        348.39        19.61 o                         
   8   5   7         45.82         43.64        11.02 o                         
   9   5   7        249.50        295.72        25.45 o                         
  10   5   7        542.21        605.57        36.00 o                         
  11   5   7        392.78        389.49        31.18 o                         
  12   5   7        405.49        396.12        40.72 o                         
  13   5   7        117.87         29.47        37.91 o                         
  14   5   7        334.38        398.30       107.37 o                         
  -7   6   7        155.10        132.51        52.19 o                         
  -6   6   7        541.00        665.99        65.08 o                         
  -5   6   7        652.52        621.58        57.87 o                         
  -4   6   7        424.16        423.72        46.70 o                         
  -3   6   7         99.33        117.93        25.01 o                         
  -2   6   7        874.24        938.45        62.49 o                         
  -1   6   7       4035.41       4061.79       135.75 o                         
   0   6   7        561.00        535.78        30.40 o                         
   1   6   7        123.16        167.79        21.69 o                         
   2   6   7        221.97        230.32        21.72 o                         
   3   6   7         95.43         94.05         9.50 o                         
   4   6   7          1.28         -2.95         4.92 o                         
   5   6   7          7.92          8.47         9.20 o                         
   6   6   7       1660.29       1649.32        59.67 o                         
   7   6   7         64.36         76.11         9.81 o                         
   8   6   7          3.08         -9.43         9.43 o                         
   9   6   7       1629.24       1578.97        61.70 o                         
  10   6   7       1034.50        975.66        46.33 o                         
  11   6   7        959.39        964.28        58.26 o                         
  12   6   7        433.09        491.77        76.23 o                         
  13   6   7         24.32         52.43        46.13 o                         
  14   6   7         61.29        125.51        64.09 o                         
  -6   7   7        260.70        161.63        53.09 o                         
  -5   7   7        677.18        733.13        70.05 o                         
  -4   7   7        970.46       1032.02        77.62 o                         
  -3   7   7        179.32        192.18        37.35 o                         
  -2   7   7         85.02         76.68        26.23 o                         
  -1   7   7         68.60         53.48        19.04 o                         
   0   7   7        650.09        595.92        34.74 o                         
   1   7   7        630.03        660.93        35.41 o                         
   2   7   7        156.20        172.87        20.05 o                         
   3   7   7        421.38        426.01        30.55 o                         
   4   7   7        125.17        179.54        30.21 o                         
   5   7   7        480.18        457.84        43.49 o                         
   6   7   7       2117.89       2098.65        81.05 o                         
   7   7   7       1405.56       1353.63        69.93 o                         
   8   7   7        959.15        906.54        37.96 o                         
   9   7   7        771.86        738.92        31.04 o                         
  10   7   7        319.40        313.55        29.23 o                         
  11   7   7       1276.52       1389.37        60.71 o                         
  12   7   7        710.99        615.83        50.57 o                         
  13   7   7         41.34         16.20        65.08 o                         
  14   7   7         12.68        -83.08        83.08 o                         
  -5   8   7        173.21        104.74        48.79 o                         
  -4   8   7        831.31        959.34        79.97 o                         
  -3   8   7        126.36        145.47        46.64 o                         
  -2   8   7          3.86         -0.43        23.53 o                         
  -1   8   7        354.75        333.77        37.69 o                         
   0   8   7         69.09         53.48        17.77 o                         
   1   8   7        144.84        126.66        24.37 o                         
   2   8   7         50.16         76.83        22.81 o                         
   3   8   7        631.56        588.53        25.05 o                         
   4   8   7        209.11        210.44        35.94 o                         
   5   8   7        301.99        276.41        36.56 o                         
   6   8   7       1867.19       1922.46        93.91 o                         
   7   8   7       2208.93       2128.01        85.39 o                         
   8   8   7       1088.85       1084.27        57.92 o                         
   9   8   7       1029.18       1119.19        72.43 o                         
  10   8   7         89.79         70.40        26.44 o                         
  11   8   7        774.12        820.56        55.02 o                         
  12   8   7        587.26        573.50        41.89 o                         
  13   8   7        226.23        167.80        65.64 o                         
  -5   9   7         51.09        109.17        76.18 o                         
  -4   9   7        405.69        548.06        67.98 o                         
  -3   9   7        553.42        515.86        91.48 o                         
  -2   9   7        340.32        344.79        95.22 o                         
  -1   9   7         63.25         56.37        30.84 o                         
   0   9   7          6.04         14.43        31.08 o                         
   1   9   7          4.58        -12.47        26.67 o                         
   2   9   7          0.53        -20.99        20.99 o                         
   3   9   7        643.66        642.26        64.30 o                         
   4   9   7         15.00         12.41        35.80 o                         
   5   9   7        176.87        194.72        59.68 o                         
   6   9   7        383.47        436.62        49.91 o                         
   7   9   7       1673.05       1598.16        89.75 o                         
   8   9   7       2708.78       2813.41       127.78 o                         
   9   9   7       1118.58       1159.27        78.22 o                         
  10   9   7         21.46          2.32        37.49 o                         
  11   9   7        166.28        157.14        54.70 o                         
  12   9   7        191.47        207.03        64.28 o                         
  13   9   7        183.61         68.46        70.88 o                         
  -3  10   7        217.84        152.26        66.88 o                         
  -2  10   7        116.35        127.34        45.56 o                         
  -1  10   7         35.13         17.91        30.11 o                         
   0  10   7         46.84         37.88        28.43 o                         
   1  10   7          4.00        -18.43        18.47 o                         
   2  10   7          7.98         21.58        35.14 o                         
   3  10   7        596.96        672.08       173.20 o                         
   4  10   7        401.79        388.52        61.58 o                         
   5  10   7        698.75        688.89        80.64 o                         
   6  10   7        181.08        160.98        57.52 o                         
   7  10   7        416.02        372.16        54.57 o                         
   8  10   7        774.89        771.34        71.06 o                         
   9  10   7       1014.26        867.27       109.19 o                         
  10  10   7        185.91        160.14        56.48 o                         
  11  10   7         52.01          3.64        77.23 o                         
  12  10   7          1.34        116.05        67.05 o                         
  13  10   7         13.50        -22.13        74.86 o                         
  -2  11   7         25.51        -72.88        72.88 o                         
  -1  11   7         22.20         89.85        42.79 o                         
   0  11   7         94.67         72.07        31.48 o                         
   1  11   7         86.43         58.12        37.45 o                         
   2  11   7        107.31        117.34        23.40 o                         
   3  11   7        704.01        587.58        84.27 o                         
   4  11   7        676.24        682.70       118.62 o                         
   5  11   7       1543.02       1708.77       125.69 o                         
   6  11   7         29.16          8.93        42.89 o                         
   7  11   7          0.91        -17.96        40.64 o                         
   8  11   7        404.71        430.73        69.56 o                         
   9  11   7        596.61        482.09        76.91 o                         
  10  11   7        507.27        482.83        79.89 o                         
  11  11   7         67.43         45.37        66.13 o                         
  12  11   7         55.60         -4.14       102.57 o                         
  -1  12   7         28.85         84.97        56.06 o                         
   0  12   7        198.58        224.69        49.58 o                         
   1  12   7        324.19        270.72        73.33 o                         
   2  12   7        120.95        102.62        74.23 o                         
   3  12   7        140.15         94.13        58.30 o                         
   4  12   7        415.97        512.54        78.36 o                         
   5  12   7       1459.52       1371.93       159.26 o                         
   6  12   7        465.08        557.30        82.21 o                         
   7  12   7        264.09        244.26        69.73 o                         
   8  12   7        122.65        111.80        60.03 o                         
   9  12   7         50.22        -30.84        79.18 o                         
  10  12   7        353.13        367.49        80.02 o                         
  11  12   7         68.46         84.02        74.52 o                         
   1  13   7        256.81        233.04       187.15 o                         
   2  13   7        309.95        398.07        88.32 o                         
   3  13   7        208.93        300.25        78.39 o                         
   4  13   7        121.73        156.61        72.85 o                         
   5  13   7       1022.19        918.79       113.62 o                         
   6  13   7        791.60        905.53       111.13 o                         
   7  13   7        355.12        359.99        77.68 o                         
   8  13   7         84.71         27.42       114.27 o                         
   9  13   7         44.49         36.71        76.52 o                         
  10  13   7         99.68        133.34        82.22 o                         
   4  14   7         31.78         48.12       306.22 o                         
   5  14   7        194.59        332.12        93.56 o                         
   6  14   7        207.20        164.43        84.58 o                         
   7  14   7        319.04        328.98       162.26 o                         
   8  14   7        135.71        111.59        89.13 o                         
  -3 -12   8        110.65         69.25        73.81 o                         
  -2 -12   8         68.47        106.42        50.59 o                         
  -6 -11   8        277.44        316.30        52.71 o                         
  -5 -11   8        409.53        438.25        55.69 o                         
  -4 -11   8        158.74        128.89        41.52 o                         
  -3 -11   8        141.43        142.67        41.81 o                         
  -2 -11   8         25.25        -36.12        36.12 o                         
  -1 -11   8          1.48          6.51        37.82 o                         
   0 -11   8          4.82        -14.28        46.40 o                         
   1 -11   8         68.39         84.32        61.86 o                         
   2 -11   8        182.43        110.88        51.60 o                         
  -7 -10   8        179.72        198.36        44.28 o                         
  -6 -10   8        383.30        349.78        47.29 o                         
  -5 -10   8         48.47         11.10        36.98 o                         
  -4 -10   8        206.79        245.10        51.14 o                         
  -3 -10   8        256.37        293.14        40.74 o                         
  -2 -10   8          0.19        -25.00        29.30 o                         
  -1 -10   8         18.65         69.20        33.95 o                         
   0 -10   8         21.01        -16.65        31.22 o                         
   1 -10   8        254.42        179.63        41.88 o                         
   2 -10   8        101.82        118.39        41.23 o                         
   3 -10   8         53.03         57.64        42.11 o                         
   4 -10   8        252.09        227.42        91.93 o                         
  -8  -9   8        611.92        619.21        84.16 o                         
  -7  -9   8        229.01        117.10        35.27 o                         
  -6  -9   8        646.34        578.74        64.29 o                         
  -5  -9   8        131.57        175.30        33.21 o                         
  -4  -9   8        146.36         83.32        29.40 o                         
  -3  -9   8        140.59        184.92        41.17 o                         
  -2  -9   8          4.51         42.43        26.08 o                         
  -1  -9   8          4.93        -18.81        27.02 o                         
   0  -9   8         10.61         18.12        26.60 o                         
   1  -9   8         83.38          4.96        29.42 o                         
   2  -9   8        224.69        207.10        57.88 o                         
   3  -9   8        351.19        302.02        47.40 o                         
   4  -9   8        521.36        556.94        61.58 o                         
   5  -9   8         74.12        131.13        46.88 o                         
   6  -9   8        139.05          0.27        72.58 o                         
  -9  -8   8        202.90        344.01       136.46 o                         
  -8  -8   8        369.15        593.58        77.78 o                         
  -7  -8   8        336.02        290.10        35.07 o                         
  -6  -8   8       1050.89       1096.96        65.97 o                         
  -5  -8   8          9.49          8.85        21.94 o                         
  -4  -8   8         68.69         46.76        38.73 o                         
  -3  -8   8        149.30        159.23        26.51 o                         
  -2  -8   8        133.19        204.63        29.50 o                         
  -1  -8   8        123.41        105.43        24.55 o                         
   0  -8   8         42.21         19.10        21.92 o                         
   1  -8   8        495.38        522.91        48.75 o                         
   2  -8   8        245.31        170.15        50.39 o                         
   3  -8   8        608.21        673.74       137.36 o                         
   4  -8   8       1561.36       1481.71       145.93 o                         
   5  -8   8        290.51        341.87        57.96 o                         
   6  -8   8        137.41         95.89        45.05 o                         
   7  -8   8        188.79         78.85        76.78 o                         
  -9  -7   8        151.12         -9.60       110.97 o                         
  -8  -7   8        152.09        162.86       109.17 o                         
  -7  -7   8         24.32         40.75        26.54 o                         
  -6  -7   8        287.77        281.23        31.45 o                         
  -5  -7   8          0.59         15.72        20.87 o                         
  -4  -7   8         51.88         16.16        17.29 o                         
  -3  -7   8         50.95         51.56        17.45 o                         
  -2  -7   8        661.45        763.07        45.70 o                         
  -1  -7   8        698.47        729.31        41.22 o                         
   0  -7   8       2114.65       2082.10        76.67 o                         
   1  -7   8        996.76       1016.53        54.64 o                         
   2  -7   8        323.20        273.61        37.84 o                         
   3  -7   8        693.88        636.31        47.05 o                         
   4  -7   8       1501.66       1429.75        74.73 o                         
   5  -7   8        783.35        715.12        61.37 o                         
   6  -7   8        426.42        404.10        51.33 o                         
   7  -7   8          3.45        -23.38        38.37 o                         
   8  -7   8         25.92         28.72        63.08 o                         
  -9  -6   8        217.58        134.66       119.07 o                         
  -8  -6   8          5.65         54.29        80.08 o                         
  -7  -6   8          4.53         31.49        72.58 o                         
  -6  -6   8        221.09        205.09        26.97 o                         
  -5  -6   8         70.20         91.32        33.47 o                         
  -4  -6   8         11.07         -8.77        19.05 o                         
  -3  -6   8          0.22         19.43        14.69 o                         
  -2  -6   8       1128.73       1143.08        61.94 o                         
  -1  -6   8        963.93       1047.62        68.44 o                         
   0  -6   8       1961.93       2076.78       110.64 o                         
   1  -6   8       2249.23       2190.89       108.42 o                         
   2  -6   8        679.67        626.27        35.93 o                         
   3  -6   8        261.10        259.06        29.45 o                         
   4  -6   8        689.93        653.88        47.39 o                         
   5  -6   8        527.65        449.90        40.84 o                         
   6  -6   8        284.90        304.99        42.03 o                         
   7  -6   8         33.66         37.37        32.93 o                         
   8  -6   8          9.21         42.59        43.77 o                         
   9  -6   8          0.26         -7.20        73.48 o                         
 -10  -5   8        319.41        231.24       158.36 o                         
  -9  -5   8        180.46        344.61       126.27 o                         
  -8  -5   8        112.74        207.85        95.08 o                         
  -7  -5   8        162.54        158.96        83.08 o                         
  -6  -5   8         36.05          7.80        55.49 o                         
  -5  -5   8        177.45        184.03        19.85 o                         
  -4  -5   8        396.51        465.31        37.99 o                         
  -3  -5   8        383.75        354.03        35.91 o                         
  -2  -5   8        299.50        336.24        23.22 o                         
  -1  -5   8        494.66        549.60        31.24 o                         
   0  -5   8       1956.73       2001.97        76.03 o                         
   1  -5   8       2736.66       2812.72        88.46 o                         
   2  -5   8       1747.88       1791.27        79.52 o                         
   3  -5   8        828.03        843.83        36.97 o                         
   4  -5   8         63.23         75.89        18.43 o                         
   5  -5   8        135.47        188.43        32.94 o                         
   6  -5   8       1294.26       1365.33        66.98 o                         
   7  -5   8        551.90        530.37        46.34 o                         
   8  -5   8          1.24         37.13        34.41 o                         
   9  -5   8          2.96         40.57        45.80 o                         
  10  -5   8        107.47        148.12        83.38 o                         
  -9  -4   8        236.02        105.27       107.67 o                         
  -8  -4   8         27.31        212.04        97.77 o                         
  -7  -4   8         43.53         79.18        74.68 o                         
  -6  -4   8          2.47        -51.29        51.29 o                         
  -5  -4   8         97.16        109.42        41.59 o                         
  -4  -4   8        553.33        495.83        49.22 o                         
  -3  -4   8        222.72        239.63        20.53 o                         
  -2  -4   8        184.88        222.71        19.72 o                         
  -1  -4   8         45.36         55.14        11.82 o                         
   0  -4   8       1270.46       1336.42        48.35 o                         
   1  -4   8       1479.81       1583.83        60.18 o                         
   2  -4   8       3174.94       3146.64        85.86 o                         
   3  -4   8       2726.59       2677.27        80.66 o                         
   4  -4   8        270.72        275.12        21.94 o                         
   5  -4   8        527.92        469.19        29.13 o                         
   6  -4   8        359.98        325.11        31.58 o                         
   7  -4   8         17.50         10.95        23.07 o                         
   8  -4   8          0.74        -28.60        28.60 o                         
   9  -4   8         52.12         18.41        34.51 o                         
  10  -4   8        389.09        507.58       123.72 o                         
  -9  -3   8         33.26          4.80       102.87 o                         
  -8  -3   8         59.53        -68.08        75.88 o                         
  -6  -3   8         77.06         68.68        65.98 o                         
  -5  -3   8          0.40        -12.76        31.64 o                         
  -4  -3   8         71.47         70.49        12.38 o                         
  -3  -3   8       2476.55       2327.81        80.00 o                         
  -2  -3   8       7247.69       7031.16       191.96 o                         
  -1  -3   8        905.59        974.18        57.44 o                         
   0  -3   8       1227.87       1188.18        48.24 o                         
   1  -3   8        172.49        209.08        18.35 o                         
   2  -3   8       2194.62       2315.12        71.44 o                         
   3  -3   8       3870.76       3766.86        98.61 o                         
   4  -3   8        445.13        468.39        32.42 o                         
   5  -3   8         13.05         11.40        11.50 o                         
   6  -3   8         92.24         97.47        16.18 o                         
   7  -3   8        100.40        149.36        25.18 o                         
   8  -3   8         59.10         38.45        26.32 o                         
   9  -3   8        119.88         99.87        56.09 o                         
  10  -3   8        287.15        268.81        40.13 o                         
  11  -3   8         34.85         27.80        59.68 o                         
  -9  -2   8          9.33        -27.59        99.27 o                         
  -8  -2   8         32.10        -56.09        76.18 o                         
  -6  -2   8        933.95        814.29       132.87 o                         
  -5  -2   8        127.92        151.66        42.63 o                         
  -4  -2   8        826.79        892.15        76.17 o                         
  -3  -2   8       3817.61       3615.20       115.40 o                         
  -2  -2   8       3624.50       3651.50       116.14 o                         
  -1  -2   8       3906.28       3752.89       118.93 o                         
   0  -2   8       3496.89       3341.52       109.04 o                         
   1  -2   8          5.54          3.26         7.19 o                         
   2  -2   8        159.64        194.96        19.30 o                         
   3  -2   8       1636.92       1568.42        46.63 o                         
   4  -2   8         24.45         27.15         8.82 o                         
   5  -2   8        235.02        226.00        17.31 o                         
   6  -2   8          5.96          3.17        10.82 o                         
   7  -2   8        454.22        530.60        33.56 o                         
   8  -2   8         32.85         23.86        19.72 o                         
   9  -2   8        194.76        173.25        27.70 o                         
  10  -2   8        556.55        484.31        50.95 o                         
  11  -2   8        256.40        171.98        61.52 o                         
  12  -2   8        258.22        257.54        72.94 o                         
 -10  -1   8         11.46        250.13       152.66 o                         
  -9  -1   8         17.74         31.79       105.27 o                         
  -8  -1   8          7.95        -72.58        72.58 o                         
  -7  -1   8        127.30        158.96        78.58 o                         
  -6  -1   8       1782.59       1527.20       171.55 o                         
  -5  -1   8        864.20        786.39       122.97 o                         
  -4  -1   8        383.24        384.71        53.46 o                         
  -3  -1   8        466.47        445.62        34.51 o                         
  -2  -1   8       1637.21       1607.99        57.61 o                         
  -1  -1   8       4543.42       4411.49       136.92 o                         
   0  -1   8       5638.56       5426.15       189.86 o                         
   1  -1   8         82.50         79.00        11.31 o                         
   2  -1   8        230.92        244.08        22.49 o                         
   3  -1   8        451.11        449.48        24.28 o                         
   4  -1   8         70.82         68.07         9.42 o                         
   5  -1   8        172.49        170.38        13.16 o                         
   6  -1   8         58.16         74.56        11.47 o                         
   7  -1   8        116.98        124.99        13.53 o                         
   8  -1   8         89.55        107.97        14.52 o                         
   9  -1   8        683.53        661.87        31.89 o                         
  10  -1   8       1374.26       1303.86        86.06 o                         
  11  -1   8        345.89        329.51        58.14 o                         
  12  -1   8        214.47        239.46       125.22 o                         
  -9   0   8         29.34        156.36        69.17 o                         
  -8   0   8          0.91         23.84        53.58 o                         
  -7   0   8          3.57        -19.90        56.24 o                         
  -6   0   8        901.18        993.43        95.76 o                         
  -5   0   8        806.05        918.50        79.91 o                         
  -4   0   8       1117.74       1182.07       165.56 o                         
  -3   0   8       1188.98       1194.80        44.83 o                         
  -2   0   8          6.33          3.06        17.80 o                         
  -1   0   8       1760.25       1870.39        76.85 o                         
   0   0   8       4777.55       4411.30       136.03 o                         
   1   0   8       1601.04       1679.19        63.77 o                         
   2   0   8        468.98        456.55        23.42 o                         
   3   0   8          2.51          0.83         6.06 o                         
   4   0   8       1093.29        996.33        34.04 o                         
   5   0   8         73.94         55.22        11.98 o                         
   6   0   8        339.29        398.01        27.55 o                         
   7   0   8       1125.16       1119.79        64.98 o                         
   8   0   8        300.93        376.53        38.79 o                         
   9   0   8        646.80        693.39        64.91 o                         
  10   0   8        718.40        760.41        72.95 o                         
  11   0   8        592.87        617.32        70.98 o                         
  12   0   8        663.65        729.10        80.23 o                         
  13   0   8        258.03         84.58        92.98 o                         
  -9   1   8        267.58        326.33       167.36 o                         
  -8   1   8         31.96        138.58        58.68 o                         
  -7   1   8          0.48          9.45        86.83 o                         
  -6   1   8        405.97        571.47       182.95 o                         
  -5   1   8        806.34        846.32        82.95 o                         
  -4   1   8       1705.31       1730.24       108.66 o                         
  -3   1   8       1356.97       1374.58        51.14 o                         
  -2   1   8         21.13         34.99        10.79 o                         
  -1   1   8        702.33        664.44        37.07 o                         
   0   1   8       1623.90       1719.85        71.47 o                         
   1   1   8        403.44        431.46        36.08 o                         
   2   1   8        313.56        319.98        19.82 o                         
   3   1   8          5.75          2.07         5.81 o                         
   4   1   8        588.30        515.25        18.04 o                         
   5   1   8        246.48        282.27        20.97 o                         
   6   1   8       3640.55       3745.63       118.74 o                         
   7   1   8       2082.21       1950.84        70.41 o                         
   8   1   8        588.16        599.80        36.84 o                         
   9   1   8        356.14        375.18        32.17 o                         
  10   1   8        338.76        451.16        52.76 o                         
  11   1   8        518.23        541.45        66.40 o                         
  12   1   8        772.18        819.49        87.55 o                         
  13   1   8         75.82         83.38        88.78 o                         
  -9   2   8        379.12        536.26       124.47 o                         
  -8   2   8        323.10        394.57        75.55 o                         
  -7   2   8        263.97        355.95        70.15 o                         
  -6   2   8        220.97        306.52       136.16 o                         
  -5   2   8         58.05         64.24        36.29 o                         
  -4   2   8       1125.75       1151.30        45.21 o                         
  -3   2   8       3524.03       3400.26       100.84 o                         
  -2   2   8        352.93        361.92        25.14 o                         
  -1   2   8        593.89        621.23        53.77 o                         
   0   2   8         50.54         54.38        13.95 o                         
   1   2   8          6.73         15.36        12.71 o                         
   2   2   8         96.15         82.75        15.77 o                         
   3   2   8         28.17         36.26         7.79 o                         
   4   2   8       1395.15       1405.60        42.94 o                         
   5   2   8        692.25        764.00        43.25 o                         
   6   2   8       1995.68       1908.45        80.54 o                         
   7   2   8       2056.80       2108.80        73.45 o                         
   8   2   8       1697.74       1690.65        64.63 o                         
   9   2   8       1008.73        990.65        52.51 o                         
  10   2   8         53.03         49.44        28.95 o                         
  11   2   8        159.47        229.10        44.86 o                         
  12   2   8        321.26        424.99        90.88 o                         
  13   2   8        112.07         90.58        83.08 o                         
  -8   3   8        411.83        280.55        80.61 o                         
  -7   3   8        820.48        844.66        99.25 o                         
  -6   3   8        362.75        497.23       104.07 o                         
  -5   3   8        258.27        219.73        17.74 o                         
  -4   3   8       1008.51        984.34        43.17 o                         
  -3   3   8       1328.61       1339.39        55.31 o                         
  -2   3   8        567.96        541.41        28.67 o                         
  -1   3   8        691.87        687.99        35.03 o                         
   0   3   8          1.66         -2.49        17.69 o                         
   1   3   8         15.86          6.69        15.81 o                         
   2   3   8         21.96         22.83        12.53 o                         
   3   3   8       1192.73       1157.39        51.17 o                         
   4   3   8        933.57        889.71        40.53 o                         
   5   3   8        116.83        146.09        11.36 o                         
   6   3   8       1161.97       1152.76        85.36 o                         
   7   3   8       1373.75       1382.59        59.63 o                         
   8   3   8       3089.13       3051.71       115.61 o                         
   9   3   8       2532.80       2592.86       103.54 o                         
  10   3   8        508.03        529.00        44.81 o                         
  11   3   8        116.02        143.66        56.99 o                         
  13   3   8         61.69         53.99        76.48 o                         
  -7   4   8        804.47        833.25       134.96 o                         
  -6   4   8        889.06        846.07        41.91 o                         
  -5   4   8        340.68        258.38        24.29 o                         
  -4   4   8         66.40         37.22        20.11 o                         
  -3   4   8        252.49        273.15        27.47 o                         
  -2   4   8        164.03        157.13        30.32 o                         
  -1   4   8        199.03        201.56        22.44 o                         
   0   4   8         28.50         58.61        13.87 o                         
   1   4   8          1.08         -9.91         9.91 o                         
   2   4   8        106.85        132.87        21.14 o                         
   3   4   8       2148.80       2105.83        71.13 o                         
   4   4   8       1216.82       1219.91        52.55 o                         
   5   4   8       1959.90       2006.67        76.79 o                         
   6   4   8       1433.75       1376.15        47.67 o                         
   7   4   8        434.48        497.16        32.39 o                         
   8   4   8       2210.28       2232.07        88.40 o                         
   9   4   8       3379.78       3311.33       125.65 o                         
  10   4   8        618.89        589.48        45.50 o                         
  11   4   8        191.79        136.10        43.91 o                         
  12   4   8          3.28         37.49        56.69 o                         
  13   4   8         10.76        -18.60        72.58 o                         
  14   4   8         30.94         71.68        99.87 o                         
  -7   5   8        275.00        311.72        80.89 o                         
  -6   5   8        299.33        229.22        47.54 o                         
  -5   5   8        202.40        147.09        72.73 o                         
  -4   5   8        226.40        272.36        53.99 o                         
  -3   5   8          6.82        -15.76        42.45 o                         
  -2   5   8         14.88         15.26        25.41 o                         
  -1   5   8         13.83         29.66        14.28 o                         
   0   5   8        338.51        368.83        35.45 o                         
   1   5   8        671.57        708.07        60.53 o                         
   2   5   8        305.84        346.58        28.15 o                         
   3   5   8       1910.55       1888.83        61.44 o                         
   4   5   8       1440.40       1447.09        47.87 o                         
   5   5   8       4143.53       4197.11       131.23 o                         
   6   5   8       2346.37       2351.07        78.01 o                         
   7   5   8         15.26         30.40         8.62 o                         
   8   5   8        496.29        490.40        39.78 o                         
   9   5   8        442.14        408.13        45.47 o                         
  10   5   8        423.90        446.37        38.33 o                         
  11   5   8        621.43        611.32        58.74 o                         
  12   5   8         11.66        -45.29        52.49 o                         
  14   5   8          0.40        128.67        98.37 o                         
  -6   6   8        105.24         69.02        40.62 o                         
  -5   6   8        298.27        236.41        47.24 o                         
  -4   6   8        195.67        148.71        55.49 o                         
  -3   6   8         13.07         -5.71        22.75 o                         
  -2   6   8         10.06          5.83        18.39 o                         
  -1   6   8        139.78        149.80        21.98 o                         
   0   6   8       1319.40       1397.35        61.01 o                         
   1   6   8       1133.01       1112.48        55.06 o                         
   2   6   8        450.68        483.83        33.33 o                         
   3   6   8       1093.33       1023.33        41.86 o                         
   4   6   8        282.12        292.36        27.79 o                         
   5   6   8       3117.18       3164.54        91.95 o                         
   6   6   8       2471.41       2533.69        85.63 o                         
   7   6   8        290.08        317.84        22.80 o                         
   8   6   8        183.40        189.02        16.08 o                         
   9   6   8         54.32         58.53        14.54 o                         
  10   6   8        196.87        238.75        61.86 o                         
  11   6   8        561.46        552.08        55.16 o                         
  12   6   8          7.92         -4.91        21.34 o                         
  13   6   8         68.04        175.15        68.98 o                         
  14   6   8        100.62        115.17        95.08 o                         
  -6   7   8         39.38         87.69        51.71 o                         
  -5   7   8         51.28        -33.95        43.19 o                         
  -4   7   8         38.04         36.83        44.99 o                         
  -3   7   8         52.00         16.39        29.01 o                         
  -2   7   8        236.76        238.93        33.89 o                         
  -1   7   8         32.12          2.77        25.54 o                         
   0   7   8        314.35        395.51        32.44 o                         
   1   7   8       1037.29       1069.78        72.04 o                         
   2   7   8       1710.73       1760.95        73.66 o                         
   3   7   8       1496.57       1525.75        53.11 o                         
   4   7   8          3.68          5.07         9.11 o                         
   5   7   8       1429.78       1466.90        98.69 o                         
   6   7   8       3570.43       3435.37       119.55 o                         
   7   7   8        986.77       1030.56        52.44 o                         
   8   7   8       1165.09       1082.08        70.54 o                         
   9   7   8          0.08         -5.98        12.36 o                         
  10   7   8         12.82         24.61        23.65 o                         
  11   7   8         36.16         64.11        24.90 o                         
  12   7   8         10.69        -25.95        30.33 o                         
  13   7   8        133.58        162.03        54.72 o                         
  14   7   8        101.04         93.58       101.97 o                         
  -5   8   8          7.70         -5.98        49.57 o                         
  -4   8   8         42.79         29.50       107.82 o                         
  -3   8   8         28.34         -8.78        34.85 o                         
  -2   8   8         16.55        -10.59        29.21 o                         
  -1   8   8         96.67         98.90        26.07 o                         
   0   8   8        126.49         77.02        20.62 o                         
   1   8   8        578.31        574.84        45.25 o                         
   2   8   8       2393.45       2386.81        94.61 o                         
   3   8   8       2343.47       2368.78        76.38 o                         
   4   8   8        608.57        594.16        57.08 o                         
   5   8   8       1102.33       1039.34        70.22 o                         
   6   8   8        667.03        630.33        69.52 o                         
   7   8   8        510.67        489.26        46.76 o                         
   8   8   8       1205.24       1093.18        67.63 o                         
   9   8   8          6.08         27.84        29.30 o                         
  10   8   8        136.50        152.88        21.69 o                         
  11   8   8         50.96         33.12        20.56 o                         
  12   8   8        160.79        206.49       114.42 o                         
  13   8   8         29.39        -47.03        47.03 o                         
  -4   9   8         10.10        -46.98        95.52 o                         
  -3   9   8        584.04        462.12        64.17 o                         
  -2   9   8        300.21        257.75        44.90 o                         
  -1   9   8        479.06        392.41        40.34 o                         
   0   9   8         42.18         19.29        29.38 o                         
   1   9   8         63.89         56.79        39.33 o                         
   2   9   8       1489.25       1484.64        75.01 o                         
   3   9   8       2932.50       2958.50        92.15 o                         
   4   9   8       1101.24       1223.62       120.30 o                         
   5   9   8        117.84        108.21        40.41 o                         
   6   9   8         48.70         61.85        30.61 o                         
   7   9   8          8.19          7.75        29.74 o                         
   8   9   8        491.65        520.13        55.34 o                         
   9   9   8         31.67         45.88        33.27 o                         
  10   9   8         35.61         39.15        60.97 o                         
  11   9   8         95.40         65.45        42.48 o                         
  12   9   8        149.89         41.92        56.34 o                         
  13   9   8        123.85         92.48        72.16 o                         
  -3  10   8        277.06        293.47        61.71 o                         
  -2  10   8        142.59        178.33        51.10 o                         
  -1  10   8        663.59        688.47       218.34 o                         
   0  10   8        451.18        471.69        51.82 o                         
   1  10   8         67.70        111.58        37.34 o                         
   2  10   8        431.70        375.66        49.24 o                         
   3  10   8        353.06        361.53        60.57 o                         
   4  10   8        715.66        692.25        83.04 o                         
   5  10   8        486.02        415.05        64.47 o                         
   6  10   8         32.41         53.94        36.47 o                         
   7  10   8         33.52         40.14        44.03 o                         
   8  10   8         48.27         65.17        50.17 o                         
   9  10   8         30.83         26.69        41.95 o                         
  10  10   8          4.49          5.14        43.47 o                         
  11  10   8        128.52        128.91        90.26 o                         
  12  10   8        376.10        533.80        84.13 o                         
  13  10   8        107.74         -4.89        77.03 o                         
  -2  11   8         97.76         62.95        68.98 o                         
  -1  11   8        907.78        842.22        81.16 o                         
   0  11   8        838.55        768.86        98.07 o                         
   1  11   8        116.83        103.27        37.95 o                         
   2  11   8         40.44         27.77        24.61 o                         
   3  11   8         11.34        -32.55       110.67 o                         
   4  11   8        574.31        597.46        80.86 o                         
   5  11   8        349.90        408.94        70.44 o                         
   6  11   8        197.36        234.23       108.27 o                         
   7  11   8          0.47         27.05        47.32 o                         
   8  11   8          0.95         -5.08        50.07 o                         
   9  11   8        147.72        211.95        59.49 o                         
  10  11   8         74.93         58.32        80.38 o                         
  11  11   8        353.69        253.15        76.04 o                         
  12  11   8        242.93        227.94        80.56 o                         
   0  12   8        439.93        221.32        87.43 o                         
   1  12   8        329.01        421.61        87.47 o                         
   2  12   8        317.85        317.76       163.46 o                         
   3  12   8          0.46         44.87        76.78 o                         
   4  12   8        187.98        217.68        63.88 o                         
   5  12   8        151.02        148.85        59.96 o                         
   6  12   8         48.19         64.86        55.70 o                         
   7  12   8          7.04        -43.19        81.58 o                         
   8  12   8         72.74         63.04        95.67 o                         
   9  12   8        223.46        222.34        71.08 o                         
  10  12   8        127.17        137.68        75.11 o                         
  11  12   8        386.83        689.44        97.27 o                         
   2  13   8        358.04        322.70       167.96 o                         
   3  13   8         23.78         -9.98        73.93 o                         
   4  13   8         52.24        188.64        77.52 o                         
   5  13   8        100.76        130.47        72.77 o                         
   6  13   8         57.57        -28.40        69.73 o                         
   7  13   8         34.85        -15.77        65.94 o                         
   8  13   8        137.90        188.78        79.13 o                         
   9  13   8        130.99         47.59       112.17 o                         
  10  13   8         85.86         45.81        83.38 o                         
   5  14   8         79.44        -55.49        92.68 o                         
   6  14   8         39.37         39.97        82.54 o                         
   7  14   8         42.74        136.31        84.69 o                         
  -5 -11   9          0.08        -67.33        67.33 o                         
  -4 -11   9         30.70        -25.96        45.38 o                         
  -3 -11   9         21.82         11.93        42.66 o                         
  -2 -11   9        201.17        198.93        48.04 o                         
  -1 -11   9        110.27         82.19        56.91 o                         
   0 -11   9        249.94        237.28        67.17 o                         
   1 -11   9        573.30        560.94        68.46 o                         
  -6 -10   9          3.13        -69.88        69.88 o                         
  -5 -10   9         34.40        -48.01        48.01 o                         
  -4 -10   9         31.76         13.94        36.51 o                         
  -3 -10   9        406.46        470.37        52.10 o                         
  -2 -10   9        851.50        783.50        66.89 o                         
  -1 -10   9        259.72        265.05        45.05 o                         
   0 -10   9         98.34         50.56        36.59 o                         
   1 -10   9        350.49        402.34        52.68 o                         
   2 -10   9        530.40        503.67        61.69 o                         
   3 -10   9       1339.25       1357.71       123.37 o                         
  -7  -9   9          0.02         -3.09        37.44 o                         
  -6  -9   9         52.36         21.41        34.51 o                         
  -5  -9   9        191.09        211.33        39.06 o                         
  -4  -9   9        143.80        136.76        48.74 o                         
  -3  -9   9        368.97        304.54        49.87 o                         
  -2  -9   9       1023.88        995.93        74.11 o                         
  -1  -9   9        418.11        301.12        42.12 o                         
   0  -9   9        588.47        518.24        73.48 o                         
   1  -9   9        399.24        296.70        43.11 o                         
   2  -9   9         45.60         35.92        33.37 o                         
   3  -9   9        380.89        387.87        83.15 o                         
   4  -9   9        118.52        101.51        74.48 o                         
   5  -9   9         32.02         37.30        63.61 o                         
  -8  -8   9         25.61         -0.30        64.48 o                         
  -7  -8   9          2.61        -24.67        43.95 o                         
  -6  -8   9        427.50        436.09        44.93 o                         
  -5  -8   9        745.75        938.26        80.46 o                         
  -4  -8   9         30.38         25.63        31.00 o                         
  -3  -8   9        280.85        306.74        39.40 o                         
  -2  -8   9        779.08        762.15        59.82 o                         
  -1  -8   9        945.63       1000.97        71.22 o                         
   0  -8   9       1133.98       1262.46        73.36 o                         
   1  -8   9         61.66         31.24        31.65 o                         
   2  -8   9        271.83        328.41        55.08 o                         
   3  -8   9         63.60         87.55        32.68 o                         
   4  -8   9        180.17        209.05        77.55 o                         
   5  -8   9         31.63         -2.03        37.21 o                         
   6  -8   9          5.10        -53.72        53.72 o                         
   7  -8   9        150.06        169.88        55.25 o                         
  -9  -7   9         10.12         10.50       132.27 o                         
  -8  -7   9         64.07         83.68       116.37 o                         
  -7  -7   9          3.09         54.48        43.78 o                         
  -6  -7   9        409.90        513.20        43.69 o                         
  -5  -7   9        718.41        710.98        44.37 o                         
  -4  -7   9        418.72        436.43        58.17 o                         
  -3  -7   9        472.30        472.43        43.45 o                         
  -2  -7   9        352.78        419.53        35.94 o                         
  -1  -7   9        189.44        180.08        27.33 o                         
   0  -7   9       1503.26       1524.24        76.67 o                         
   1  -7   9        722.73        708.50        48.43 o                         
   2  -7   9         62.98         66.03        25.59 o                         
   3  -7   9        150.42        150.36        37.57 o                         
   4  -7   9         11.22         33.84        27.57 o                         
   5  -7   9          3.28         18.50        29.70 o                         
   6  -7   9          3.01         14.31        35.87 o                         
   7  -7   9        165.76        196.50        96.98 o                         
   8  -7   9        181.63        218.34        89.68 o                         
  -8  -6   9        148.14        144.86       110.97 o                         
  -7  -6   9         50.87        117.87        94.78 o                         
  -6  -6   9        147.84        109.01        38.99 o                         
  -5  -6   9       1112.46       1031.28        63.99 o                         
  -4  -6   9        829.80        812.35        51.04 o                         
  -3  -6   9       1465.20       1538.84        64.76 o                         
  -2  -6   9        412.73        447.96        31.62 o                         
  -1  -6   9        465.68        435.45        34.22 o                         
   0  -6   9       2280.92       2377.84        81.48 o                         
   1  -6   9       1589.78       1445.48        63.56 o                         
   2  -6   9        372.36        405.68        36.49 o                         
   3  -6   9         13.82          7.09        18.78 o                         
   4  -6   9        152.02        170.57        29.09 o                         
   5  -6   9         70.19         93.62        36.73 o                         
   6  -6   9         15.23         18.36        27.52 o                         
   7  -6   9        301.46        224.90        41.20 o                         
   8  -6   9         19.97          4.70        48.29 o                         
   9  -6   9         87.04         73.48        77.98 o                         
  -9  -5   9        108.39         18.60       116.37 o                         
  -8  -5   9        374.94        411.19       124.47 o                         
  -7  -5   9         27.65         67.18        78.88 o                         
  -6  -5   9        324.36        360.81       101.67 o                         
  -5  -5   9        360.15        320.88        25.68 o                         
  -4  -5   9       1057.06       1069.05        54.81 o                         
  -3  -5   9       3420.49       3284.58       114.51 o                         
  -2  -5   9       1769.16       1750.42        87.74 o                         
  -1  -5   9         94.13         54.65        15.22 o                         
   0  -5   9        309.06        328.76        26.60 o                         
   1  -5   9        164.77        212.85        25.26 o                         
   2  -5   9        225.88        220.88        25.03 o                         
   3  -5   9         67.12         87.09        19.08 o                         
   4  -5   9        161.27        195.22        34.75 o                         
   5  -5   9        150.31        166.82        26.20 o                         
   6  -5   9        210.84        138.73        49.39 o                         
   7  -5   9        282.30        281.87        46.02 o                         
   8  -5   9        356.58        357.23        48.65 o                         
   9  -5   9        450.34        488.63        67.70 o                         
  -9  -4   9        217.07        320.32       134.06 o                         
  -8  -4   9        838.83        946.55       162.26 o                         
  -7  -4   9        516.30        350.31       107.97 o                         
  -5  -4   9        124.61         62.08        64.78 o                         
  -4  -4   9        326.03        296.97        27.70 o                         
  -3  -4   9       1998.00       2098.24       155.89 o                         
  -2  -4   9        288.73        318.04        22.79 o                         
  -1  -4   9        144.02        143.43        17.67 o                         
   0  -4   9         89.51        100.50        19.38 o                         
   1  -4   9         42.70         48.42        12.74 o                         
   2  -4   9         47.38         56.41        14.18 o                         
   3  -4   9          3.41         11.63        15.18 o                         
   4  -4   9        655.92        602.30        31.70 o                         
   5  -4   9        444.30        366.78        33.05 o                         
   6  -4   9        499.39        527.51        39.63 o                         
   7  -4   9       1379.32       1299.86        89.99 o                         
   8  -4   9        877.95        817.07        70.57 o                         
   9  -4   9        610.85        511.69        53.83 o                         
  10  -4   9        142.47        149.94        75.28 o                         
  -9  -3   9         93.37        333.51       136.76 o                         
  -8  -3   9        387.07        402.49       122.97 o                         
  -7  -3   9        710.91        839.18       141.56 o                         
  -6  -3   9       1094.54       1258.77       177.25 o                         
  -5  -3   9        201.60        223.14        78.58 o                         
  -4  -3   9         43.69         54.61        37.25 o                         
  -3  -3   9        164.80        173.62        18.05 o                         
  -2  -3   9        623.75        646.12        40.40 o                         
  -1  -3   9       1172.74       1151.34        43.81 o                         
   0  -3   9         60.86         59.32        13.34 o                         
   1  -3   9        289.87        291.87        22.43 o                         
   2  -3   9         33.35         33.15        16.36 o                         
   3  -3   9       1003.76        983.59        36.30 o                         
   4  -3   9       1692.47       1772.29        71.57 o                         
   5  -3   9        399.75        359.52        24.11 o                         
   6  -3   9       1619.32       1557.98        63.59 o                         
   7  -3   9        558.91        592.41        44.74 o                         
   8  -3   9        522.21        437.53        44.49 o                         
   9  -3   9       1397.89       1423.94        76.80 o                         
  10  -3   9        616.48        522.01        83.38 o                         
  11  -3   9         42.04         33.59        80.08 o                         
  -9  -2   9         61.59        108.87       130.17 o                         
  -8  -2   9         71.48        235.74        99.57 o                         
  -7  -2   9        665.60        704.21       141.26 o                         
  -6  -2   9       1999.65       2237.11       215.34 o                         
  -5  -2   9       1004.03       1093.81       150.56 o                         
  -4  -2   9        247.47        239.76        48.68 o                         
  -3  -2   9        430.32        407.90        33.01 o                         
  -2  -2   9         49.66         63.14        12.86 o                         
  -1  -2   9        438.65        388.72        30.76 o                         
   0  -2   9          2.69          5.92         8.11 o                         
   1  -2   9        366.85        435.76        29.47 o                         
   2  -2   9        192.96        230.36        18.52 o                         
   3  -2   9        526.84        530.55        25.02 o                         
   4  -2   9       1002.89        961.73        33.90 o                         
   5  -2   9       1158.99       1159.35        53.61 o                         
   6  -2   9       2027.39       2025.10        59.79 o                         
   7  -2   9        383.27        430.36        33.70 o                         
   8  -2   9        367.78        320.72        34.54 o                         
   9  -2   9       1173.72       1103.20        70.78 o                         
  10  -2   9        765.77        865.60        83.77 o                         
  11  -2   9        316.92        323.20        60.44 o                         
  12  -2   9         64.21        182.65        92.08 o                         
  -9  -1   9        268.37        251.93       134.06 o                         
  -8  -1   9         69.56         28.19        96.87 o                         
  -7  -1   9        500.54        371.90       106.47 o                         
  -6  -1   9        896.37        786.99       142.46 o                         
  -5  -1   9        572.64        623.54       113.37 o                         
  -4  -1   9       1297.59       1319.07        96.03 o                         
  -3  -1   9         95.07        119.60        24.76 o                         
  -2  -1   9         95.34         94.48        17.21 o                         
  -1  -1   9         97.17         90.50        13.63 o                         
   0  -1   9        407.89        417.76        25.98 o                         
   1  -1   9        693.05        640.73        30.26 o                         
   2  -1   9         12.51         11.72        17.53 o                         
   3  -1   9        412.09        396.53        22.87 o                         
   4  -1   9       1388.02       1377.80        41.99 o                         
   5  -1   9        747.75        749.54        27.70 o                         
   6  -1   9       3868.15       3939.68       148.75 o                         
   7  -1   9        413.78        437.30        33.24 o                         
   8  -1   9         70.76         64.94        30.44 o                         
   9  -1   9        289.47        288.09        72.28 o                         
  10  -1   9        289.01        353.31        74.38 o                         
  11  -1   9        210.40        247.87        52.94 o                         
  12  -1   9        102.10        109.85        60.51 o                         
  -8   0   9        112.66         52.19       106.17 o                         
  -7   0   9         49.60         60.58        92.38 o                         
  -5   0   9        339.87        384.50        93.88 o                         
  -4   0   9        981.64        979.02        94.62 o                         
  -3   0   9         86.73        108.48        12.36 o                         
  -2   0   9         84.03        110.24        17.49 o                         
  -1   0   9         32.29         36.08        12.88 o                         
   0   0   9       1158.84       1151.75        45.57 o                         
   1   0   9       1085.19       1005.21        40.68 o                         
   2   0   9       1407.52       1462.07        75.72 o                         
   3   0   9       1980.94       2012.38        69.21 o                         
   4   0   9        306.44        279.71        17.66 o                         
   5   0   9        251.73        300.30        23.24 o                         
   6   0   9       3334.52       3297.01       108.40 o                         
   7   0   9       1224.26       1247.40        60.93 o                         
   8   0   9        409.17        398.48        38.31 o                         
   9   0   9         71.21         65.28        28.78 o                         
  10   0   9         19.82        -22.93        35.01 o                         
  11   0   9        130.53        174.70        46.97 o                         
  12   0   9         53.24        147.36        54.71 o                         
  -9   1   9        259.14        478.67       167.96 o                         
  -8   1   9         93.26         79.06        68.83 o                         
  -7   1   9        205.86        151.49        68.98 o                         
  -6   1   9        113.47        124.02        46.23 o                         
  -5   1   9          4.45          5.70        52.19 o                         
  -4   1   9        376.58        313.72        81.28 o                         
  -3   1   9         26.62         18.84         9.12 o                         
  -2   1   9        101.79        143.53        22.66 o                         
  -1   1   9         15.53          9.25        11.29 o                         
   0   1   9       1267.22       1370.18        61.71 o                         
   1   1   9       2114.72       2056.55        71.26 o                         
   2   1   9       3477.90       3441.88       108.96 o                         
   3   1   9       5357.69       5279.04       183.78 o                         
   4   1   9       1970.88       2019.78        59.86 o                         
   5   1   9        212.50        199.17        18.26 o                         
   6   1   9       3193.66       3097.20       101.26 o                         
   7   1   9       1579.99       1566.19        60.29 o                         
   8   1   9       1159.01       1217.07        54.37 o                         
   9   1   9        254.31        219.27        37.19 o                         
  10   1   9         86.31         80.57        32.43 o                         
  11   1   9         31.15         48.62        36.26 o                         
  12   1   9          9.95         13.68        49.94 o                         
  13   1   9          1.68        107.97        91.48 o                         
  -8   2   9        250.59        349.57        84.08 o                         
  -7   2   9        437.52        508.31       124.47 o                         
  -6   2   9         46.42         35.98        44.27 o                         
  -5   2   9          9.98        -27.13        33.24 o                         
  -4   2   9         35.15         19.10         8.68 o                         
  -3   2   9        171.78        214.73        18.18 o                         
  -2   2   9        362.65        400.78        38.58 o                         
  -1   2   9         74.74        116.26        35.32 o                         
   0   2   9       1110.67       1255.43        80.59 o                         
   1   2   9        690.65        682.92        57.23 o                         
   2   2   9       5298.02       5252.88       162.45 o                         
   3   2   9      11484.45      11036.26       321.49 o                         
   4   2   9       3691.83       3690.82       102.39 o                         
   5   2   9        998.61        974.81        39.53 o                         
   6   2   9        585.41        597.73        31.48 o                         
   7   2   9        216.95        240.46        22.59 o                         
   8   2   9       1169.02       1193.75        50.99 o                         
   9   2   9        496.94        500.30        36.37 o                         
  10   2   9        257.41        335.00        48.89 o                         
  11   2   9          1.47         -4.34        34.46 o                         
  12   2   9         23.76         66.28        64.48 o                         
  13   2   9         25.72         14.10        82.48 o                         
  -7   3   9        153.42        187.75        61.92 o                         
  -6   3   9         36.46         43.84        47.09 o                         
  -5   3   9         50.96         56.24        25.48 o                         
  -4   3   9         56.21         53.21        15.59 o                         
  -3   3   9        334.15        329.38        26.51 o                         
  -2   3   9        758.33        772.37        42.41 o                         
  -1   3   9        941.77        927.87        44.35 o                         
   0   3   9       2461.99       2428.42       101.33 o                         
   1   3   9        671.96        748.49        44.36 o                         
   2   3   9        789.30        789.11        40.35 o                         
   3   3   9       2054.56       1967.47        79.60 o                         
   4   3   9       3580.58       3582.24       129.89 o                         
   5   3   9       1671.20       1561.82        51.93 o                         
   6   3   9        152.83        181.83        26.95 o                         
   7   3   9         13.66        -13.04        14.53 o                         
   8   3   9        100.21        109.92        34.25 o                         
   9   3   9        113.69        159.75        26.96 o                         
  10   3   9          9.80         12.13        52.64 o                         
  11   3   9          0.25        -14.40        45.29 o                         
  12   3   9        741.19        743.50       119.67 o                         
  13   3   9        125.66        148.46        83.38 o                         
  -7   4   9          6.83          2.73        89.98 o                         
  -6   4   9         24.92         54.29        55.53 o                         
  -5   4   9         43.28         44.39        16.99 o                         
  -4   4   9          3.01          0.30        19.91 o                         
  -3   4   9        282.87        285.91        25.88 o                         
  -2   4   9        449.44        409.98        31.40 o                         
  -1   4   9       1730.88       1722.14        68.98 o                         
   0   4   9       3014.70       3070.25       105.87 o                         
   1   4   9         55.72         73.37        21.09 o                         
   2   4   9        110.76        143.71        58.78 o                         
   3   4   9        714.41        658.61        32.15 o                         
   4   4   9       1699.43       1837.06        74.55 o                         
   5   4   9       3350.41       3404.97       123.41 o                         
   6   4   9        455.66        495.16        35.63 o                         
   7   4   9         90.14         95.63        18.09 o                         
   8   4   9         65.83         54.79        16.44 o                         
   9   4   9          4.24        -10.31        21.32 o                         
  10   4   9        280.16        265.74        44.45 o                         
  11   4   9        215.83        256.13        62.98 o                         
  12   4   9        684.53        586.95        92.38 o                         
  13   4   9        177.84        220.44        83.38 o                         
  -7   5   9          6.40         -9.00       203.05 o                         
  -6   5   9          0.19         -0.73        23.19 o                         
  -5   5   9        168.88        144.42        27.20 o                         
  -4   5   9        190.54        250.78        32.19 o                         
  -3   5   9        198.14        233.22        28.72 o                         
  -2   5   9         60.71         74.48        21.19 o                         
  -1   5   9        450.09        478.02        44.13 o                         
   0   5   9       1300.42       1272.43        57.11 o                         
   1   5   9       1704.56       1739.19        82.58 o                         
   2   5   9       2967.27       3006.92       163.03 o                         
   3   5   9         96.54         97.88        13.76 o                         
   4   5   9        155.81        186.62        17.16 o                         
   5   5   9       1835.83       1992.53       100.43 o                         
   6   5   9        390.44        423.84        24.79 o                         
   7   5   9         36.88         25.74        13.65 o                         
   8   5   9         38.34         61.07        15.75 o                         
   9   5   9        807.02        783.56        45.67 o                         
  10   5   9        556.77        518.57        47.17 o                         
  11   5   9         77.96        124.03        38.77 o                         
  12   5   9       1022.82       1128.30       127.17 o                         
  13   5   9        274.30        326.61       130.17 o                         
  14   5   9        246.87        -43.79        99.57 o                         
  -6   6   9          3.84        -40.19        82.78 o                         
  -5   6   9        167.33        117.31        34.35 o                         
  -4   6   9        480.64        348.74        53.54 o                         
  -3   6   9        544.71        560.23        54.71 o                         
  -2   6   9        165.57        134.44        26.93 o                         
  -1   6   9        362.44        396.17        35.23 o                         
   0   6   9       3541.82       3560.74       206.86 o                         
   1   6   9       4369.27       4425.34       171.34 o                         
   2   6   9       2860.27       2900.43       119.23 o                         
   3   6   9         65.55         88.35        12.33 o                         
   4   6   9         19.56         16.29         8.32 o                         
   5   6   9        309.95        348.76        23.26 o                         
   6   6   9         47.75         47.85        13.46 o                         
   7   6   9        231.05        207.45        18.68 o                         
   8   6   9        102.27         89.16        15.36 o                         
   9   6   9        486.94        507.54        32.49 o                         
  10   6   9        388.72        369.42        38.28 o                         
  11   6   9        413.61        402.68        45.54 o                         
  12   6   9       1039.17       1145.78        99.72 o                         
  13   6   9        255.05        164.36        79.48 o                         
  14   6   9        215.56        269.33        99.27 o                         
  -5   7   9         30.18         10.74        44.00 o                         
  -4   7   9        623.78        659.04       108.12 o                         
  -3   7   9       1112.89       1401.49       125.52 o                         
  -2   7   9        965.11        967.54       102.72 o                         
  -1   7   9        890.19        890.17        93.58 o                         
   0   7   9        303.70        300.87        53.09 o                         
   1   7   9        284.38        347.02        56.84 o                         
   2   7   9       2444.50       2534.30       110.38 o                         
   3   7   9        292.46        333.29        22.28 o                         
   4   7   9          1.59          1.17        11.36 o                         
   5   7   9          3.60         -1.13        13.99 o                         
   6   7   9        278.07        280.73        14.08 o                         
   7   7   9         15.44         13.53        12.18 o                         
   8   7   9        109.92         96.60        19.52 o                         
   9   7   9        710.67        712.26        48.03 o                         
  10   7   9        199.25        192.78        30.74 o                         
  11   7   9        103.11         60.79        23.51 o                         
  12   7   9        658.69        587.59        59.55 o                         
  13   7   9        379.48        401.59        81.28 o                         
  -5   8   9         10.11         29.99        71.83 o                         
  -4   8   9        252.84        278.67        85.93 o                         
  -3   8   9        380.06        515.27        64.83 o                         
  -2   8   9        853.37        847.19        74.69 o                         
  -1   8   9        267.91        312.41        46.97 o                         
   0   8   9          0.94         58.57        30.27 o                         
   1   8   9          9.22        -23.18        23.18 o                         
   2   8   9        721.91        749.21        52.42 o                         
   3   8   9        151.51        170.14        16.28 o                         
   4   8   9         31.09         26.81         9.80 o                         
   5   8   9         50.89         50.35        57.89 o                         
   6   8   9       1303.77       1370.38        78.31 o                         
   7   8   9        189.67        144.75        31.61 o                         
   8   8   9        399.97        402.50        52.04 o                         
   9   8   9        445.61        468.82        46.85 o                         
  10   8   9         96.57         56.31        21.73 o                         
  11   8   9        281.32        254.12        32.30 o                         
  12   8   9        438.83        314.80        75.05 o                         
  13   8   9        296.77        188.45        53.20 o                         
  -4   9   9         35.38         15.25        56.67 o                         
  -3   9   9         16.52         32.86        48.67 o                         
  -2   9   9        381.78        462.48        88.78 o                         
  -1   9   9        725.43        811.28        60.35 o                         
   0   9   9         99.11        168.99        39.97 o                         
   1   9   9          5.65          9.90        27.78 o                         
   2   9   9         87.64        110.14        25.67 o                         
   3   9   9          9.52          6.31        10.74 o                         
   4   9   9          3.73         14.06        40.16 o                         
   5   9   9         53.95         66.46        33.08 o                         
   6   9   9        696.60        629.93        63.10 o                         
   7   9   9        180.37        178.01        46.41 o                         
   8   9   9        395.16        351.58        45.96 o                         
   9   9   9       1537.77       1417.30        96.24 o                         
  10   9   9        972.19        878.59        70.47 o                         
  11   9   9        548.56        486.48        58.61 o                         
  12   9   9        146.05        -35.09        77.38 o                         
  13   9   9         90.20         96.87        93.88 o                         
  -2  10   9        184.66        111.82        54.61 o                         
  -1  10   9        358.05        350.01        81.28 o                         
   0  10   9        240.23        126.87        59.98 o                         
   1  10   9         76.79         68.39        41.36 o                         
   2  10   9          7.01         87.28        31.19 o                         
   3  10   9         46.28        141.98        50.66 o                         
   4  10   9          0.11        -31.57        39.36 o                         
   5  10   9         87.28         86.91        45.94 o                         
   6  10   9        707.61        836.14        98.25 o                         
   7  10   9        287.75        238.43        77.98 o                         
   8  10   9       1021.17       1036.13        83.77 o                         
   9  10   9       1265.98       1104.35        84.78 o                         
  10  10   9        651.63        610.61       127.59 o                         
  11  10   9        725.15        613.65        84.97 o                         
  12  10   9        126.16          9.15        64.87 o                         
  13  10   9         36.91         18.60       100.17 o                         
  -1  11   9        141.18        -44.69        74.68 o                         
   0  11   9        133.16        104.07        76.48 o                         
   1  11   9         51.76         42.47        54.39 o                         
   2  11   9          6.91         29.52        28.90 o                         
   3  11   9         85.56         44.33        49.76 o                         
   4  11   9         87.92         91.67        64.03 o                         
   5  11   9        291.00        298.99        68.00 o                         
   6  11   9        573.19        649.10        87.10 o                         
   7  11   9        446.83        398.65        73.68 o                         
   8  11   9        269.69        311.36       106.02 o                         
   9  11   9        170.05        222.65        65.01 o                         
  10  11   9        329.72        373.15       138.26 o                         
  11  11   9        731.23        733.44        98.54 o                         
  12  11   9        213.73         11.89        77.98 o                         
   0  12   9          2.63        -84.88        84.88 o                         
   1  12   9          0.06        -24.44        69.23 o                         
   2  12   9         63.88        -43.44       102.12 o                         
   3  12   9        172.25        313.37        89.53 o                         
   4  12   9         28.46        -27.26        71.23 o                         
   5  12   9         82.75         71.71        63.08 o                         
   6  12   9        380.05        482.46        80.37 o                         
   7  12   9        362.54        417.82       102.87 o                         
   8  12   9        398.59        442.40        79.28 o                         
   9  12   9         93.83         52.80        69.73 o                         
  10  12   9        105.48         81.88        87.88 o                         
  11  12   9        328.31        406.25       122.07 o                         
   2  13   9        121.21        169.79       103.12 o                         
   3  13   9        105.55         57.68        77.11 o                         
   4  13   9        104.17        138.14        81.27 o                         
   5  13   9        275.15        249.94        81.47 o                         
   6  13   9        242.00        239.00       125.67 o                         
   7  13   9        516.32        484.73       139.31 o                         
   8  13   9        664.80        731.44       105.09 o                         
   9  13   9        131.02        186.08        76.10 o                         
  10  13   9         46.99        224.95       101.47 o                         
  -2 -11  10        392.80        437.92       137.36 o                         
  -1 -11  10         62.27         42.38        68.95 o                         
  -5 -10  10        119.64         16.35        46.15 o                         
  -4 -10  10          6.05        -39.05        39.05 o                         
  -3 -10  10        223.31        254.92        45.91 o                         
  -2 -10  10        458.49        381.14        53.64 o                         
  -1 -10  10        159.03         85.04        49.45 o                         
   0 -10  10         39.79         38.19        41.15 o
[truncated: 200,152 more chars]
